# Supplementary material for: Polynomial modelling of high-quality yet incomplete rare earth element data sets and a holistic assessment of REE anomalies
Source: Sci Rep. 2025 Feb 13;15:5360. doi: 10.1038/s41598-025-89227-2 (PMC11825873; doi:10.1038/s41598-025-89227-2)
Supplement: Supplementary file 1 — Supplementary Material 1 [file 41598_2025_89227_MOESM1_ESM.xlsx]

## Sheet: Table overview
Short name	Name	Content
Tab. S1	Measured verification data	Contains the orignally measured REE data of the method verification dataset. References can be found in table S5.
Tab. S2	ID modelled verification data	Contains the λ Polynomial Modelling REE data for the ID modified method verification dataset. Also shows the relative deviations for each REE between modelled and measured data.
Tab. S3	NAA modelled verification data	Contains the λ Polynomial Modelling REE data for the INAA modified method verification dataset. Also shows the relative deviations for each REE between modelled and measured data.
Tab. S4	Standard Polynomial Modelling verification data	Contains the Standard Polynomial Modelling REE data for the ID modified method verification dataset. Also shows the relative deviations for each REE between modelled and measured data.
Tab. S5	Verifcation data refernces	Contains the short and long references for all data in the method verification dataset.
Tab. S6	KDE parameter for sequential ID removal	Contains the KDE parameter for sequential removal of Pr, Tb, Ho, and Tm (ID modified).
Tab. S7	Restored REE data	Contains data of incomplete ID and INAA datasets together with the λ Polynomial Modelling data of missing REEs.

## Sheet: Tab. S1
sample	data source	sample type	La	Ce	Pr	Nd	Sm	Eu	Gd	Tb	Dy	Ho	Er	Tm	Yb	Lu
HLY0102-040-081	DAY, 2017	HARZBURGITE	0.0672	0.0354	0.0156	0.0656	0.015	0.0046	0.0206	0.0036	0.0253	0.0066	0.0199	0.003	0.0236	0.0043
HLY0102-047-010	VAN DER ZWAN, 2017; YANG YANG, 2021	BASALT	8.09	20.4	3	15.14	4.67	1.53	5.1	0.91	6.2	1.22	3.3	0.5	3.5	0.45
HLY0102-051-033	VAN DER ZWAN, 2017; YANG YANG, 2021	BASALT	4.7	13.5	2	10.49	3.17	1.15	3.9	0.7	4.5	0.93	2.5	0.38	2.3	0.34
HLY0102-052-001	VAN DER ZWAN, 2017; YANG YANG, 2021	BASALT	5.99	15.6	2.3	11.9	3.43	1.31	4	0.72	4.6	0.83	2.8	0.36	2.6	0.37
HLY0102-055-019	MICHAEL, 2015; YANG YANG, 2021	BASALT	2.08	6.9	1.24	6.37	2.26	0.94	3.22	0.59	4.38	0.95	2.91	0.44	2.94	0.419
HLY0102-055-019	YANG YANG, 2021	BASALT	2.08	6.94	1.18	6.37	2.26	0.901	3.242	0.62	4.32	0.99	2.85	0.459	3.05	0.452
HLY0102-058-007	VAN DER ZWAN, 2017; YANG YANG, 2021	BASALT	5.74	15.1	2.4	11.95	3.69	1.22	4.6	0.76	4.7	0.93	2.9	0.41	2.3	0.39
HLY0102-061-005	VAN DER ZWAN, 2017; YANG YANG, 2021	BASALT	4.11	12.5	1.9	10.48	3.22	1.05	3.9	0.64	4.4	0.94	2.4	0.38	2.4	0.29
HLY0102-063-026	VAN DER ZWAN, 2017; YANG YANG, 2021	BASALT	5.28	14.8	1.8	11.06	3.32	1.12	3.6	0.66	4.3	0.93	2.4	0.33	2.3	0.33
HLY0102-068-003	VAN DER ZWAN, 2017; YANG YANG, 2021	BASALT	6.4	17.1	2.3	13.24	3.89	1.28	4.4	0.79	4.7	1.02	3	0.41	2.9	0.4
HLY0102-070-075	DAY, 2017	LHERZOLITE	0.0488	0.0397	0.016	0.0991	0.0542	0.0247	0.1023	0.0257	0.2116	0.053	0.1707	0.0275	0.1936	0.0304
HLY0102-081-131	MICHAEL, 2015; YANG YANG, 2021	BASALT	0.99	3.1	0.55	3.39	1.55	0.72	2.45	0.47	3.31	0.72	2.21	0.31	2.11	0.311
HLY0102-084-014	VAN DER ZWAN, 2017	BASALT	7.6	19.5	2.8	14.2	4.4	1.4	5.7	0.98	6.3	1.36	4	0.55	3.7	0.54
HLY0102-086-029	VAN DER ZWAN, 2017; YANG YANG, 2021	BASALT	7.08	17.9	2.8	13.62	4.35	1.34	4.9	0.84	5.5	1.16	3.3	0.49	3.3	0.51
HLY0102-090-011	VAN DER ZWAN, 2017	BASALT	5.9	15	2.2	11.9	3.8	1.33	5	0.79	5.6	1.2	3.5	0.43	2.9	0.48
HLY0102-091-001	VAN DER ZWAN, 2017; YANG YANG, 2021	BASALT	5.69	16.3	2.6	14.32	4.65	1.45	5.7	0.88	7	1.56	3.8	0.53	4	0.57
HUD1966-009-VG305	REEKIE, 2019	BASALT	7.56	17.95	2.43	11.77	3.58	1.25	4.42	0.78	5.26	1.19	3.35	0.47	3.31	0.48
HUD1966-009-VG307	REEKIE, 2019	BASALT	6.99	16.14	2.07	9.81	2.86	1.09	3.57	0.6	3.99	0.9	2.64	0.37	2.61	0.35
HUD1966-009-VG309	REEKIE, 2019	BASALT	8.65	18.91	2.44	10.98	3.1	1.1	3.55	0.65	4.3	0.95	2.68	0.36	2.48	0.33
HUD1966-009-VG310	REEKIE, 2019	BASALT	7.22	16.47	2.21	10.02	3.15	1.14	3.96	0.68	4.64	0.96	2.87	0.42	2.81	0.42
HUD1966-056-VG312	REEKIE, 2019	BASALT	5.76	13.32	1.75	8.42	2.67	0.96	3.24	0.6	3.83	0.86	2.52	0.35	2.62	0.33
HUD2268-173-VG308	REEKIE, 2019	BASALT	4.28	12.25	1.96	10.48	3.7	1.31	4.93	0.88	6	1.26	3.6	0.54	3.69	0.52
IONRUSS-VIT-313-105	IONOV, 2005	PERIDOTITE	0.41	1.04	0.17	0.83	0.28	0.12	0.43	0.078	0.54	0.12	0.34	0.05	0.33	0.055
IONRUSS-VIT-313-110	IONOV, 2005	PERIDOTITE	0.77	1.67	0.24	1.07	0.33	0.13	0.45	0.086	0.63	0.15	0.49	0.079	0.55	0.099
IONRUSS-VIT-313-54	IONOV, 2005	PERIDOTITE	0.55	1.35	0.2	0.99	0.34	0.13	0.49	0.09	0.62	0.14	0.4	0.061	0.4	0.065
IONRUSS-VIT-314-56	IONOV, 2005	PERIDOTITE	0.65	1.43	0.24	1.17	0.39	0.16	0.57	0.104	0.73	0.16	0.45	0.067	0.44	0.071
IONRUSS-VIT-314-58	IONOV, 2005	PERIDOTITE	0.26	0.68	0.13	0.72	0.28	0.12	0.43	0.081	0.57	0.13	0.38	0.057	0.37	0.062
IONRUSS-VIT-314-59	IONOV, 2005	PERIDOTITE	0.64	1.56	0.22	1.07	0.32	0.12	0.42	0.075	0.5	0.11	0.31	0.047	0.3	0.05
IONRUSS-VIT-314-74	IONOV, 2005	PERIDOTITE	0.76	1.26	0.18	0.8	0.2	0.07	0.26	0.044	0.29	0.06	0.18	0.027	0.18	0.03
IRVCAN-SOM-BAT-K11A14	WITTIG, 2008	PERIDOTITE	1.52	2.43	0.259	0.914	0.152	0.05	0.147	0.022	0.13	0.027	0.075	0.012	0.081	0.013
IRVCAN-SOM-BAT-K11A15	WITTIG, 2008	PERIDOTITE	1.82	3.24	0.382	1.47	0.289	0.087	0.255	0.03	0.143	0.023	0.054	0.008	0.048	0.009
IRVCAN-SOM-BAT-K11A16	WITTIG, 2008	PERIDOTITE	2.55	4.19	0.467	1.75	0.336	0.101	0.287	0.035	0.175	0.027	0.061	0.009	0.052	0.008
IRVCAN-SOM-BAT-K11A17	WITTIG, 2008	PERIDOTITE	1.83	3.03	0.336	1.22	0.207	0.07	0.205	0.031	0.17	0.032	0.082	0.013	0.074	0.013
IRVCAN-SOM-BAT-K11A18	WITTIG, 2008	PERIDOTITE	0.77	1.48	0.187	0.749	0.167	0.05	0.115	0.009	0.037	0.005	0.013	0.002	0.013	0.002
IRVCAN-SOM-BAT-K12A1	WITTIG, 2008	PERIDOTITE	0.517	0.993	0.108	0.356	0.049	0.016	0.052	0.007	0.049	0.011	0.032	0.006	0.037	0.007
IRVCAN-SOM-BAT-K13A1	WITTIG, 2008	PERIDOTITE	1.51	2.48	0.264	0.905	0.126	0.04	0.1	0.013	0.071	0.014	0.038	0.007	0.048	0.009
IRVCAN-SOM-BAT-K13A3	WITTIG, 2008	PERIDOTITE	2.09	3.51	0.373	1.29	0.161	0.043	0.105	0.012	0.062	0.009	0.026	0.003	0.024	0.004
IRVCAN-SOM-BAT-K13A4	WITTIG, 2008	PERIDOTITE	0.562	0.91	0.117	0.494	0.115	0.044	0.155	0.027	0.187	0.042	0.117	0.02	0.132	0.022
IRVCAN-SOM-BAT-K13A5	WITTIG, 2008	PERIDOTITE	2.25	3.92	0.397	1.43	0.219	0.073	0.223	0.037	0.216	0.043	0.104	0.016	0.095	0.014
IRVCAN-SOM-BAT-K13B4	WITTIG, 2008	PERIDOTITE	3.34	6.35	0.72	2.55	0.367	0.102	0.251	0.029	0.118	0.015	0.035	0.004	0.031	0.004
IRVCAN-SOM-BAT-K15A4	WITTIG, 2008	PERIDOTITE	1.52	2.52	0.291	1.31	0.221	0.066	0.185	0.022	0.113	0.02	0.046	0.006	0.045	0.007
IRVCAN-SOM-JP-JP1X2	WITTIG, 2008	PERIDOTITE	2.35	4.97	0.636	2.27	0.317	0.086	0.225	0.03	0.162	0.032	0.093	0.016	0.1	0.017
IRVCAN-SOM-JP-JP3X	WITTIG, 2008	PERIDOTITE	1.08	1.59	0.169	0.631	0.105	0.038	0.09	0.012	0.074	0.015	0.04	0.007	0.045	0.009
IRVCAN-SOM-JP-JPN11	WITTIG, 2008	PERIDOTITE	1.01	1.59	0.187	0.654	0.123	0.041	0.143	0.022	0.111	0.019	0.04	0.006	0.034	0.005
IRVCAN-SOM-JP-JPN2	WITTIG, 2008	PERIDOTITE	1.33	2.37	0.272	1.01	0.136	0.041	0.113	0.011	0.054	0.008	0.019	0.003	0.016	0.002
IRVCAN-SOM-JP-JPN3A	WITTIG, 2008	PERIDOTITE	1.45	2.53	0.3	1.12	0.17	0.051	0.149	0.018	0.098	0.017	0.045	0.007	0.042	0.007
IRVCAN-SOM-JP-JPN3B	WITTIG, 2008	PERIDOTITE	1.44	2.69	0.333	1.28	0.222	0.065	0.187	0.024	0.123	0.021	0.051	0.007	0.052	0.009
IRVCAN-SOM-JP-JPN4	WITTIG, 2008	PERIDOTITE	1.39	2.56	0.311	1.14	0.223	0.076	0.239	0.038	0.192	0.036	0.096	0.015	0.1	0.019
IRVCAN-SOM-JP-JPS1	WITTIG, 2008	PERIDOTITE	1.81	2.62	0.292	1.04	0.164	0.056	0.169	0.022	0.111	0.019	0.042	0.006	0.034	0.007
IRVCAN-SOM-JP-JPS4	WITTIG, 2008	PERIDOTITE	2.15	3.17	0.357	1.23	0.201	0.057	0.181	0.025	0.123	0.021	0.053	0.008	0.043	0.007
IRVCAN-SOM-JP-JPS6A	WITTIG, 2008	PERIDOTITE	1.93	2.6	0.301	1.13	0.225	0.077	0.253	0.039	0.231	0.047	0.123	0.02	0.122	0.02
IRVCAN-SOM-JP-JPS6B	WITTIG, 2008	PERIDOTITE	2.05	2.89	0.342	1.32	0.263	0.087	0.271	0.044	0.261	0.054	0.144	0.023	0.142	0.022
IRVCAN-SOM-NRD-N1C	WITTIG, 2008	PERIDOTITE	3.14	4.98	0.54	1.88	0.283	0.083	0.237	0.029	0.15	0.025	0.064	0.011	0.058	0.009
IRVCAN-SOM-NRD-N2B	WITTIG, 2008	PERIDOTITE	2.82	4.85	0.548	1.91	0.263	0.077	0.205	0.025	0.121	0.02	0.051	0.007	0.047	0.007
IRVLESO-LQ-LQ1	WITTIG, 2008	PERIDOTITE	1.13	2.22	0.276	1.09	0.216	0.074	0.243	0.037	0.199	0.032	0.066	0.008	0.042	0.006
IRVLESO-LQ-LQ9	WITTIG, 2008	PERIDOTITE	1.92	3.79	0.481	1.85	0.309	0.09	0.229	0.03	0.128	0.018	0.038	0.005	0.024	0.004
IRVLESO-LT-LET13	WITTIG, 2008	PERIDOTITE	1.36	2.58	0.333	1.29	0.231	0.069	0.183	0.019	0.079	0.011	0.022	0.003	0.016	0.002
IRVLESO-LT-LET14	WITTIG, 2008	PERIDOTITE	1.36	2.62	0.346	1.32	0.192	0.05	0.127	0.013	0.057	0.009	0.018	0.002	0.013	0.002
IRVLESO-LT-LET25	WITTIG, 2008	PERIDOTITE	1.46	3.01	0.399	1.52	0.223	0.055	0.149	0.016	0.064	0.009	0.019	0.002	0.014	0.002
IRVLESO-LT-LET27	WITTIG, 2008	PERIDOTITE	2.14	4.1	0.522	2.08	0.361	0.1	0.259	0.032	0.138	0.022	0.05	0.007	0.04	0.006
IRVLESO-LT-LET30	WITTIG, 2008	PERIDOTITE	1.84	3.59	0.478	1.91	0.346	0.09	0.239	0.029	0.133	0.02	0.043	0.006	0.029	0.005
IRVLESO-LT-LET31	WITTIG, 2008	PERIDOTITE	2.66	5.04	0.624	2.39	0.385	0.114	0.314	0.039	0.172	0.026	0.05	0.006	0.032	0.005
IRVLESO-LT-LET47	WITTIG, 2008	PERIDOTITE	0.742	1.45	0.205	0.887	0.148	0.037	0.086	0.009	0.034	0.004	0.008	0.001	0.006	0.001
IRVLESO-LT-LET48	WITTIG, 2008	PERIDOTITE	2.9	5.59	0.702	2.64	0.448	0.127	0.338	0.044	0.221	0.035	0.072	0.008	0.042	0.006
IRVLESO-LT-LET49	WITTIG, 2008	PERIDOTITE	1.3	2.55	0.339	1.3	0.21	0.06	0.175	0.026	0.145	0.029	0.08	0.013	0.089	0.015
IRVLESO-LT-LET58	WITTIG, 2008	PERIDOTITE	3.06	5.93	0.739	2.87	0.471	0.122	0.314	0.034	0.15	0.022	0.046	0.006	0.035	0.005
IRVLESO-LT-LET6	WITTIG, 2008	PERIDOTITE	0.443	1.07	0.182	0.85	0.164	0.047	0.121	0.014	0.064	0.01	0.021	0.003	0.013	0.002
IRVLESO-LT-LET63	WITTIG, 2008	PERIDOTITE	0.318	0.588	0.0742	0.292	0.067	0.022	0.068	0.008	0.047	0.009	0.029	0.005	0.034	0.007
IRVLESO-NG-PHN2872	WITTIG, 2008	PERIDOTITE	1.553	2.598	0.287	1.086	0.15	0.041	0.119	0.011	0.053	0.008	0.015	0.002	0.012	0.002
IRVLESO-NG-PHN2873-3	WITTIG, 2008	PERIDOTITE	8.284	13.499	1.485	5.354	0.72	0.2	0.474	0.053	0.214	0.034	0.072	0.008	0.038	0.005
IRVLESO-NG-PHN2873-7	WITTIG, 2008	PERIDOTITE	7.54	12.972	1.476	5.351	0.807	0.232	0.573	0.063	0.273	0.043	0.088	0.01	0.053	0.008
IRVLESO-NG-PHN2873-8	WITTIG, 2008	PERIDOTITE	7.702	14.355	1.637	5.858	0.794	0.212	0.494	0.054	0.224	0.031	0.064	0.008	0.04	0.006
IRVSAF-KIM-F865A	WITTIG, 2008	PERIDOTITE	1.6	3.15	0.327	1.4	0.228	0.064	0.194	0.025	0.119	0.019	0.04	0.006	0.038	0.007
IRVSAF-KIM-FRB1402	WITTIG, 2008	PERIDOTITE	2.031	3.988	0.502	1.933	0.285	0.076	0.194	0.02	0.086	0.012	0.026	0.003	0.014	0.002
IRVSAF-KIM-FRB1404	WITTIG, 2008	PERIDOTITE	3.161	6.464	0.856	3.451	0.5	0.124	0.293	0.033	0.124	0.018	0.031	0.004	0.027	0.004
IRVSAF-KIM-FRB1409	WITTIG, 2008	PERIDOTITE	6.569	12.904	1.54	6.004	0.884	0.224	0.539	0.06	0.247	0.036	0.071	0.008	0.043	0.007
IRVSAF-KIM-FRB1419	WITTIG, 2008	PERIDOTITE	1.987	3.534	0.393	1.355	0.177	0.045	0.119	0.011	0.049	0.007	0.015	0.002	0.01	0.002
IRVSAF-KIM-FRB1422	WITTIG, 2008	PERIDOTITE	3.649	7.421	0.93	3.54	0.495	0.125	0.314	0.038	0.163	0.025	0.052	0.006	0.034	0.004
IRVSAF-KIM-FRB1423	WITTIG, 2008	PERIDOTITE	12.601	21.996	2.346	8.27	1.187	0.312	0.878	0.106	0.526	0.096	0.273	0.043	0.267	0.043
IRVSAF-KIM-FRB1447	WITTIG, 2008	PERIDOTITE	3.1	6.188	0.807	3.217	0.414	0.101	0.235	0.024	0.104	0.016	0.029	0.004	0.021	0.004
IRVSAF-KIM-FRB1450	WITTIG, 2008	PERIDOTITE	1.493	2.943	0.345	1.254	0.172	0.044	0.107	0.013	0.05	0.008	0.017	0.003	0.014	0.003
IRVSAF-KIM-FRB1457	WITTIG, 2008	PERIDOTITE	0.825	1.596	0.196	0.735	0.14	0.039	0.111	0.015	0.07	0.011	0.03	0.004	0.033	0.005
IRVSAF-KIM-FRB1474	WITTIG, 2008	PERIDOTITE	23.341	42.421	4.736	15.7	1.894	0.436	0.966	0.104	0.467	0.082	0.213	0.031	0.192	0.032
IRVSAF-KIM-JJG360A	WITTIG, 2008	PERIDOTITE	18.6	23.5	1.8	6.82	1.053	0.31	0.806	0.095	0.399	0.057	0.109	0.014	0.064	0.009
IRVSAF-PREM-FRB1382	WITTIG, 2008	PERIDOTITE	0.803	1.425	0.162	0.598	0.127	0.048	0.163	0.029	0.186	0.042	0.125	0.02	0.143	0.024
IRVSAF-KIM-F865B	WITTIG, 2008	PERIDOTITE	1.41	2.84	0.306	1.35	0.218	0.063	0.189	0.025	0.114	0.019	0.043	0.006	0.036	0.006
IRVSAF-PREM-FRB1374	WITTIG, 2008	PERIDOTITE	0.977	1.676	0.189	0.729	0.122	0.034	0.103	0.012	0.075	0.013	0.034	0.005	0.04	0.008
IRVSAF-PREM-FRB451	WITTIG, 2008	PERIDOTITE	0.884	1.695	0.201	0.712	0.098	0.028	0.059	0.006	0.031	0.005	0.009	0.001	0.007	0.001
PETDB-0075-RR 01	CHAUVEL, 1997	BASALT	28.2	64	7.4	32.5	6.52	2.17	6.27	0.96	5.26	0.94	2.29	0.308	1.89	0.268
PETDB-1284-COCOS 11	HARPP, 2005	BASALT	63.9	124	15	57.1	11.5	3.57	9.84	1.43	7.74	1.49	3.93	0.55	3.34	0.5
PETDB-1284-COCOS 16	HARPP, 2005	BASALT	72.3	124	15.7	55.8	10.2	3.5	8.24	1.18	6.4	1.24	3.22	0.47	2.96	0.45
PETDB-1284-COCOS 17	HARPP, 2005	BASALT	68.5	124	14	48.6	8.75	3.08	7.08	1.05	5.88	1.18	3.31	0.5	3.19	0.5
PETDB-1284-COCOS 24	HARPP, 2005	BASALT	67	124	13.9	47.9	8.54	3.08	6.79	1.01	5.57	1.11	3.07	0.46	2.93	0.45
PETDB-1284-COCOS 25	HARPP, 2005	BASALT	55.9	109	13.6	53.2	10.8	3.37	9.74	1.39	7.27	1.37	3.54	0.49	2.89	0.42
PETDB-1284-COCOS 26	HARPP, 2005	BASALT	54.9	108	13.4	51.7	10.5	3.21	9.19	1.31	7.06	1.34	3.47	0.48	2.85	0.41
PETDB-1284-COCOS 27	HARPP, 2005	BASALT	56.4	107	13.7	53.4	10.8	3.39	9.59	1.36	7.32	1.39	3.59	0.48	2.89	0.42
PETDB-1284-COCOS 33	HARPP, 2005	BASALT	40	79.5	10	40	8.46	2.62	7.7	1.09	5.87	1.11	2.75	0.37	2.18	0.31
PETDB-1284-COCOS 34	HARPP, 2005	BASALT	45.5	88.8	11.8	47.6	10.2	3.14	9.21	1.31	7.08	1.32	3.36	0.44	2.57	0.37
PETDB-1284-COCOS 36	HARPP, 2005	BASALT	39.9	83.1	10.4	42.7	9.13	2.86	8.24	1.17	5.99	1.13	2.86	0.38	2.24	0.32
PETDB-1284-COCOS 37	HARPP, 2005	BASALT	41.1	79.9	10.2	40.3	8.44	2.59	7.63	1.08	5.65	1.07	2.73	0.36	2.15	0.31
PETDB-1284-COCOS 38	HARPP, 2005	BASALT	46.8	91.9	11.6	46.2	9.75	3.01	8.83	1.26	6.51	1.24	3.16	0.42	2.5	0.36
PETDB-1284-COCOS 39	HARPP, 2005	BASALT	45.5	91.6	11.6	46	9.87	2.99	8.91	1.28	6.92	1.3	3.31	0.44	2.63	0.38
PETDB-1284-COCOS 42	HARPP, 2005	BASALT	41.3	80.4	9.86	38.4	7.99	2.44	7.11	1.02	5.47	1.04	2.7	0.37	2.26	0.33
PETDB-1284-COCOS 8	HARPP, 2005	BASALT	79.8	120	16.3	59	10.9	3.24	9.68	1.39	7.54	1.48	3.95	0.55	3.45	0.52
POLARK17-2-221-SG	NAURET, 2011	BASALT	4.97	14.4	2.06	12.8	4.11	1.45	5.3	0.91	6.08	1.25	3.63	0.52	3.59	0.53
PETDB-1642-OM95-41	PEUCKER-EHRENBRINK, 2012	GABBRO	0.06	0.18	0.05	0.35	0.19	0.12	0.32	0.059	0.42	0.087	0.23	0.032	0.2	0.032
PETDB-1642-OM95-P13	PEUCKER-EHRENBRINK, 2012	GABBRO	0.069	0.17	0.048	0.34	0.18	0.13	0.31	0.056	0.4	0.083	0.22	0.031	0.18	0.028
PETDB-1642-OM96-49	PEUCKER-EHRENBRINK, 2012	GABBRO	0.037	0.1	0.039	0.31	0.19	0.12	0.34	0.064	0.46	0.094	0.25	0.034	0.2	0.03
PETDB-1642-OM97-102A	PEUCKER-EHRENBRINK, 2012	GABBRO	0.24	0.75	0.14	0.97	0.41	0.28	0.69	0.13	0.88	0.19	0.51	0.07	0.42	0.065
PETDB-1642-OM97-106	PEUCKER-EHRENBRINK, 2012	GABBRO	0.35	1.13	0.24	1.66	0.77	0.44	1.31	0.24	1.75	0.35	0.92	0.13	0.77	0.12
PETDB-1642-OM97-108	PEUCKER-EHRENBRINK, 2012	GABBRO	0.21	0.58	0.1	0.6	0.23	0.22	0.37	0.063	0.48	0.095	0.26	0.035	0.22	0.036
PETDB-1642-OM97-113	PEUCKER-EHRENBRINK, 2012	GABBRO	1.21	3.57	0.59	3.35	1.17	0.56	1.72	0.31	2.21	0.44	1.27	0.18	1.12	0.18
PETDB-1642-OM97-114	PEUCKER-EHRENBRINK, 2012	GABBRO	0.95	2.94	0.49	2.73	0.95	0.53	1.41	0.25	1.86	0.38	1.07	0.15	0.98	0.16
PETDB-1642-OM97-204	PEUCKER-EHRENBRINK, 2012	GABBRO	0.27	0.82	0.16	1	0.42	0.27	0.7	0.13	0.94	0.19	0.52	0.072	0.45	0.072
PETDB-1642-OM97-207	PEUCKER-EHRENBRINK, 2012	GABBRO	1.41	4.28	0.71	3.94	1.36	0.91	1.95	0.34	2.5	0.5	1.45	0.21	1.31	0.21
PETDB-1642-OM97-209	PEUCKER-EHRENBRINK, 2012	GABBRO	1.47	4.53	0.75	4.3	1.55	0.71	2.29	0.41	3	0.59	1.69	0.24	1.49	0.23
PETDB-1642-OM97-45	PEUCKER-EHRENBRINK, 2012	GABBRO	0.19	0.54	0.12	0.8	0.37	0.25	0.62	0.12	0.86	0.17	0.48	0.066	0.41	0.063
PETDB-1642-OM97-52	PEUCKER-EHRENBRINK, 2012	GABBRO	0.19	0.6	0.13	0.92	0.44	0.3	0.73	0.14	1.04	0.22	0.58	0.082	0.5	0.077
PETDB-1642-OM97-59A	PEUCKER-EHRENBRINK, 2012	GABBRO	0.16	0.57	0.13	0.92	0.43	0.25	0.73	0.13	1	0.2	0.54	0.074	0.45	0.07
PETDB-1642-OM97-63	PEUCKER-EHRENBRINK, 2012	GABBRO	0.16	0.4	0.092	0.69	0.33	0.18	0.59	0.11	0.83	0.17	0.46	0.063	0.38	0.059
PETDB-1642-OM97-67	PEUCKER-EHRENBRINK, 2012	GABBRO	0.18	0.58	0.12	0.86	0.4	0.27	0.64	0.12	0.89	0.18	0.5	0.067	0.41	0.064
PETDB-1642-OM97-70	PEUCKER-EHRENBRINK, 2012	GABBRO	0.23	0.55	0.12	0.83	0.38	0.23	0.63	0.12	0.86	0.17	0.49	0.065	0.41	0.064
PETDB-1642-OM97-75	PEUCKER-EHRENBRINK, 2012	GABBRO	0.23	0.75	0.16	1.11	0.5	0.31	0.82	0.15	1.11	0.22	0.62	0.085	0.52	0.083
PETDB-1642-OM97-89	PEUCKER-EHRENBRINK, 2012	GABBRO	0.21	0.58	0.11	0.67	0.27	0.25	0.45	0.082	0.59	0.12	0.34	0.045	0.28	0.044
PETDB-1642-OM97-945	PEUCKER-EHRENBRINK, 2012	GABBRO	0.17	0.52	0.11	0.74	0.34	0.24	0.57	0.11	0.94	0.16	0.41	0.057	0.35	0.054
PETDB-1642-OM97-97	PEUCKER-EHRENBRINK, 2012	GABBRO	0.27	0.84	0.15	0.96	0.4	0.29	0.67	0.12	0.78	0.18	0.49	0.068	0.41	0.064
PETDB-1642-OM99-40	PEUCKER-EHRENBRINK, 2012	GABBRO	0.15	0.47	0.11	0.62	0.31	0.23	0.55	0.099	0.65	0.14	0.39	0.053	0.33	0.051
PETDB-1642-OM99-44	PEUCKER-EHRENBRINK, 2012	GABBRO	0.18	0.57	0.13	0.87	0.45	0.28	0.72	0.14	0.91	0.2	0.53	0.074	0.46	0.072
PETDB-1642-OM99-49	PEUCKER-EHRENBRINK, 2012	GABBRO	0.17	0.56	0.13	0.92	0.5	0.26	0.8	0.15	1.06	0.22	0.63	0.088	0.55	0.081
PETDB-1642-OM99-51	PEUCKER-EHRENBRINK, 2012	GABBRO	0.15	0.48	0.1	0.72	0.37	0.19	0.61	0.12	0.8	0.16	0.45	0.065	0.38	0.058
PETDB-1678-90-73	TODD, 2012	BASALT	2.9	10.88	2.02	11.06	3.56	1.23	3.95	0.72	4.69	0.99	2.72	0.43	2.66	0.41
PETDB-1678-BHO96	TODD, 2012	BASALT	1.93	4.86	0.74	3.65	1.15	0.53	1.5	0.26	1.66	0.36	1.03	0.15	1.02	0.15
PETDB-1678-DK10	TODD, 2012	BASALT	2.16	6.44	1.2	6.79	2.53	1.13	3.5	0.6	3.73	0.79	2.17	0.3	1.88	0.27
PETDB-1678-LP132	TODD, 2012	BASALT	5.29	13.25	1.83	7.92	2.33	0.82	2.79	0.5	2.86	0.62	1.7	0.28	1.69	0.27
PETDB-1678-LP143	TODD, 2012	BASALT	1.17	2.62	0.42	1.88	0.65	0.25	0.84	0.15	1.11	0.22	0.71	0.12	0.76	0.11
PETDB-1678-LP145	TODD, 2012	BASALT	2.38	7.36	1.16	6.8	2.38	0.82	3.24	0.59	3.74	0.79	2.45	0.33	2.26	0.32
PETDB-1678-T08-01_2	TODD, 2012	BASALT	2.91	9.41	1.66	8.6	2.93	1.05	3.77	0.67	4.25	0.91	2.61	0.37	2.42	0.36
PETDB-1678-T08-03	TODD, 2012	BASALT	3.48	11.42	2.06	10.88	3.79	1.22	4.94	0.88	5.71	1.25	3.67	0.54	3.55	0.54
PETDB-1678-T08-04UP	TODD, 2012	BASALT	2.45	7.84	1.36	7.05	2.28	0.69	2.86	0.49	3.15	0.72	2.18	0.34	2.33	0.38
PETDB-1678-T08-05DK	TODD, 2012	BASALT	2.49	7.54	1.32	7.09	2.49	1.13	3.32	0.6	3.81	0.84	2.39	0.35	2.27	0.34
PETDB-1678-T08-07	TODD, 2012	BASALT	2.26	7.05	1.27	6.78	2.41	0.62	3.37	0.62	4.1	0.91	2.56	0.37	2.35	0.32
PETDB-1678-T08-08	TODD, 2012	BASALT	3.79	11.52	1.95	10	3.32	1.26	4.36	0.79	5.08	1.13	3.29	0.5	3.26	0.5
PETDB-1678-T08-09	TODD, 2012	BASALT	3.93	12.17	2.08	10.8	3.52	0.91	3.52	0.64	4.05	0.88	2.62	0.39	2.51	0.39
PETDB-1678-T08-10	TODD, 2012	BASALT	6.81	20.96	3.61	19.28	6.47	2.13	8.09	1.41	8.76	1.86	5.27	0.75	4.68	0.66
PETDB-1678-T08-11	TODD, 2012	BASALT	3.55	9.55	1.57	7.91	2.43	0.99	2.74	0.46	2.78	0.59	1.64	0.23	1.52	0.23
PETDB-1678-T08-12	TODD, 2012	BASALT	3.44	9.09	1.51	7.78	2.42	0.97	2.88	0.5	3.19	0.7	2.07	0.32	2.1	0.32
PETDB-1678-T08-13	TODD, 2012	BASALT	4.2	11	1.79	9.15	2.94	1.03	3.48	0.61	3.86	0.83	2.28	0.33	2.02	0.29
PETDB-1678-T08-14	TODD, 2012	BASALT	2.56	7.9	1.37	7.28	2.58	1.01	3.4	0.63	4.07	0.9	2.58	0.37	2.35	0.34
PETDB-1678-T08-15	TODD, 2012	BASALT	4.75	14.65	2.46	12.72	4.18	1.45	5.16	0.9	5.71	1.24	3.49	0.52	3.29	0.49
PETDB-1678-T08-19	TODD, 2012	BASALT	2.67	7.82	1.38	7.37	2.52	0.93	3.32	0.59	3.79	0.82	2.38	0.34	2.14	0.31
PETDB-1678-T08-20	TODD, 2012	BASALT	3.72	12.25	2.24	12.34	4.37	1.62	5.51	0.99	6.19	1.35	3.82	0.57	3.63	0.53
PETDB-1678-T08-21	TODD, 2012	BASALT	3.26	8.31	1.29	6.34	2	0.7	2.42	0.42	2.67	0.59	1.71	0.25	1.64	0.24
PETDB-1678-T08-22	TODD, 2012	BASALT	2.86	7.01	1.07	5.26	1.76	0.78	2.27	0.4	2.6	0.58	1.7	0.26	1.69	0.26
PETDB-1678-T08-24	TODD, 2012	BASALT	4.18	10.26	1.54	7.51	2.37	0.88	2.91	0.51	3.28	0.74	2.16	0.33	2.13	0.33
PETDB-1678-T08-25	TODD, 2012	BASALT	3.45	10.59	1.82	9.54	3.26	1	4.27	0.79	5.06	1.11	3.23	0.48	3.11	0.46
PETDB-1678-T08-26	TODD, 2012	BASALT	2.53	5.4	0.75	3.44	1.08	0.44	1.39	0.25	1.67	0.38	1.13	0.18	1.18	0.18
PETDB-1678-T08-E01	TODD, 2012	BASALT	1.22	4.48	0.94	5.34	1.97	0.58	2.17	0.4	2.62	0.57	1.69	0.25	1.62	0.25
PETDB-1678-T08-E02	TODD, 2012	BASALT	1.44	4.76	0.92	5.15	2	0.71	2.64	0.51	3.29	0.73	2.17	0.32	2.11	0.32
PETDB-1678-T08-E04	TODD, 2012	BASALT	1.73	5.47	0.99	5.47	2.12	0.66	2.57	0.48	3.27	0.73	2.19	0.33	2.14	0.33
PETDB-1678-T08-E05	TODD, 2012	BASALT	0.28	0.95	0.19	1.15	0.57	0.26	0.68	0.14	0.93	0.21	0.66	0.09	0.62	0.1
PETDB-1678-T08-E06	TODD, 2012	BASALT	0.5	1.55	0.25	1.42	0.56	0.29	0.64	0.13	0.82	0.18	0.56	0.08	0.54	0.08
PETDB-1678-T08-E07	TODD, 2012	BASALT	2.87	9.53	1.78	9.86	3.62	1.32	4.84	0.85	5.36	1.15	3.24	0.45	2.83	0.42
PETDB-1678-VL90-50	TODD, 2012	BASALT	1.79	7.61	1.47	8.37	2.73	0.95	3.24	0.62	3.98	0.82	2.32	0.33	2.07	0.3
PETDB-1678-WA44	TODD, 2012	BASALT	3.04	9.24	1.61	8.66	2.95	0.94	3.49	0.64	4.26	0.93	2.56	0.4	2.6	0.38
PETDB-1678-WA45	TODD, 2012	BASALT	4.37	13.66	2.48	13.34	4.72	1.75	5.98	1.04	6.56	1.41	4.02	0.58	3.68	0.54
PETDB-1678-WA46	TODD, 2012	BASALT	4.38	13.74	2.51	13.41	4.68	1.49	5.13	0.93	5.7	1.2	3.34	0.48	3.03	0.43
PETDB-1678-WA48	TODD, 2012	BASALT	1.48	3.74	0.59	2.91	1.02	0.38	1.29	0.23	1.5	0.34	1.02	0.15	1.04	0.16
PETDB-1678-YV10	TODD, 2012	BASALT	1.72	5.91	1.13	6.34	2.32	0.93	3.06	0.57	3.61	0.79	2.27	0.33	2.07	0.31
PETDB-1678-YV12	TODD, 2012	BASALT	3.69	11.2	1.87	9.61	3.19	1.13	4.04	0.73	4.71	1.03	3.02	0.46	2.98	0.45
PETDB-1678-YV13	TODD, 2012	BASALT	1.31	2.99	0.44	2.15	0.68	0.26	0.76	0.14	0.98	0.22	0.68	0.1	0.68	0.12
PETDB-1678-YV14	TODD, 2012	BASALT	3.35	7.71	1.15	5.53	1.62	0.62	2.02	0.34	2.09	0.46	1.34	0.19	1.23	0.18
PETDB-1678-YV15	TODD, 2012	BASALT	5.78	16.27	2.77	13.6	3.93	0.9	4.81	0.87	5.58	1.28	3.85	0.57	3.73	0.57
PETDB-1678-YV17	TODD, 2012	BASALT	3.41	11.4	2.02	10.8	3.65	1.38	4.82	0.88	5.58	1.23	3.65	0.53	3.45	0.53
POLARK17-2-223-008	NAURET, 2011	BASALT	4.73	11.7	1.95	10.9	3.55	1.28	4.78	0.82	5.5	1.15	3.3	0.47	3.15	0.46
POLARK20-2-214-001	NAURET, 2011	BASALT	4.3	13.39	2.31	12.3	4.11	1.54	5.58	0.99	6.44	1.34	4	0.55	3.74	0.56
PETDB-1908-102131	OREJANA, 2006	PYROXENITE	2.61	7.84	1.47	8.76	2.72	0.74	2.89	0.39	2.41	0.57	1.6	0.24	1.59	0.25
PETDB-1908-103471	OREJANA, 2006	GABBRO	9.25	24.4	3.53	17.1	4.86	1.78	5.12	0.74	4.25	0.79	2.01	0.28	1.7	0.26
PETDB-1908-104382	OREJANA, 2006	GABBRO	9.73	24.6	3.75	18.7	5.02	1.76	5.09	0.79	4.63	0.85	2.32	0.32	2.02	0.28
PETDB-1908-104386	OREJANA, 2006	GABBRO	9.64	22.1	3.17	15.3	3.94	1.42	4.17	0.68	3.97	0.75	1.95	0.28	1.71	0.26
PETDB-1908-104392	OREJANA, 2006	GABBRO	6.98	18.2	2.93	15.2	4.6	1.69	4.96	0.77	4.35	0.79	1.99	0.26	1.55	0.21
PETDB-1908-104395	OREJANA, 2006	PYROXENITE	3.21	10.6	1.95	10.8	3.37	0.98	3.42	0.53	3.03	0.58	1.6	0.22	1.37	0.2
POLARK20-2-214-002	NAURET, 2011	BASALT	4.13	12.81	2.2	11.8	3.98	1.48	5.45	0.95	6.24	1.31	3.84	0.53	3.68	0.54
PETDB-1914-XM2	RODRIGUEZ-VARGAS, 2005	PYROXENITE	0.5	1.5	0.35	2.2	0.9	0.37	1.7	0.4	3.9	1	3.9	0.66	4.5	0.71
PETDB-1914-XM6	RODRIGUEZ-VARGAS, 2005	PYROXENITE	0.4	1.3	0.2	1.3	0.5	0.25	1	0.3	2.3	0.6	2.5	0.45	3.3	0.56
PETDB-1914-XM7	RODRIGUEZ-VARGAS, 2005	PYROXENITE	0.7	2.2	0.36	2.4	1	0.4	2	0.5	4.5	1.2	4.6	0.78	5.3	0.86
PETDB-1914-XM8	RODRIGUEZ-VARGAS, 2005	PYROXENITE	2.7	11.3	2.23	12.9	4.1	1.16	3.7	0.6	2.6	0.4	1	0.13	0.8	0.11
PETDB-1916-RG2_H	SALVIOLI-MARIANI, 2005	BASALT	46.2	87.9	8.29	35.9	7.6	2.12	6.9	1.1	5.7	1.1	3.6	0.5	3.1	0.47
PETDB-1927-ABS1-5	WU, 2003	PERIDOTITE	5.3	10.2	1.12	3.94	0.58	0.16	0.57	0.075	0.35	0.06	0.16	0.031	0.16	0.026
PETDB-1927-ABS2-21	WU, 2003	PERIDOTITE	0.354	0.919	0.105	0.518	0.132	0.053	0.223	0.05	0.358	0.084	0.246	0.041	0.256	0.048
PETDB-1927-BBT1-12	WU, 2003	PERIDOTITE	0.45	0.91	0.11	0.41	0.074	0.022	0.069	0.011	0.064	0.013	0.033	0.007	0.052	0.009
PETDB-1927-BBT1-14	WU, 2003	PERIDOTITE	0.31	0.68	0.095	0.45	0.13	0.036	0.13	0.023	0.15	0.032	0.072	0.012	0.082	0.014
PETDB-1927-BBT1-2	WU, 2003	PERIDOTITE	0.403	0.89	0.116	0.55	0.148	0.047	0.214	0.047	0.33	0.077	0.233	0.036	0.202	0.031
PETDB-1927-BBT1-8	WU, 2003	PERIDOTITE	0.52	1.09	0.13	0.54	0.11	0.03	0.106	0.019	0.13	0.03	0.088	0.015	0.12	0.019
PETDB-1927-BBT2-12	WU, 2003	PERIDOTITE	0.807	1.723	0.181	0.663	0.141	0.048	0.155	0.029	0.196	0.047	0.132	0.023	0.145	0.022
PETDB-1927-BL1-10	WU, 2003	PERIDOTITE	0.02	0.076	0.021	0.21	0.13	0.052	0.19	0.045	0.35	0.091	0.23	0.041	0.29	0.047
PETDB-1927-BL1-12	WU, 2003	PERIDOTITE	2.13	3.47	0.36	1.29	0.32	0.1	0.38	0.074	0.48	0.12	0.31	0.051	0.35	0.057
PETDB-1927-BLS1-9	WU, 2003	PERIDOTITE	0.088	0.34	0.07	0.45	0.19	0.077	0.23	0.045	0.33	0.075	0.26	0.035	0.25	0.044
PETDB-1927-DAL02-02	WU, 2003	PERIDOTITE	1.15	4.11	0.7	3.5	0.91	0.28	0.76	0.13	0.66	0.13	0.27	0.041	0.27	0.039
PETDB-1927-DAL02-03	WU, 2003	PERIDOTITE	0.16	0.28	0.033	0.14	0.046	0.017	0.048	0.011	0.066	0.016	0.04	0.006	0.051	0.008
PETDB-1927-DYS1-03	WU, 2003	PERIDOTITE	0.45	0.94	0.12	0.61	0.17	0.056	0.16	0.03	0.18	0.037	0.089	0.013	0.098	0.016
PETDB-1927-DYS1-05	WU, 2003	PERIDOTITE	0.059	0.13	0.019	0.12	0.066	0.025	0.075	0.016	0.097	0.022	0.053	0.009	0.06	0.01
PETDB-1927-L-1	WU, 2003	PERIDOTITE	0.31	0.46	0.057	0.4	0.213	0.084	0.263	0.058	0.397	0.086	0.227	0.038	0.236	0.034
PETDB-1927-L-2	WU, 2003	PERIDOTITE	0.125	0.242	0.032	0.19	0.089	0.035	0.119	0.025	0.197	0.047	0.137	0.022	0.146	0.024
PETDB-1927-L-5	WU, 2003	PERIDOTITE	0.16	0.42	0.092	0.56	0.24	0.095	0.29	0.067	0.49	0.11	0.31	0.053	0.36	0.056
PETDB-1927-LQL1-02	WU, 2003	PERIDOTITE	0.26	0.31	0.075	0.36	0.13	0.046	0.15	0.035	0.26	0.063	0.17	0.027	0.21	0.033
PETDB-1927-LQL1-13	WU, 2003	PERIDOTITE	0.12	0.25	0.034	0.16	0.042	0.015	0.05	0.011	0.075	0.022	0.057	0.011	0.084	0.014
PETDB-1927-WQ00-12	WU, 2003	PERIDOTITE	1.72	2.99	0.32	1.2	0.21	0.049	0.19	0.028	0.15	0.033	0.085	0.014	0.11	0.018
PETDB-1927-WQ00-13	WU, 2003	PERIDOTITE	0.56	1.2	0.15	0.72	0.19	0.064	0.21	0.045	0.3	0.075	0.2	0.034	0.24	0.04
PETDB-1927-WQ00-17	WU, 2003	PERIDOTITE	1.29	2.85	0.36	1.52	0.34	0.095	0.31	0.056	0.32	0.066	0.18	0.029	0.19	0.031
PETDB-1927-WQ00-18	WU, 2003	PERIDOTITE	0.1	0.42	0.089	0.55	0.23	0.084	0.28	0.069	0.46	0.11	0.29	0.051	0.36	0.056
PETDB-1927-WQ00-19	WU, 2003	PERIDOTITE	0.18	0.37	0.056	0.27	0.077	0.027	0.081	0.018	0.12	0.033	0.093	0.017	0.13	0.021
PETDB-1927-WQ00-26	WU, 2003	PERIDOTITE	0.16	0.34	0.053	0.25	0.067	0.022	0.07	0.017	0.12	0.032	0.09	0.017	0.12	0.021
PETDB-1927-WQ00-6	WU, 2003	PERIDOTITE	8.91	14.5	1.44	4.66	0.71	0.16	0.73	0.097	0.5	0.1	0.26	0.043	0.3	0.048
POLARK20-2-214-003	NAURET, 2011	BASALT	4.55	14.15	2.43	12.7	4.19	1.53	5.7	0.99	6.47	1.36	3.99	0.56	3.81	0.56
POLARK20-2-214-005	NAURET, 2011	BASALT	4.01	12.41	2.14	11.4	3.83	1.4	5.24	0.92	6.01	1.27	3.73	0.52	3.53	0.52
POLARK20-2-214-007	NAURET, 2011	BASALT	3.94	12.09	2.08	11.1	3.75	1.39	5.12	0.9	5.91	1.26	3.71	0.52	3.53	0.52
POLARK20-2-217-001	NAURET, 2011	BASALT	4.75	13.5	2.32	12.15	3.93	1.43	5.11	0.9	5.73	1.19	3.38	0.49	3.44	0.49
POLARK20-2-217-003	NAURET, 2011	BASALT	5.05	14.84	2.49	13.01	4.18	1.53	5.64	0.97	6.33	1.32	3.88	0.53	3.66	0.54
POLARK20-2-217-004	NAURET, 2011	BASALT	4.86	14.13	2.38	12.53	3.98	1.48	5.38	0.93	6.04	1.24	3.75	0.52	3.59	0.51
POLARK20-2-217-005	NAURET, 2011	BASALT	4.54	12.57	2.13	11.12	3.95	1.29	4.66	0.8	5.4	1.17	3.39	0.47	3.14	0.45
POLARK20-2-217-006	NAURET, 2011	BASALT	4.84	14.12	2.38	12.49	4.07	1.48	5.4	0.94	6.03	1.26	3.72	0.51	3.52	0.52
PETDB-1936-LNY03	BILONG, 2010	PERIDOTITE	1.45	2.9	0.34	1.2	0.25	0.083	0.27	0.051	0.3	0.073	0.21	0.036	0.213	0.035
PETDB-1943-JMDDEH01	DAY, 2010	ANKARAMITE	31.3	68.8	9.76	44.4	9.44	2.84	8.29	1.12	5.5	0.95	2.15	0.29	1.62	0.24
PETDB-1943-JMDDEH02	DAY, 2010	ALKALI BASALT	59.2	121	16	68.3	14	4.25	12.2	1.69	8.41	1.48	3.43	0.46	2.68	0.39
PETDB-1943-JMDDEH03	DAY, 2010	BASANITE	36	76.3	10.2	43.9	8.91	2.7	7.9	1.11	5.56	1	2.37	0.34	1.95	0.3
PETDB-1943-JMDDEH04	DAY, 2010	ALKALI BASALT	49.6	104	14	61.3	12.6	3.79	11	1.47	7.09	1.21	2.77	0.36	2.06	0.3
PETDB-1943-JMDDEH05	DAY, 2010	ALKALI BASALT	59.7	117	16.3	70.1	13.9	4.09	11.7	1.55	7.52	1.29	2.93	0.38	2.16	0.31
PETDB-1943-JMDDEH07	DAY, 2010	ANKARAMITE	77.5	157	18.1	65.3	10.4	2.95	8.41	1.13	5.59	0.98	2.29	0.31	1.84	0.27
PETDB-1943-JMDDEH08	DAY, 2010	BASANITE	46.7	102	14.1	61.1	12	3.56	10.1	1.38	6.9	1.21	2.85	0.39	2.32	0.34
PETDB-1943-JMDDEH10	DAY, 2010	ANKARAMITE	41.9	89	12	52	10.4	3.19	8.91	1.23	6.01	1.04	2.36	0.31	1.8	0.26
PETDB-1943-JMDDEH11	DAY, 2010	ALKALI BASALT	45.3	95.2	12.9	56.2	11.2	3.34	9.58	1.33	6.6	1.17	2.69	0.37	2.11	0.31
PETDB-1943-JMDDEH12	DAY, 2010	ALKALI BASALT	29	62.2	8.42	36.9	7.69	2.38	7	1	5.06	0.9	2.12	0.29	1.69	0.25
PETDB-1943-JMDDEH13	DAY, 2010	ANKARAMITE	40.2	84.8	11.4	49.5	9.99	2.98	8.53	1.16	5.72	0.98	2.21	0.29	1.66	0.24
PETDB-1943-JMDDEH14	DAY, 2010	ALKALI BASALT	56.7	116	15.5	65.7	13.1	3.92	11.1	1.52	7.65	1.33	3.13	0.43	2.46	0.36
PETDB-1943-JMDDEH15	DAY, 2010	ANKARAMITE	20.1	42.6	5.89	26.3	5.84	1.86	5.64	0.82	4.16	0.76	1.81	0.25	1.46	0.22
PETDB-1943-JMDDEH16	DAY, 2010	BASANITE	41.4	90	12.5	55.1	11.5	3.44	9.72	1.33	6.42	1.09	2.5	0.33	1.85	0.27
PETDB-1943-JMDDEH17	DAY, 2010	ALKALI BASALT	52.9	108	14.1	59.1	11.5	3.46	9.93	1.35	6.46	1.1	2.48	0.33	1.86	0.27
PETDB-1943-JMDDEH18	DAY, 2010	ANKARAMITE	45.3	97.9	13.5	59.1	11.7	3.48	9.92	1.36	6.75	1.19	2.78	0.38	2.25	0.33
PETDB-1943-JMDDLP01	DAY, 2010	ANKARAMITE	26.3	57	7.89	34.6	7.18	2.21	6.48	0.91	4.65	0.84	1.98	0.27	1.6	0.24
PETDB-1943-JMDDLP02	DAY, 2010	ANKARAMITE	60.5	125	15.7	60.5	10.3	2.95	9.02	1.16	5.94	1.11	2.55	0.36	2.11	0.32
PETDB-1943-JMDDLP03	DAY, 2010	PICRITE	13.4	28.2	3.73	15.9	3.15	0.94	3.07	0.39	2.1	0.41	0.93	0.13	0.76	0.12
PETDB-1943-JMDDLP04	DAY, 2010	BASANITE	51.5	106	14.2	59.9	11.4	3.37	9.93	1.31	6.7	1.2	2.79	0.38	2.22	0.33
PETDB-1943-JMDDLP05	DAY, 2010	BASANITE	44.8	90.3	12	50.3	9.78	2.89	8.43	1.13	5.67	1	2.25	0.31	1.76	0.26
PETDB-1943-JMDDLP07	DAY, 2010	ANKARAMITE	44.7	90.5	12	50.1	9.55	2.79	8.61	1.11	5.59	1.01	2.25	0.31	1.74	0.26
PETDB-1943-JMDDLP09	DAY, 2010	ALKALI BASALT	36.7	73	9.67	41.2	8.2	2.46	7.42	0.96	4.76	0.85	1.87	0.26	1.41	0.21
PETDB-1943-JMDDLP10	DAY, 2010	ANKARAMITE	31.2	60.4	8.32	35.4	6.99	2.1	6.67	0.89	4.6	0.87	2.01	0.29	1.64	0.26
PETDB-1943-JMDDLP11	DAY, 2010	BASANITE	40.4	83.5	11.2	47.4	9.26	2.73	8.2	1.11	5.7	1.03	2.4	0.34	1.93	0.29
PETDB-1943-JMDDLP12	DAY, 2010	BASANITE	54	94.7	14.2	59.4	11.3	3.26	9.26	1.32	6.71	1.23	2.86	0.39	2.31	0.25
PETDB-1943-JMDDLP13A	DAY, 2010	CLINOPYROXENITE	17	45.8	7.32	35.4	7.97	2.36	7.36	0.97	4.86	0.85	1.84	0.23	1.33	0.2
PETDB-1943-JMDDLP13B	DAY, 2010	CLINOPYROXENITE	12.4	31.8	5.13	25.8	6.08	1.79	5.96	0.77	3.84	0.68	1.44	0.19	1.01	0.14
PETDB-1943-JMDDLP14	DAY, 2010	BASANITE	81.9	150	18.4	72.4	12.8	3.6	10.5	1.37	6.71	1.18	2.65	0.35	2.01	0.29
PETDB-1943-JMDDLP15	DAY, 2010	BASANITE	72.2	132	16.3	63.1	11.1	3.22	9.45	1.26	6.29	1.11	2.61	0.36	2.11	0.32
PETDB-1943-JMDDLP16	DAY, 2010	BASANITE	85.5	156	19.2	75.1	13.2	3.79	11	1.44	7.12	1.26	2.91	0.39	2.29	0.34
PETDB-1943-JMDDLP17	DAY, 2010	BASANITE	83.5	155	19.1	74.9	13.2	3.86	11.2	1.48	7.35	1.32	3.07	0.43	2.47	0.37
PETDB-1943-JMDDLP18	DAY, 2010	BASANITE	64.7	123	15.5	61.5	11.3	3.29	9.76	1.31	6.53	1.18	2.73	0.38	2.2	0.33
PETDB-1943-JMDDLP19	DAY, 2010	BASANITE	84.5	156	19.3	76.5	13.8	3.92	11.5	1.48	7.37	1.33	3.09	0.43	2.53	0.39
PETDB-1943-JMDDLP19X	DAY, 2010	HORNBLENDITE	18.4	46.6	7.35	35	7.84	2.34	7.25	0.94	4.67	0.81	1.78	0.23	1.27	0.19
PETDB-1943-JMDDLP21A	DAY, 2010	HORNBLENDITE	34.1	164	10.7	48.3	13.6	2.89	11.2	1.16	5.67	0.99	2.08	0.26	1.4	0.2
PETDB-1943-JMDDLP21BI	DAY, 2010	HORNBLENDITE	183	408	66.3	294	56.8	15.9	45.6	5.69	26.2	4.2	8.45	1	5.19	0.67
PETDB-1943-JMDDLP21BIII	DAY, 2010	HORNBLENDITE	83.8	177	24.9	110	21.2	5.96	18.5	2.28	11	1.89	4.06	0.52	2.76	0.4
PETDB-1943-JMDDLP21BIV	DAY, 2010	HORNBLENDITE	39.5	89.9	13.1	58.5	11.8	3.44	10.3	1.31	6.28	1.05	2.26	0.29	1.64	0.24
PETDB-1943-JMDDLP23	DAY, 2010	BASANITE	95.5	171	20.8	79.3	13.7	3.9	11.5	1.46	7.43	1.34	3.08	0.42	2.46	0.37
PETDB-1943-JMDDLP24	DAY, 2010	BASANITE	88.3	162.4	19.9	77.9	13.6	3.94	11.6	1.48	7.41	1.33	3.01	0.41	2.42	0.36
PETDB-1943-JMDDLP25	DAY, 2010	BASANITE	90.8	164	20.1	78.2	13.7	3.88	11.4	1.45	7.33	1.31	2.98	0.4	2.34	0.35
PETDB-1943-LP96-14	DAY, 2010	BASANITE	47.6	96.2	12.9	53.3	10.6	3.23	9.46	1.27	6.29	1.09	2.47	0.35	1.87	0.27
PETDB-1943-LP96-22	DAY, 2010	BASANITE	41.7	84.9	11	44.6	8.6	2.64	8.01	1.09	5.59	1	2.37	0.35	1.93	0.29
PETDB-1943-LP96-41	DAY, 2010	BASANITE	43	86.9	11.3	46.1	9.04	2.76	8.24	1.13	5.79	1.04	2.45	0.37	2.04	0.31
PETDB-1943-LP96-46	DAY, 2010	BASANITE	37.8	78.6	10.3	42.1	8.27	2.59	7.82	1.08	5.49	0.98	2.32	0.34	1.85	0.28
PETDB-1943-LP96-48	DAY, 2010	BASANITE	56.5	113	14.8	60.4	11.2	3.33	9.42	1.28	6.45	1.14	2.66	0.4	2.17	0.33
PETDB-1943-LP96-63	DAY, 2010	BASANITE	31.5	66.8	9.2	39.5	8.38	2.61	7.99	1.12	5.68	1.01	2.34	0.35	1.87	0.27
PETDB-1943-LP96-66	DAY, 2010	ANKARAMITE	27.4	56.1	7.36	30.7	6.24	1.94	5.97	0.84	4.42	0.81	1.95	0.29	1.61	0.24
PETDB-1943-LP96-83	DAY, 2010	BASANITE	40.9	82.2	10.8	43.7	8.41	2.56	7.76	1.05	5.38	0.96	2.27	0.34	1.88	0.28
PETDB-1945-X-03	ECCLES, 2010	PYROXENITE	5.7	14.4	2.19	11	2.7	0.9	2.87	0.42	2.18	0.4	1.16	0.16	1.1	0.18
PETDB-1945-X-06	ECCLES, 2010	PYROXENITE	7.2	20	3.17	15.5	3.8	1.02	4.22	0.64	3.3	0.66	1.86	0.23	1.7	0.27
PETDB-1945-X-16	ECCLES, 2010	PYROXENITE	7.1	15.3	1.91	8.3	2	0.91	2.04	0.35	2	0.46	1.22	0.2	1.3	0.22
PETDB-1945-X-19	ECCLES, 2010	PYROXENITE	9.3	15.6	1.67	5.7	1.2	0.47	1.3	0.24	1.43	0.31	1.01	0.14	1	0.17
PETDB-1953-FX2-01	GAO, 2008	PICRITE	101	215	25.2	93	14.4	3.55	8.9	1.15	5.12	0.85	2.13	0.27	1.68	0.25
PETDB-1953-FX2-88	GAO, 2008	PICRITE	132	262	24.6	98	15.7	4.1	10.3	1.38	5.98	0.88	2.26	0.27	1.79	0.25
PETDB-1953-FX2-89	GAO, 2008	PICRITE	133	262	24.7	99	15.8	4.14	10.5	1.4	6.09	0.89	2.31	0.27	1.76	0.26
PETDB-1953-FX2-90	GAO, 2008	PICRITE	133	262	24.5	98	15.7	4.12	10.5	1.4	6.08	0.88	2.3	0.27	1.78	0.25
PETDB-1953-SFX-02	GAO, 2008	PICRITE	106	206	23.8	94	14.7	3.78	9.48	1.25	5.45	0.82	2.03	0.25	1.77	0.23
PETDB-1953-SFX-13	GAO, 2008	PICRITE	100	195	22.5	89	14.1	3.58	9.07	1.2	5.21	0.79	1.96	0.24	1.64	0.22
PETDB-1953-SFX-19	GAO, 2008	PICRITE	102	198	23.1	90	14.4	3.65	9.43	1.26	5.42	0.83	2.06	0.25	1.77	0.23
PETDB-1953-SFX-27	GAO, 2008	PICRITE	104	200	23	91	14.3	3.66	9.3	1.23	5.3	0.81	2.01	0.25	1.73	0.23
PETDB-1953-SFX-28	GAO, 2008	PICRITE	101	194	22.2	87	13.8	3.48	8.91	1.18	5.1	0.77	1.89	0.23	1.64	0.21
PETDB-1953-SFX-30	GAO, 2008	PICRITE	95	189	21.7	84	13.2	3.33	8.58	1.14	4.9	0.76	1.85	0.23	1.59	0.21
PETDB-1953-SFX-49	GAO, 2008	PICRITE	104	200	22.7	90	14.2	3.52	9.21	1.22	5.08	0.77	1.88	0.23	1.65	0.21
PETDB-1953-SHT-15	GAO, 2008	BASALT	62	133	16.5	70	13.2	3.53	9.17	1.26	5.45	0.85	2.09	0.25	1.65	0.24
PETDB-1960-SB-28	IONOV, 1993	LHERZOLITE	0.95	2.4	0.34	1.5	0.36	0.115	0.296	0.049	0.294	0.056	0.156	0.024	0.158	0.026
PETDB-1953-SHT-16	GAO, 2008	BASALT	54	113	14	59	11.3	2.95	7.95	1.1	4.83	0.78	1.92	0.24	1.61	0.23
PETDB-1953-SHT-17	GAO, 2008	BASALT	62	132	16.4	70	13.2	3.45	9.08	1.24	5.38	0.85	2.07	0.25	1.66	0.25
PETDB-1953-SHT-19	GAO, 2008	BASALT	61	128	16.3	68	13.1	3.39	9.04	1.24	5.32	0.84	2.06	0.25	1.64	0.24
PETDB-1953-SHT-20	GAO, 2008	BASALT	62	130	16.5	70	13.4	3.48	9.22	1.26	5.41	0.86	2.08	0.25	1.69	0.25
PETDB-1953-SHT-21	GAO, 2008	BASALT	58	124	15.1	63	12.4	3.18	8.2	1.1	5	0.79	1.93	0.26	1.42	0.21
PETDB-1953-SHT-24	GAO, 2008	BASALT	54	113	15	59	11.5	2.96	8.11	1.12	5.12	0.79	1.93	0.25	1.49	0.22
PETDB-1953-SHT-25	GAO, 2008	BASALT	58	125	15.7	66	12.7	3.29	8.8	1.21	5.17	0.83	1.98	0.24	1.57	0.23
PETDB-1953-SHT-27	GAO, 2008	BASALT	62	134	16.4	70	13.2	3.48	9.19	1.26	5.41	0.85	2.07	0.25	1.67	0.24
PETDB-1953-SHT-28	GAO, 2008	BASALT	58	125	15.6	66	12.7	3.33	8.74	1.2	5.18	0.82	1.98	0.24	1.59	0.23
PETDB-1953-SHT-30	GAO, 2008	BASALT	61	130	16.2	69	13.1	3.63	9.07	1.25	5.37	0.85	2.07	0.25	1.67	0.24
PETDB-1953-SHT-31	GAO, 2008	BASALT	51	109	13.5	57	10.8	2.84	7.66	1.06	4.62	0.76	1.88	0.24	1.56	0.23
PETDB-1953-SHT-32	GAO, 2008	BASALT	62	132	16.5	70	13.5	3.5	9.33	1.28	5.47	0.86	2.07	0.25	1.64	0.25
PETDB-1953-SHT-33	GAO, 2008	BASALT	56	118	14.8	62	12	3.08	8.28	1.13	4.92	0.78	1.88	0.23	1.55	0.22
PETDB-1953-SHT-34	GAO, 2008	BASALT	60	130	16.1	68	13.2	3.42	9.16	1.25	5.36	0.85	2.05	0.25	1.66	0.24
PETDB-1953-SHT-35	GAO, 2008	BASALT	60	128	15.7	67	13	3.37	8.92	1.22	5.27	0.84	2.03	0.24	1.62	0.24
PETDB-1953-SHT-36	GAO, 2008	BASALT	57	123	15.3	66	12.7	3.3	8.79	1.2	5.32	0.84	2.01	0.25	1.64	0.24
PETDB-1953-SHT-37	GAO, 2008	BASALT	61	130	16.3	68	13.2	3.43	9.01	1.23	5.37	0.85	2.06	0.25	1.66	0.24
PETDB-1953-SHT-41	GAO, 2008	BASALT	59	129	16	67	13.1	3.32	8.98	1.22	5.36	0.83	2.03	0.25	1.64	0.24
PETDB-1953-SHT-42	GAO, 2008	BASALT	59	128	15.9	68	12.9	3.34	8.93	1.22	5.29	0.83	2.01	0.25	1.66	0.24
PETDB-1953-SHT-43	GAO, 2008	BASALT	57	122	15.5	65	12.6	3.27	8.72	1.19	5.18	0.82	1.96	0.24	1.62	0.23
PETDB-1953-SHT-44	GAO, 2008	BASALT	62	131	17.5	69	13.7	3.5	9.47	1.3	5.91	0.88	2.18	0.25	1.57	0.22
PETDB-1953-SHT-46	GAO, 2008	BASALT	63	133	17.6	72	13.7	3.56	9.22	1.25	5.22	0.79	2.02	0.25	1.64	0.21
PETDB-1953-SHT-49	GAO, 2008	BASALT	60	129	16.1	68	13.1	3.36	9.01	1.23	5.41	0.84	2.05	0.25	1.64	0.24
PETDB-1953-SHT-50	GAO, 2008	BASALT	59	127	15.7	66	13.1	3.33	8.86	1.21	5.28	0.82	1.99	0.24	1.63	0.23
PETDB-1953-SHT-51	GAO, 2008	BASALT	60	128	16	67	13	3.36	8.99	1.23	5.29	0.83	2.03	0.25	1.62	0.24
PETDB-1960-SB 43-86	IONOV, 1993	LHERZOLITE	2.29	4.99	0.57	2.02	0.29	0.095	0.23	0.039	0.25	0.052	0.15	0.024	0.157	0.026
PETDB-1960-SB-4	IONOV, 1993	LHERZOLITE	1.43	1.58	0.106	0.294	0.078	0.032	0.113	0.024	0.192	0.044	0.136	0.023	0.151	0.026
PETDB-1960-SB-5	IONOV, 1993	LHERZOLITE	0.15	0.2	0.03	0.11	0.053	0.025	0.117	0.027	0.218	0.053	0.165	0.029	0.198	0.035
PETDB-1960-MO-99	IONOV, 1993	PERIDOTITE	0.35	0.74	0.15	0.79	0.31	0.12	0.45	0.087	0.59	0.14	0.4	0.062	0.38	0.068
PETDB-1972-SY-94-30	KRIENITZ, 2011	HARZBURGITE	13.7	33.7	4.73	21.5	4.96	1.7	5.18	0.788	4.75	0.96	2.63	0.376	2.47	0.375
PETDB-1972-SY-94-31	KRIENITZ, 2011	HARZBURGITE	12.1	25	3.1	13.5	3.21	1.4	3.46	0.512	3	0.578	1.5	0.205	1.25	0.182
PETDB-1972-SY-94-32	KRIENITZ, 2011	HARZBURGITE	40.2	83.3	10.4	43.5	8.81	2.91	8.38	1.14	6.23	1.16	2.98	0.399	2.49	0.366
PETDB-1972-SY-94-34	KRIENITZ, 2011	HARZBURGITE	4.63	8.86	1.32	6.13	1.65	0.72	1.96	0.329	2.09	0.426	1.16	0.166	1.07	0.153
PETDB-1972-SY-94-36	KRIENITZ, 2011	HARZBURGITE	3.31	12.8	2.6	15.4	4.61	1.91	4.87	0.747	4.38	0.846	2.19	0.294	1.84	0.263
PETDB-1972-SY-94-38	KRIENITZ, 2011	HARZBURGITE	4.38	12.6	2.05	10.9	3.14	1.17	3.67	0.587	3.55	0.702	1.83	0.246	1.56	0.225
PETDB-1978-1026V	LEE, 2005	PERIDOTITE	0.228	0.877	0.068	0.315	0.1	0.0417	0.16	0.0323	0.295	0.0767	0.259	0.04215	0.273	0.0427
PETDB-1978-BC77	LEE, 2005	PERIDOTITE	0.245	0.85	0.076	0.317	0.0599	0.0233	0.0741	0.0121	0.103	0.0172	0.0465	0.00699	0.042	0.0063
PETDB-1978-BC98-2	LEE, 2005	PERIDOTITE	1.14	2.15	0.295	1.21	0.234	0.0784	0.216	0.0324	0.188	0.0425	0.139	0.02309	0.159	0.0262
PETDB-1978-P07	LEE, 2005	PERIDOTITE	0.201	0.559	0.1052	0.589	0.211	0.0855	0.284	0.0531	0.367	0.0887	0.275	0.04194	0.26	0.0401
PETDB-1978-P10	LEE, 2005	PERIDOTITE	0.384	0.411	0.0556	0.254	0.07	0.0318	0.0883	0.0151	0.0918	0.0211	0.0631	0.00984	0.0679	0.0109
PETDB-1978-KI5-001b	LEE, 2005	PERIDOTITE	0.133	0.256	0.0343	0.172	0.0734	0.034	0.113	0.0229	0.179	0.0508	0.161	0.0252	0.157	0.0262
PETDB-1978-KI5-008b	LEE, 2005	PERIDOTITE	0.771	1.52	0.22	1.11	0.367	0.166	0.46	0.0872	0.627	0.166	0.509	0.077	0.471	0.0739
PETDB-1978-KI5-016b	LEE, 2005	PERIDOTITE	0.065	0.157	0.0237	0.117	0.0315	0.0099	0.0328	0.00542	0.0375	0.00902	0.029	0.005	0.0346	0.00652
PETDB-1978-KI5-031b	LEE, 2005	PERIDOTITE	1.1	3.54	0.643	3.23	0.671	0.169	0.612	0.0865	0.468	0.0854	0.248	0.0382	0.25	0.0384
PETDB-1978-KI5-032b	LEE, 2005	PERIDOTITE	0.558	1.09	0.14	0.596	0.181	0.0646	0.241	0.0474	0.358	0.0989	0.314	0.051	0.322	0.0518
PETDB-1978-KI5-045b	LEE, 2005	PERIDOTITE	0.189	0.53	0.0926	0.492	0.151	0.0503	0.173	0.0311	0.217	0.0571	0.177	0.0289	0.19	0.0319
PETDB-1978-KI5-110b	LEE, 2005	PERIDOTITE	0.206	0.445	0.0723	0.35	0.0844	0.0259	0.0877	0.0145	0.0958	0.0239	0.0778	0.0131	0.0888	0.0158
PETDB-1978-OK98-3	LEE, 2005	LHERZOLITE	1.82	4.16	0.568	2.31	0.459	0.155	0.536	0.0924	0.604	0.141	0.424	0.0647	0.396	0.0617
PETDB-1978-OK98-4	LEE, 2005	LHERZOLITE	0.978	2.07	0.318	1.49	0.418	0.161	0.53	0.0976	0.659	0.161	0.495	0.075	0.461	0.0708
PETDB-1978-OK98-9	LEE, 2005	LHERZOLITE	2.14	3.87	0.481	1.95	0.427	0.163	0.564	0.102	0.685	0.165	0.494	0.0751	0.463	0.0703
PETDB-1978-CIP98-08b	LEE, 2005	PERIDOTITE	0.49	1.16	0.1809	0.889	0.211	0.0588	0.207	0.0319	0.197	0.0439	0.14	0.0225	0.149	0.0243
PETDB-1978-CIP98-19b	LEE, 2005	PERIDOTITE	0.586	0.977	0.138	0.594	0.128	0.0405	0.136	0.0221	0.14	0.0332	0.104	0.0173	0.114	0.0197
PETDB-1978-CIP98-62b	LEE, 2005	PERIDOTITE	0.386	0.837	0.122	0.549	0.138	0.0487	0.167	0.0295	0.215	0.0565	0.176	0.0287	0.184	0.0306
PETDB-1978-CIP98-66b	LEE, 2005	PERIDOTITE	0.71	1.68	0.262	1.29	0.306	0.0852	0.3	0.0462	0.285	0.0636	0.203	0.0326	0.216	0.0353
PETDB-1978-CP120	LEE, 2005	PERIDOTITE	1.75	2.82	0.414	1.63	0.274	0.065	0.2082	0.0253	0.1061	0.0132	0.0311	0.00433	0.0335	0.0057
PETDB-1978-CP126	LEE, 2005	PERIDOTITE	0.532	0.947	0.115	0.432	0.07	0.0198	0.0675	0.0102	0.057	0.0115	0.0331	0.00516	0.0347	0.0057
PETDB-1978-CP713	LEE, 2005	PERIDOTITE	4.62	7.9	1.06	4.09	0.652	0.152	0.527	0.069	0.331	0.0547	0.158	0.0239	0.156	0.0231
PETDB-1978-CPMO77	LEE, 2005	PERIDOTITE	3.8	6.46	0.876	3.36	0.567	0.141	0.434	0.0549	0.233	0.0291	0.0639	0.00769	0.0486	0.0062
PETDB-1988-MNET39K	NASIR, 2010	LHERZOLITE	2.5	3.4	0.39	1.7	0.4	0.15	0.7	0.1	0.8	0.2	0.6	0.1	0.6	0.09
POLARK20-2-217-007	NAURET, 2011	BASALT	5.06	14.74	2.46	12.88	4.12	1.52	5.62	0.97	6.32	1.32	3.86	0.53	3.64	0.55
PETDB-1988-NJ437_3	NASIR, 2010	LHERZOLITE	49.9	94.6	11.7	41.4	8.4	3.02	7.8	1.1	5.2	0.8	2	0.23	1.2	0.15
PETDB-1988-NJ377_1	NASIR, 2010	LHERZOLITE	44.4	86.9	11	38.7	8.2	3.2	7.6	1.2	5.9	0.9	2.2	0.27	1.5	0.19
PETDB-1988-NJ377_3	NASIR, 2010	LHERZOLITE	51.7	102	12.7	46	9.5	3.62	8.5	1.3	6.3	1	2.3	0.29	1.6	0.19
PETDB-1988-NJ377_4	NASIR, 2010	LHERZOLITE	46	89.6	11.2	40.3	8.4	3.29	7.7	1.2	6.1	0.9	2.3	0.28	1.5	0.19
PETDB-1994-ETR01	RAMPONE, 2004	PERIDOTITE	0.006	0.02	0.011	0.107	0.076	0.0335	0.156	0.0321	0.262	0.0575	0.1785	0.0283	0.19	0.033
PETDB-1994-ETR02	RAMPONE, 2004	PERIDOTITE	0.007	0.021	0.01	0.091	0.057	0.0256	0.122	0.0243	0.198	0.0449	0.138	0.0221	0.156	0.027
PETDB-1994-ETR03	RAMPONE, 2004	PERIDOTITE	0.017	0.038	0.019	0.166	0.118	0.0507	0.238	0.047	0.383	0.0831	0.246	0.0385	0.25	0.043
PETDB-1994-ETR04	RAMPONE, 2004	PERIDOTITE	0.007	0.021	0.01	0.074	0.048	0.0226	0.103	0.0205	0.17	0.0381	0.121	0.0195	0.13	0.024
PETDB-1994-ETR11	RAMPONE, 2004	PERIDOTITE	0.014	0.044	0.023	0.212	0.133	0.0627	0.278	0.0528	0.418	0.0905	0.271	0.0409	0.27	0.045
PETDB-1994-ETR12	RAMPONE, 2004	PERIDOTITE	0.012	0.034	0.021	0.201	0.141	0.0646	0.286	0.0562	0.443	0.0979	0.286	0.0444	0.292	0.05
PETDB-1994-ETR14	RAMPONE, 2004	PERIDOTITE	0.013	0.048	0.021	0.181	0.106	0.049	0.206	0.042	0.336	0.0727	0.224	0.0343	0.227	0.039
PETDB-2018-BSK-11	YU, 2010	PYROXENITE	3.12	5.77	0.73	2.84	0.69	0.26	0.78	0.14	0.83	0.2	0.61	0.08	0.6	0.09
PETDB-2018-BSK-12	YU, 2010	PYROXENITE	1.27	2.51	0.32	1.61	0.54	0.24	1.18	0.3	2.39	0.69	2.14	0.33	2.18	0.33
PETDB-2018-BSK-13	YU, 2010	PYROXENITE	2.33	3.7	0.48	2.51	1.07	0.45	1.61	0.39	2.82	0.72	2.05	0.32	2.02	0.3
PETDB-2018-BSK-2	YU, 2010	PYROXENITE	1.43	2.76	0.37	1.83	0.64	0.28	0.86	0.2	1.43	0.34	1.04	0.15	1.01	0.14
PETDB-2018-BSK-3	YU, 2010	PYROXENITE	1.72	3.45	0.47	2.27	0.62	0.28	0.73	0.15	1.04	0.23	0.61	0.09	0.61	0.09
PETDB-2018-BSK-4	YU, 2010	PYROXENITE	2.05	3.77	0.5	2.01	0.53	0.25	0.58	0.11	0.65	0.15	0.4	0.05	0.36	0.04
PETDB-2018-YQSX-10	YU, 2010	PYROXENITE	2.51	4.68	0.61	2.85	0.88	0.4	1.16	0.22	1.4	0.3	0.81	0.12	0.77	0.12
PETDB-2018-YQSX-12	YU, 2010	PYROXENITE	1.71	2.97	0.36	1.44	0.33	0.16	0.39	0.07	0.49	0.11	0.29	0.04	0.29	0.05
PETDB-2018-YQSX-13	YU, 2010	PYROXENITE	1.64	3.43	0.48	2.22	0.75	0.32	1.26	0.31	2.33	0.58	1.75	0.27	1.98	0.33
PETDB-2018-YQSX-18	YU, 2010	PYROXENITE	0.97	2.35	0.37	1.94	0.63	0.3	0.93	0.2	1.42	0.33	0.96	0.15	1.02	0.17
PETDB-2018-YQSX-19	YU, 2010	PYROXENITE	2.14	4.32	0.55	2.41	0.63	0.26	0.9	0.18	1.34	0.31	0.95	0.15	1.09	0.18
PETDB-2018-YQSX-2	YU, 2010	PYROXENITE	1.57	2.63	0.35	1.57	0.41	0.21	0.53	0.1	0.63	0.14	0.38	0.05	0.37	0.06
PETDB-2018-YQSX-4	YU, 2010	PYROXENITE	1.27	2.93	0.46	2.58	0.95	0.4	1.64	0.37	2.71	0.67	1.96	0.31	2.19	0.35
PETDB-2018-YQSX-7	YU, 2010	PYROXENITE	1.48	3.04	0.42	2.1	0.67	0.29	0.96	0.19	1.18	0.24	0.59	0.08	0.5	0.08
PETDB-2019-FC25-2	ZHANG, 2008	PYROXENITE	9.49	28.6	4.49	22.4	5.66	1.61	4.39	0.59	2.86	0.45	0.93	0.12	0.7	0.1
PETDB-2019-FC6-1-2	ZHANG, 2008	PYROXENITE	12.1	33.7	5.14	25.8	5.98	1.87	5.4	0.75	4.06	0.62	1.24	0.15	0.93	0.14
PETDB-2019-FC6-2-2	ZHANG, 2008	PYROXENITE	15.6	39.6	5.89	29	6.55	1.96	5.45	0.8	4.16	0.61	1.23	0.16	1.04	0.16
PETDB-2019-F50-9270	ZHANG, 2008	PERIDOTITE	48.4	96.6	11.5	46.5	8.03	1.93	4.18	0.39	1.5	0.2	0.35	0.03	0.15	0.02
PETDB-2019-L50-2003	ZHANG, 2008	PERIDOTITE	39.6	64.5	5.28	14.8	1.07	0.25	0.55	0.06	0.27	0.05	0.09	0.01	0.06	0.01
PETDB-2019-LN-9830	ZHANG, 2008	PERIDOTITE	41.7	96.7	12.4	52.6	10.6	2.44	4.51	0.38	1.34	0.18	0.34	0.03	0.16	0.02
PETDB-2019-NY-G1	ZHANG, 2008	LHERZOLITE	0.44	1.14	0.18	0.95	0.33	0.11	0.43	0.08	0.55	0.12	0.35	0.05	0.38	0.05
PETDB-2019-NY-G2	ZHANG, 2008	LHERZOLITE	1.57	3.24	0.4	1.74	0.44	0.15	0.52	0.09	0.62	0.13	0.4	0.06	0.44	0.06
PETDB-2019-NY-G3	ZHANG, 2008	LHERZOLITE	0.35	0.88	0.14	0.69	0.25	0.09	0.33	0.06	0.43	0.1	0.29	0.05	0.33	0.05
PETDB-2019-NY-G4	ZHANG, 2008	LHERZOLITE	0.38	0.96	0.15	0.9	0.3	0.1	0.38	0.07	0.49	0.11	0.32	0.05	0.35	0.05
PETDB-2021-DMP02	ZHENG, 2009	WEBSTERITE	3.09	7.4	1.29	6.54	1.88	0.62	1.97	0.31	1.63	0.33	0.76	0.11	0.65	0.1
PETDB-2021-DMP04	ZHENG, 2009	WEBSTERITE	11.48	30.37	3.8	13.21	2.53	0.56	2.31	0.29	1.44	0.29	0.74	0.11	0.64	0.1
PETDB-2021-DMP06	ZHENG, 2009	CLINOPYROXENITE	11.42	47.21	8.85	44.82	10.13	2.75	7.61	0.82	3.36	0.6	1.36	0.17	0.93	0.13
PETDB-2075-CLB05-01	XIAO, 2010	WEHRLITE	1.72	5.7	1.01	4.73	1.28	0.36	1.09	0.17	0.95	0.18	0.45	0.06	0.33	0.05
PETDB-2075-CLB05-22	XIAO, 2010	LHERZOLITE	1.12	2.9	0.41	1.78	0.45	0.11	0.37	0.06	0.34	0.07	0.2	0.03	0.21	0.03
PETDB-2075-CLB05-25	XIAO, 2010	LHERZOLITE	2.13	5.1	0.69	3.1	0.81	0.22	0.72	0.13	0.84	0.18	0.5	0.07	0.46	0.07
PETDB-2075-CLB05-30	XIAO, 2010	LHERZOLITE	2.45	6.3	1.03	4.58	1.22	0.35	1.05	0.17	1.02	0.21	0.53	0.07	0.45	0.07
PETDB-2075-CLB05-35	XIAO, 2010	WEHRLITE	3.44	7.53	1.02	4.4	1.21	0.37	1.12	0.18	1.04	0.2	0.49	0.06	0.35	0.05
PETDB-2075-CLB05-46	XIAO, 2010	WEHRLITE	3.2	8.27	1.3	5.68	1.46	0.39	1.15	0.19	1.08	0.22	0.55	0.08	0.45	0.06
PETDB-2075-CLB05-80	XIAO, 2010	WEHRLITE	2.97	7.37	1.07	4.8	1.37	0.42	1.23	0.2	1.15	0.22	0.54	0.07	0.4	0.06
PETDB-2077-FS6-18	XU, 2010	PERIDOTITE	0.56	1.23	0.15	0.61	0.12	0.053	0.11	0.017	0.088	0.019	0.051	0.0092	0.064	0.011
PETDB-2077-FS6-29	XU, 2010	PERIDOTITE	0.59	1.44	0.17	0.58	0.089	0.034	0.057	0.0069	0.027	0.0058	0.015	0.0025	0.022	0.0054
PETDB-2077-FS6-55	XU, 2010	PERIDOTITE	0.76	1.91	0.27	1.18	0.23	0.072	0.2	0.03	0.2	0.041	0.117	0.017	0.121	0.021
PETDB-2077-FS6-56	XU, 2010	PERIDOTITE	0.24	0.43	0.044	0.15	0.033	0.011	0.025	0.004	0.021	0.006	0.018	0.0038	0.029	0.0068
PETDB-2077-FS7-10	XU, 2010	PERIDOTITE	0.28	0.46	0.051	0.19	0.034	0.018	0.038	0.0057	0.04	0.009	0.029	0.0048	0.045	0.0076
PETDB-2077-FS7-9	XU, 2010	PERIDOTITE	0.48	1.08	0.13	0.48	0.08	0.029	0.08	0.01	0.067	0.018	0.059	0.01	0.081	0.014
PETDB-2080-FJ-FJ-SJ70	FUKUDA, 2008	BASALT	7.45	19.8	3.07	13.8	3.96	1.3	4.13	0.67	4.17	0.89	2.43	0.34	2.14	0.31
PETDB-2080-FJ-FJ-HO-IV	FUKUDA, 2008	BASALT	7.51	20.1	2.93	13.8	3.8	1.26	3.96	0.65	4.12	0.86	2.44	0.35	2.34	0.34
PETDB-2080-FJ-FJ-JB3	FUKUDA, 2008	BASALT	7.52	19.5	2.89	13.7	3.7	1.15	4.04	0.64	3.88	0.8	2.29	0.32	2.15	0.32
PETDB-2080-FJ-FJ-SJ77	FUKUDA, 2008	BASALT	7.96	20.2	3.06	14.4	3.97	1.25	4.05	0.67	4.06	0.84	2.37	0.34	2.27	0.32
PETDB-2080-NJ-NJ-NIJ	FUKUDA, 2008	BASALT	3.42	9.15	1.41	7.21	2.18	0.91	2.71	0.48	3.21	0.72	2.04	0.3	2.05	0.3
PETDB-2080-TK-TK-TKN-102	FUKUDA, 2008	BASALT	2.66	7.28	1.13	5.55	1.7	0.69	2.04	0.35	2.21	0.46	1.36	0.19	1.32	0.19
PETDB-2080-TM-TM-OTN5-1	FUKUDA, 2008	GABBRO	1.11	3.48	0.77	4.57	2	0.82	3.1	0.56	3.73	0.81	2.27	0.32	1.95	0.28
PETDB-2093-53-1047	WOODHEAD, 2011	BASALT	1.2	2.9	0.5	2.5	0.9	0.4	1.4	0.3	1.7	0.4	1.2	0.2	1.2	0.2
PETDB-2093-53-2526	WOODHEAD, 2011	BASALT	6.7	15.8	2.4	11.6	3.5	1.1	4.5	0.8	5.4	1.3	3.7	0.6	3.9	0.6
PETDB-2093-AN12D	WOODHEAD, 2011	BASALT	14.4	31.1	4.6	21.2	5.8	1.8	6.7	1.1	7.1	1.6	4.5	0.7	4.4	0.7
PETDB-2093-AN3	WOODHEAD, 2011	BASALT	3.9	8.8	1.4	6.8	2.1	0.8	2.6	0.4	2.8	0.6	1.8	0.3	1.7	0.3
PETDB-2093-GU7I	WOODHEAD, 2011	GABBRO	0.6	1.5	0.3	1.5	0.6	0.3	0.8	0.2	1	0.2	0.6	0.1	0.6	0.1
PETDB-2093-GU7II	WOODHEAD, 2011	GABBRO	1.2	3.3	0.6	3.2	1.2	0.5	1.7	0.3	2.1	0.5	1.3	0.2	1.2	0.2
PETDB-2093-SA4I	WOODHEAD, 2011	GABBRO	0.8	1.7	0.3	1.2	0.4	0.2	0.5	0.1	0.5	0.1	0.3	0.05	0.3	0.05
PETDB-2093-SA4II	WOODHEAD, 2011	GABBRO	2.7	6.3	1	5.1	1.7	0.8	2.2	0.4	2.5	0.6	1.6	0.2	1.6	0.2
PETDB-2093-SAN	WOODHEAD, 2011	GABBRO	2.9	6.5	1	4.8	1.4	0.5	1.7	0.3	1.8	0.4	1.1	0.2	1	0.2
PETDB-2220-UV001_04	AGASHEV, 2013	PERIDOTITE	1.58	2.6	0.28	1.19	0.27	0.09	0.27	0.04	0.25	0.05	0.15	0.02	0.16	0.03
PETDB-2220-UV003_01	AGASHEV, 2013	PERIDOTITE	1.06	2.02	0.23	0.96	0.2	0.07	0.23	0.04	0.25	0.05	0.13	0.02	0.12	0.02
PETDB-2220-UV003_02	AGASHEV, 2013	PERIDOTITE	0.97	2.16	0.27	1.18	0.26	0.1	0.36	0.07	0.49	0.11	0.31	0.05	0.32	0.05
PETDB-2220-UV003_05	AGASHEV, 2013	PERIDOTITE	1.53	3.22	0.44	1.86	0.38	0.12	0.35	0.05	0.31	0.06	0.16	0.02	0.16	0.02
PETDB-2220-UV024_05	AGASHEV, 2013	PERIDOTITE	1.74	3.3	0.38	1.55	0.33	0.12	0.41	0.07	0.45	0.09	0.24	0.03	0.22	0.03
PETDB-2220-UV027_01	AGASHEV, 2013	PERIDOTITE	1.13	2.51	0.33	1.48	0.35	0.12	0.4	0.07	0.44	0.09	0.25	0.04	0.25	0.04
PETDB-2220-UV032_04	AGASHEV, 2013	PERIDOTITE	1.26	2.22	0.23	0.87	0.14	0.04	0.13	0.02	0.12	0.02	0.06	0.01	0.06	0.01
PETDB-2220-UV033_04	AGASHEV, 2013	PERIDOTITE	0.58	1.13	0.13	0.55	0.12	0.04	0.14	0.02	0.15	0.03	0.08	0.01	0.07	0.01
PETDB-2220-UV208_02	AGASHEV, 2013	PERIDOTITE	0.82	1.5	0.17	0.73	0.19	0.07	0.26	0.04	0.27	0.05	0.12	0.02	0.09	0.01
PETDB-2220-UV257_02	AGASHEV, 2013	PERIDOTITE	0.64	1.31	0.15	0.62	0.15	0.06	0.22	0.04	0.29	0.06	0.19	0.03	0.2	0.04
PETDB-2220-UV268_02	AGASHEV, 2013	PERIDOTITE	1.39	2.8	0.35	1.51	0.29	0.09	0.3	0.05	0.32	0.07	0.19	0.03	0.21	0.04
PETDB-2220-UV285_02	AGASHEV, 2013	PERIDOTITE	0.61	1.01	0.11	0.47	0.11	0.04	0.12	0.02	0.13	0.03	0.07	0.01	0.08	0.01
PETDB-2303-BRP-MB65B	PERINELLI, 2011	BASALT	40.2	84.37	10.38	40.34	8.16	2.67	8.14	1.05	5.81	0.97	2.6	0.32	2.1	0.27
POLARK20-2-217-008	NAURET, 2011	BASALT	4.99	14.6	2.45	12.79	4.16	1.53	5.57	0.96	6.26	1.31	3.91	0.54	3.61	0.54
POLARK20-2-217-009	NAURET, 2011	BASALT	5.07	14.86	2.5	13.1	4.25	1.55	5.7	0.98	6.43	1.34	3.96	0.55	3.75	0.55
POLARK20-2-219-001	NAURET, 2011	BASALT	4.8	14.11	2.36	12.35	3.96	1.47	5.36	0.93	6.1	1.26	3.73	0.52	3.62	0.53
POLARK20-2-219-002	NAURET, 2011	BASALT	5.92	16.25	2.56	12.63	3.63	1.42	4.44	0.74	4.64	0.94	2.72	0.37	2.52	0.37
PETDB-2334-80-438	ALARD, 2011	LHERZOLITE	0.012	0.033	0.01	0.116	0.095	0.047	0.221	0.0466	0.379	0.0883	0.264	0.0419	0.278	0.0468
PETDB-2334-80-441	ALARD, 2011	LHERZOLITE	0.569	0.975	0.132	0.738	0.283	0.126	0.459	0.0863	0.637	0.142	0.411	0.0635	0.405	0.0692
PETDB-2334-80-442	ALARD, 2011	LHERZOLITE	4.04	3.38	0.19	0.642	0.182	0.073	0.274	0.0519	0.38	0.0851	0.253	0.0399	0.264	0.0463
PETDB-2334-MTF-10	ALARD, 2011	LHERZOLITE	1.24	1.87	0.198	0.938	0.31	0.131	0.462	0.0894	0.663	0.146	0.43	0.0657	0.425	0.0708
PETDB-2334-MTF-15	ALARD, 2011	LHERZOLITE	0.29	0.577	0.134	0.786	0.301	0.135	0.464	0.0871	0.655	0.143	0.43	0.064	0.409	0.0697
PETDB-2334-MTF-37	ALARD, 2011	LHERZOLITE	0.284	0.601	0.14	0.77	0.291	0.127	0.461	0.0859	0.603	0.138	0.399	0.061	0.401	0.068
PETDB-2334-MTF-F	ALARD, 2011	LHERZOLITE	0.249	0.408	0.083	0.497	0.199	0.087	0.337	0.0607	0.461	0.0975	0.278	0.0417	0.267	0.0443
PETDB-2334-PG	ALARD, 2011	LHERZOLITE	1.66	2.64	0.243	0.921	0.281	0.119	0.477	0.086	0.611	0.132	0.378	0.0586	0.383	0.062
PETDB-2334-PG-01	ALARD, 2011	LHERZOLITE	1.18	2.08	0.236	0.942	0.247	0.107	0.373	0.0694	0.488	0.108	0.313	0.0477	0.311	0.0526
PETDB-2334-PG-02	ALARD, 2011	LHERZOLITE	0.289	0.611	0.128	0.742	0.287	0.133	0.477	0.0888	0.641	0.146	0.409	0.0629	0.415	0.0684
PETDB-2334-PG-03	ALARD, 2011	LHERZOLITE	3.79	9.23	1.078	3.902	0.59	0.201	0.599	0.0985	0.663	0.144	0.413	0.0631	0.41	0.0693
PETDB-2334-PG-05	ALARD, 2011	LHERZOLITE	0.283	0.537	0.118	0.724	0.29	0.13	0.478	0.0911	0.659	0.147	0.415	0.0656	0.425	0.0717
PETDB-2334-PG-06	ALARD, 2011	LHERZOLITE	3.96	5.79	0.291	0.883	0.307	0.136	0.54	0.1066	0.758	0.172	0.497	0.0756	0.497	0.0839
PETDB-2334-PG-2N	ALARD, 2011	LHERZOLITE	0.28	0.496	0.094	0.522	0.189	0.078	0.306	0.0607	0.447	0.0979	0.296	0.0458	0.305	0.0518
PETDB-2334-PG-41	ALARD, 2011	LHERZOLITE	3.12	5.24	0.412	1.217	0.238	0.097	0.352	0.0679	0.49	0.11	0.319	0.0492	0.338	0.0575
PETDB-2334-PG-42	ALARD, 2011	LHERZOLITE	0.248	0.724	0.138	0.842	0.324	0.137	0.525	0.0974	0.705	0.157	0.46	0.0684	0.457	0.0742
PETDB-2334-PG-43	ALARD, 2011	LHERZOLITE	0.221	0.736	0.126	0.802	0.307	0.128	0.483	0.0902	0.644	0.144	0.42	0.0647	0.421	0.0696
PETDB-2334-PG-45	ALARD, 2011	LHERZOLITE	0.071	0.362	0.103	0.573	0.21	0.087	0.35	0.0685	0.478	0.108	0.329	0.0505	0.329	0.0566
PETDB-2334-PG-46	ALARD, 2011	LHERZOLITE	0.932	1.69	0.182	0.766	0.239	0.102	0.389	0.0735	0.541	0.121	0.36	0.0556	0.369	0.0617
PETDB-2341-08RDCRB022	BACON, 2012	GABBRO	3.57	9.37	1.54	7.87	2.49	1.02	2.85	0.49	3.18	0.67	1.84	0.27	1.66	0.26
PETDB-2341-08RDMLC021B	BACON, 2012	GABBRO	2.86	6.64	1.05	5.42	1.56	0.88	1.82	0.3	1.89	0.38	1.02	0.15	0.92	0.15
PETDB-2349-HIR-B-9	ACKERMAN, 2013	BASANITE	52	101	12	51	9.3	2.9	8.9	1.2	5.3	0.9	2.5	0.28	1.7	0.25
PETDB-2349-HIR03	ACKERMAN, 2013	LHERZOLITE	0.529	1.53	0.171	0.666	0.119	0.035	0.117	0.014	0.068	0.014	0.046	0.007	0.047	0.007
PETDB-2349-HIR04	ACKERMAN, 2013	PERIDOTITE	1.842	3.51	0.36	1.38	0.239	0.08	0.255	0.032	0.148	0.026	0.078	0.01	0.065	0.01
PETDB-2349-HIR05	ACKERMAN, 2013	LHERZOLITE	0.489	1.38	0.175	0.698	0.1	0.028	0.107	0.014	0.062	0.013	0.043	0.006	0.043	0.008
PETDB-2349-HIR06	ACKERMAN, 2013	LHERZOLITE	2.972	6.51	0.777	3.16	0.57	0.182	0.581	0.074	0.334	0.059	0.172	0.02	0.132	0.02
PETDB-2349-HIR16	ACKERMAN, 2013	PERIDOTITE	2.548	5.89	0.567	2.51	0.404	0.15	0.426	0.05	0.21	0.037	0.112	0.013	0.085	0.013
PETDB-2349-TEI-B-11	ACKERMAN, 2013	BASANITE	66	123	15	58	10	3.1	9.8	1.2	5.4	0.9	2.6	0.29	1.8	0.26
PETDB-2349-TEI2B	ACKERMAN, 2013	PERIDOTITE	0.671	1.53	0.195	0.91	0.196	0.063	0.189	0.026	0.117	0.02	0.057	0.007	0.045	0.007
PETDB-2349-10ZIN2	ACKERMAN, 2013	LHERZOLITE	0.208	0.763	0.114	0.58	0.126	0.038	0.105	0.014	0.064	0.011	0.033	0.005	0.031	0.005
PETDB-2349-10ZIN3	ACKERMAN, 2013	HARZBURGITE	0.687	1.45	0.151	0.609	0.117	0.045	0.123	0.017	0.081	0.015	0.042	0.006	0.035	0.005
PETDB-2349-10ZIN4	ACKERMAN, 2013	LHERZOLITE	1.3	3.02	0.37	1.63	0.318	0.102	0.301	0.04	0.174	0.03	0.086	0.01	0.065	0.009
PETDB-2349-10ZIN5	ACKERMAN, 2013	PERIDOTITE	0.488	1.06	0.113	0.462	0.082	0.025	0.085	0.011	0.051	0.009	0.03	0.004	0.03	0.005
PETDB-2349-10ZIN6	ACKERMAN, 2013	LHERZOLITE	1.55	2.83	0.29	1.11	0.186	0.061	0.199	0.024	0.105	0.018	0.055	0.007	0.045	0.007
PETDB-2349-TEI-B-10	ACKERMAN, 2013	BASANITE	42	82	10	40	7.6	2.5	7.6	1	4.7	0.8	2.3	0.26	1.7	0.23
PETDB-2349-ZIN09	ACKERMAN, 2013	LHERZOLITE	0.531	1.33	0.194	0.99	0.24	0.082	0.228	0.035	0.182	0.034	0.105	0.015	0.102	0.017
PETDB-2349-ZIN11	ACKERMAN, 2013	LHERZOLITE	3.12	6.17	0.695	2.79	0.53	0.186	0.573	0.079	0.387	0.072	0.215	0.027	0.181	0.027
PETDB-2349-ZIN14	ACKERMAN, 2013	LHERZOLITE	0.383	0.907	0.111	0.515	0.122	0.046	0.127	0.02	0.104	0.02	0.058	0.007	0.052	0.008
PETDB-2349-ZIN19	ACKERMAN, 2013	PERIDOTITE	1.16	2.56	0.287	1.21	0.244	0.083	0.259	0.036	0.163	0.028	0.08	0.01	0.061	0.009
PETDB2357-BR05	CHOI, 2012	LHERZOLITE	3.44	7.33	1.04	4.93	1.47	0.57	1.9	0.39	2.65	0.57	1.75	0.25	1.56	0.23
PETDB2357-BR08	CHOI, 2012	LHERZOLITE	0.92	2.44	0.44	2.64	1.17	0.52	1.93	0.47	3.53	0.82	2.54	0.37	2.44	0.37
PETDB2357-BR09	CHOI, 2012	LHERZOLITE	3.53	7.31	1.06	5.05	1.47	0.57	1.88	0.38	2.6	0.57	1.71	0.24	1.52	0.23
PETDB2357-BR11	CHOI, 2012	LHERZOLITE	3.55	8.85	1.25	5.53	1.31	0.42	1.56	0.3	2.02	0.44	1.37	0.2	1.29	0.19
PETDB2357-BR12	CHOI, 2012	LHERZOLITE	4.07	8.48	1.2	5.73	1.63	0.64	2.13	0.43	2.9	0.63	1.9	0.27	1.73	0.25
PETDB-2359-XIP-28	CORREALE, 2012	PYROXENITE	3.67	10.6	1.74	10	2.79	0.96	2.75	0.41	2.28	0.42	1.11	0.13	0.78	0.11
PETDB-2359-XIP-4	CORREALE, 2012	PYROXENITE	2.1	6.42	1.26	6.3	2.2	0.77	2.46	0.33	2.13	0.38	1	0.12	0.6	0.1
PETDB-2410-UV-101_03	DOUCET, 2012	HARZBURGITE	0.447	0.732	0.076	0.286	0.049	0.015	0.039	0.005	0.024	0.004	0.016	0.003	0.035	0.008
PETDB-2410-UV-105_03	DOUCET, 2012	HARZBURGITE	0.806	1.48	0.157	0.58	0.077	0.022	0.052	0.006	0.033	0.005	0.014	0.002	0.016	0.004
PETDB-2410-UV-402_09	DOUCET, 2012	HARZBURGITE	3.78	5.24	0.494	1.73	0.247	0.078	0.194	0.025	0.126	0.021	0.048	0.005	0.03	0.004
PETDB-2410-UV-487_09	DOUCET, 2012	HARZBURGITE	4.83	7.46	0.716	2.398	0.304	0.093	0.204	0.025	0.123	0.018	0.045	0.005	0.028	0.004
PETDB-2410-UV-504_09	DOUCET, 2012	HARZBURGITE	0.883	1.51	0.16	0.594	0.083	0.034	0.061	0.007	0.034	0.005	0.013	0.002	0.013	0.002
PETDB-2410-UV-585_09(1)	DOUCET, 2012	HARZBURGITE	1.28	2.21	0.241	0.984	0.172	0.049	0.128	0.012	0.058	0.009	0.023	0.003	0.02	0.005
PETDB-2410-UV-585_09(2)	DOUCET, 2012	HARZBURGITE	1.4	2.36	0.254	1.04	0.186	0.054	0.134	0.013	0.057	0.008	0.022	0.003	0.021	0.004
PETDB-2410-UV-590_09	DOUCET, 2012	HARZBURGITE	1.5	2.61	0.25	0.867	0.101	0.029	0.062	0.006	0.027	0.004	0.01	0.001	0.006	0.001
PETDB-2410-UV-600_09	DOUCET, 2012	HARZBURGITE	0.719	1.38	0.16	0.668	0.105	0.044	0.086	0.01	0.049	0.008	0.022	0.003	0.027	0.006
PETDB-2410-UV-90_03	DOUCET, 2012	HARZBURGITE	3.53	6.66	0.683	2.39	0.291	0.079	0.185	0.018	0.081	0.011	0.031	0.004	0.022	0.004
PETDB-2410-UV-KC-137_08	DOUCET, 2012	HARZBURGITE	1.72	2.77	0.266	0.902	0.117	0.034	0.082	0.01	0.047	0.007	0.018	0.002	0.011	0.002
PETDB-2410-UV-KC-150(2)_08	DOUCET, 2012	HARZBURGITE	1.23	2.05	0.201	0.703	0.091	0.027	0.069	0.007	0.036	0.006	0.015	0.002	0.012	0.002
PETDB-2514-06DK1	ACKERMAN, 2014	HARZBURGITE	2.3	5	0.66	2.8	0.54	0.16	0.52	0.071	0.33	0.058	0.17	0.02	0.13	0.02
PETDB-2514-06DK3	ACKERMAN, 2014	HARZBURGITE	0.49	0.91	0.093	0.33	0.053	0.017	0.057	0.007	0.03	0.005	0.019	0.002	0.017	0.003
PETDB-2514-DOB03	ACKERMAN, 2014	HARZBURGITE	1.8	3.9	0.52	2.3	0.42	0.13	0.42	0.055	0.25	0.044	0.13	0.015	0.1	0.014
PETDB-2514-DOB04	ACKERMAN, 2014	HARZBURGITE	1.5	3.2	0.42	1.8	0.34	0.11	0.36	0.048	0.21	0.038	0.11	0.013	0.087	0.013
PETDB-2514-DOB14	ACKERMAN, 2014	HARZBURGITE	2.2	4.6	0.53	2	0.3	0.1	0.33	0.04	0.16	0.029	0.095	0.011	0.078	0.012
PETDB-2514-09PRL3	ACKERMAN, 2014	HARZBURGITE	4.6	9.4	1.1	4.1	0.66	0.22	0.75	0.093	0.37	0.067	0.21	0.025	0.17	0.025
PETDB-2418-03LG09	YING, 2013	PYROXENITE	7.6	21.2	3.3	14.6	3.23	0.71	2.86	0.44	2.37	0.47	1.28	0.2	1.26	0.19
PETDB-2418-05LG53	YING, 2013	PYROXENITE	4.56	15.6	2.74	12.8	3.14	0.7	2.77	0.43	2.43	0.49	1.33	0.2	1.29	0.2
PETDB-2418-LG06	YING, 2013	PYROXENITE	10.85	30.3	4.74	21.7	4.95	1.04	4.52	0.67	3.75	0.72	1.85	0.26	1.59	0.23
PETDB-2418-LG08-05	YING, 2013	PYROXENITE	4.85	9.7	1	3.87	0.89	0.26	0.86	0.14	0.81	0.16	0.4	0.05	0.31	0.05
PETDB-2418-LG08-08	YING, 2013	PYROXENITE	3.19	7.06	0.71	3.11	0.8	0.27	0.88	0.15	0.88	0.17	0.44	0.06	0.36	0.05
PETDB-2418-LG08-11	YING, 2013	PYROXENITE	4.47	11.4	1.95	10.6	3.03	0.87	3.2	0.51	3.07	0.59	1.49	0.21	1.25	0.18
PETDB-2418-LG08-12	YING, 2013	PYROXENITE	32	67	7.78	33.2	6.33	1.64	5.99	0.83	4.47	0.89	2.23	0.3	1.84	0.27
PETDB-2418-LG08-15	YING, 2013	PYROXENITE	18.6	37.7	4.66	21.1	5.18	1.63	5.28	0.83	5.22	1.1	2.96	0.44	2.87	0.44
POLARK20-2-249-067	LASSITER, 2014	PERIDOTITE	0.03	0.07	0.01	0.04	0.02	0.01	0.04	0.01	0.08	0.02	0.07	0.01	0.08	0.01
PETDB-2421-08KL-01	ZHANG, 2011	LHERZOLITE	0.4	1.01	0.14	0.62	0.16	0.05	0.16	0.03	0.16	0.04	0.1	0.02	0.11	0.02
PETDB-2421-08KL-03	ZHANG, 2011	LHERZOLITE	0.6	1.5	0.24	1.35	0.41	0.13	0.47	0.08	0.51	0.11	0.31	0.05	0.33	0.05
PETDB-2421-08KL-04	ZHANG, 2011	LHERZOLITE	0.5	1.1	0.16	0.73	0.2	0.07	0.23	0.04	0.25	0.06	0.16	0.03	0.18	0.03
PETDB-2421-08KL-05	ZHANG, 2011	LHERZOLITE	0.7	1.37	0.18	0.73	0.18	0.06	0.21	0.04	0.27	0.06	0.17	0.03	0.18	0.03
PETDB-2421-08KL-07	ZHANG, 2011	WEHRLITE	1.7	5.16	1.02	5.46	1.35	0.4	1.17	0.17	0.85	0.15	0.37	0.05	0.31	0.05
PETDB-2421-08KL-09	ZHANG, 2011	LHERZOLITE	1.2	2.39	0.33	1.55	0.41	0.14	0.49	0.09	0.57	0.13	0.36	0.05	0.36	0.06
PETDB-2421-08KL-10	ZHANG, 2011	LHERZOLITE	0.4	1.06	0.18	0.89	0.28	0.11	0.4	0.08	0.55	0.12	0.32	0.05	0.34	0.06
PETDB-2421-08KL-11	ZHANG, 2011	LHERZOLITE	1.8	5.5	0.95	4.62	0.99	0.3	0.85	0.11	0.49	0.08	0.17	0.02	0.12	0.02
PETDB-2421-08KL-12	ZHANG, 2011	LHERZOLITE	2.5	3.69	0.39	1.43	0.29	0.09	0.28	0.04	0.21	0.04	0.1	0.02	0.12	0.02
PETDB-2421-08KL-13	ZHANG, 2011	DUNITE	1	1.64	0.18	0.66	0.16	0.05	0.17	0.03	0.15	0.03	0.07	0.01	0.07	0.01
PETDB-2421-KL3-24	ZHANG, 2011	HARZBURGITE	1.7	3.7	0.4	1.55	0.27	0.08	0.25	0.03	0.14	0.03	0.07	0.01	0.08	0.01
PETDB-2421-KL3-26	ZHANG, 2011	LHERZOLITE	1.4	2.57	0.32	1.36	0.35	0.12	0.39	0.06	0.41	0.08	0.22	0.03	0.23	0.04
PETDB-2421-KL3-27-1	ZHANG, 2011	LHERZOLITE	1.2	3.47	0.59	3.05	0.86	0.28	0.9	0.14	0.79	0.15	0.36	0.05	0.3	0.05
PETDB-2421-KL3-28	ZHANG, 2011	LHERZOLITE	0.6	1.47	0.24	1.16	0.35	0.12	0.41	0.08	0.48	0.11	0.3	0.05	0.31	0.05
PETDB-2421-KL3-31	ZHANG, 2011	LHERZOLITE	1.5	2.31	0.25	0.94	0.2	0.07	0.23	0.04	0.25	0.06	0.16	0.03	0.18	0.03
PETDB-2421-KL3-41	ZHANG, 2011	HARZBURGITE	1.6	4.25	0.7	3.44	0.97	0.31	1.11	0.18	1.09	0.23	0.61	0.09	0.57	0.09
PETDB-2443-RV07-02	GREAU, 2011	ECLOGITE	0.984	4.62	0.78	3.98	1.04	0.343	1.02	0.185	1.33	0.322	0.991	0.161	1.19	0.184
PETDB-2443-RV07-09A	GREAU, 2011	ECLOGITE	1.53	6.41	1.09	5.62	1.16	0.382	1.02	0.177	1.27	0.309	0.97	0.154	1.25	0.199
PETDB-2443-RV07-09B	GREAU, 2011	ECLOGITE	1.78	7.08	1.18	5.86	1.33	0.484	1.48	0.281	1.91	0.428	1.217	0.181	1.3	0.188
PETDB-2443-RV07-13	GREAU, 2011	ECLOGITE	0.809	3.64	0.735	3.93	1.09	0.439	1.42	0.259	2.06	0.474	1.48	0.219	1.64	0.246
PETDB-2443-RV07-14	GREAU, 2011	ECLOGITE	0.351	1.41	0.269	1.65	0.743	0.342	1.1	0.244	1.83	0.443	1.34	0.209	1.58	0.248
PETDB-2443-RV07-17	GREAU, 2011	ECLOGITE	0.961	3.76	0.645	3.32	0.94	0.347	0.894	0.177	1.3	0.312	0.936	0.157	1.14	0.18
PETDB-2443-RV07-22	GREAU, 2011	ECLOGITE	0.529	2.24	0.461	2.61	0.778	0.299	0.93	0.175	1.32	0.307	0.933	0.142	1.02	0.152
PETDB-2443-RV07-41	GREAU, 2011	ECLOGITE	1.36	5.41	1.01	5.32	1.18	0.47	1.03	0.149	0.953	0.2	0.594	0.096	0.714	0.103
PETDB-2443-XRV6CLEAN	GREAU, 2011	ECLOGITE	0.561	2.76	0.558	3.59	1.49	0.759	2.5	0.483	3.42	0.748	2.11	0.326	2.44	0.336
PETDB-2443-XRV6DUSTY	GREAU, 2011	ECLOGITE	0.834	3.22	0.556	3.33	1.24	0.563	1.8	0.388	2.76	0.649	1.93	0.302	2.24	0.323
PETDB-2444-AV20-BIS	BENARD, 2012	HARZBURGITE	0.0755	0.197	0.033	0.171	0.055	0.0151	0.057	0.0114	0.087	0.0176	0.054	0.0092	0.071	0.0123
PETDB-2444-AV20TER	BENARD, 2012	HARZBURGITE	0.0775	0.199	0.033	0.169	0.055	0.0152	0.054	0.0113	0.083	0.0171	0.053	0.0088	0.068	0.0117
PETDB-2447-W005	MILLER, 2012	LHERZOLITE	0.42	0.99	0.13	0.59	0.19	0.07	0.22	0.04	0.3	0.07	0.19	0.03	0.19	0.03
PETDB-2447-W013	MILLER, 2012	LHERZOLITE	0.52	1.13	0.16	0.65	0.2	0.08	0.26	0.05	0.36	0.08	0.23	0.03	0.23	0.04
PETDB-2447-WAU 1	MILLER, 2012	BASANITE	61.9	127	14.9	57.9	10.9	3.31	9.53	1.21	5.8	1.05	2.17	0.27	1.44	0.19
PETDB-2447-WAU 2	MILLER, 2012	LHERZOLITE	0.27	0.63	0.08	0.43	0.12	0.04	0.16	0.03	0.17	0.04	0.12	0.02	0.11	0.02
PETDB-2450-LS0907	LU, 2013	LHERZOLITE	0.18	0.48	0.08	0.47	0.2	0.08	0.31	0.06	0.41	0.1	0.3	0.05	0.27	0.05
PETDB-2450-LS0909	LU, 2013	LHERZOLITE	0.086	0.31	0.06	0.37	0.17	0.06	0.23	0.05	0.3	0.07	0.22	0.04	0.24	0.04
PETDB-2450-LS0920	LU, 2013	LHERZOLITE	0.13	0.29	0.04	0.27	0.15	0.06	0.23	0.05	0.35	0.08	0.24	0.05	0.27	0.04
PETDB-2450-LS0922	LU, 2013	LHERZOLITE	0.24	0.61	0.11	0.57	0.26	0.1	0.37	0.07	0.52	0.12	0.33	0.06	0.34	0.05
PETDB-2450-LS0927	LU, 2013	LHERZOLITE	0.14	0.56	0.11	0.66	0.3	0.12	0.46	0.09	0.61	0.14	0.41	0.07	0.42	0.07
PETDB-2460-08BC10	CHIN, 2014	PERIDOTITE	0.778	0.353	0.19	0.799	0.201	0.0539	0.244	0.037	0.229	0.0494	0.152	0.0253	0.155	0.0257
PETDB-2460-BC10-4	CHIN, 2014	PERIDOTITE	0.137	0.239	0.0592	0.388	0.115	0.0333	0.0891	0.0151	0.0869	0.0181	0.0573	0.00947	0.0572	0.0111
PETDB-2460-BC10-6	CHIN, 2014	PERIDOTITE	1.4	1.78	0.218	0.905	0.208	0.0706	0.237	0.0317	0.193	0.0402	0.122	0.0152	0.118	0.0194
PETDB-2460-BCPL10-5	CHIN, 2014	PERIDOTITE	0.673	1.23	0.167	0.721	0.202	0.0744	0.205	0.0357	0.235	0.0522	0.157	0.0211	0.146	0.0236
PETDB-2460-O8BC01	CHIN, 2014	PERIDOTITE	0.189	0.337	0.0468	0.21	0.0609	0.0238	0.0735	0.0147	0.0979	0.0224	0.0688	0.0112	0.0663	0.0122
PETDB-2473-CB03	THANH, 2014	BASALT	19.55	40.22	4.61	19.87	4.92	1.25	5.51	0.98	6.24	1.34	3.84	0.63	3.73	0.59
PETDB-2473-CB04	THANH, 2014	BASALT	16.96	34.84	4.1	17.5	4.38	1.31	4.93	0.9	5.74	1.24	3.54	0.59	3.39	0.53
PETDB-2473-CB05	THANH, 2014	BASALT	27.7	54.71	6.54	27.68	6.61	1.47	6.95	1.23	7.73	1.66	4.76	0.84	4.67	0.71
PETDB-2473-CB07	THANH, 2014	BASALT	30.91	60.56	7.31	30.77	7.29	1.5	7.52	1.32	8.18	1.76	5.03	0.89	4.97	0.75
PETDB-2473-CB08	THANH, 2014	BASALT	27.51	56.71	6.42	27.14	6.38	1.31	6.78	1.17	7.34	1.58	4.5	0.69	4.41	0.67
PETDB-2473-CB10	THANH, 2014	BASALT	21.44	42.08	5.2	22.16	5.46	1.32	5.84	1.05	6.59	1.42	4.09	0.74	3.99	0.61
PETDB-2473-HQ1089	THANH, 2014	DIABASE	17.62	36.3	4.33	18.92	4.81	1.47	5.35	0.98	6.32	1.35	3.86	0.74	3.7	0.58
PETDB-2473-HQ1090	THANH, 2014	GABBRO	21.89	44.42	4.99	20.97	5.06	1.21	5.73	1.03	6.55	1.42	4.04	0.62	3.89	0.62
PETDB-2473-HQ1101	THANH, 2014	GABBRO	11.38	23.8	2.97	12.62	3.26	0.91	3.72	0.68	4.35	0.95	2.72	0.42	2.58	0.4
PETDB-2473-HQ1107_1	THANH, 2014	DIABASE	14.46	30.64	3.74	15.92	4.07	1.08	4.54	0.8	5.01	1.1	3.17	0.5	2.98	0.45
PETDB-2473-HQ1502	THANH, 2014	DIABASE	12.69	26.74	3.09	14.25	3.72	1.01	4.31	0.77	5.06	1.07	3.18	0.49	3.11	0.49
PETDB-2473-HQ2474	THANH, 2014	OLIVINITE	5.09	10.97	1.32	5.72	1.55	0.42	1.76	0.31	2.03	0.44	1.25	0.2	1.28	0.2
PETDB-2473-HQ2545	THANH, 2014	LHERZOLITE	4.63	10.59	1.16	5.39	1.53	0.46	1.76	0.32	2.11	0.46	1.4	0.27	1.35	0.21
PETDB-2473-HQ8222	THANH, 2014	BASALT	25.99	53.4	6.01	25.34	6.1	1.3	6.66	1.14	7.01	1.51	4.27	0.66	4.2	0.65
PETDB-2473-HQTTD02	THANH, 2014	BASALT	29.02	60.02	6.83	28.93	6.65	1.32	6.9	1.2	7.67	1.65	4.72	0.72	4.61	0.68
PETDB-2473-HQTTD05	THANH, 2014	LHERZOLITE	4.86	10.78	1.24	5.56	1.54	0.44	1.76	0.32	2.07	0.45	1.33	0.24	1.32	0.21
PETDB-2475-BJK3	CHOI, 2014	TRACHYBASALT	25	50	6.1	26	5.9	2	5.7	0.83	5	0.97	2.7	0.38	2.3	0.33
PETDB-2475-BJK7-1	CHOI, 2014	TRACHYBASALT	25	49	6	26	5.6	1.9	5.5	0.83	4.9	0.97	2.6	0.36	2.1	0.34
PETDB-2475-BJK7-2	CHOI, 2014	TRACHYBASALT	21	42	5.2	23	5	1.7	5.1	0.78	4.9	0.9	2.6	0.35	2.3	0.33
PETDB-2475-BJK7-3	CHOI, 2014	TRACHYBASALT	24	48	6	25	5.2	1.8	5.4	0.8	4.9	0.96	2.5	0.33	2.2	0.31
PETDB-2475-BJK8-1	CHOI, 2014	TRACHYBASALT	23	45	5.4	24	5.2	1.7	5.4	0.79	4.6	0.89	2.5	0.32	2.1	0.3
PETDB-2475-BJK8-2	CHOI, 2014	TRACHYBASALT	23	45	5.4	24	5.1	1.7	5.2	0.79	4.6	0.9	2.5	0.33	2.2	0.31
PETDB-2484-ML-02	HONG, 2012	PERIDOTITE	0.08	0.21	0.03	0.16	0.05	0.02	0.08	0.02	0.12	0.03	0.09	0.02	0.1	0.02
PETDB-2484-ML-03	HONG, 2012	PERIDOTITE	1.97	4.58	0.62	2.47	0.49	0.17	0.47	0.07	0.39	0.08	0.2	0.03	0.19	0.03
PETDB-2484-ML-04	HONG, 2012	PERIDOTITE	0.94	2.1	0.27	1.05	0.29	0.12	0.42	0.08	0.56	0.13	0.38	0.06	0.37	0.07
PETDB-2484-ML-05	HONG, 2012	PERIDOTITE	0.29	0.82	0.14	0.8	0.33	0.13	0.5	0.1	0.72	0.16	0.46	0.07	0.42	0.07
PETDB-2484-ML-09	HONG, 2012	PERIDOTITE	0.39	0.68	0.08	0.28	0.06	0.02	0.08	0.02	0.13	0.03	0.1	0.02	0.12	0.02
PETDB-2484-ML-11	HONG, 2012	PERIDOTITE	2.05	3.77	0.39	1.32	0.21	0.06	0.18	0.02	0.12	0.02	0.07	0.01	0.07	0.01
PETDB-2515-111657	GONZALEZ-JIMENEZ, 2014	WEHRLITE	4.39	14.9	2.44	10.7	2.56	0.822	2.17	0.33	1.65	0.28	0.7	0.096	0.59	0.082
PETDB-2515-111658	GONZALEZ-JIMENEZ, 2014	LHERZOLITE	8.95	20.4	2.52	9.22	1.34	0.373	1.03	0.15	0.86	0.16	0.46	0.067	0.41	0.065
PETDB-2515-111659	GONZALEZ-JIMENEZ, 2014	WEHRLITE	9.73	24.9	3.45	14.8	3.36	1.03	2.69	0.42	2.1	0.37	0.9	0.109	0.6	0.094
PETDB-2515-111660	GONZALEZ-JIMENEZ, 2014	LHERZOLITE	0.14	0.42	0.07	0.34	0.2	0.074	0.3	0.06	0.42	0.09	0.29	0.047	0.33	0.056
PETDB-2515-111663	GONZALEZ-JIMENEZ, 2014	LHERZOLITE	5.32	10.2	0.91	2.81	0.49	0.137	0.47	0.08	0.5	0.11	0.34	0.05	0.32	0.053
PETDB-2516-65290	VILLASECA, 2010	LHERZOLITE	1.55	4.31	0.62	2.9	0.83	0.29	0.8	0.13	0.76	0.14	0.4	0.06	0.39	0.06
PETDB-2516-65294	VILLASECA, 2010	LHERZOLITE	3.85	7.09	0.95	4.07	1.01	0.34	0.96	0.15	0.82	0.15	0.39	0.05	0.31	0.05
PETDB-2516-72691	VILLASECA, 2010	LHERZOLITE	6.74	11.8	1.37	5.13	1.15	0.34	0.9	0.14	0.74	0.14	0.39	0.06	0.37	0.05
PETDB-2523-03S76M1	MANGAN, 2009	BASALT	7.99	18.95	2.73	13.43	3.96	1.36	4.42	0.75	4.8	1.01	2.72	0.4	2.53	0.39
PETDB-2523-05NYEL20	MANGAN, 2009	BASALT	10.2	21.33	2.87	13.34	3.76	1.26	3.83	0.65	4.1	0.85	2.38	0.35	2.17	0.35
PETDB-2527-BF00-1958F	FINNEY, 2008	BASALT	5	12	1.68	8	2.62	0.97	3.03	0.54	3.37	0.71	1.96	0.28	1.77	0.28
PETDB-2529-SB87-39	JICHA, 2006	BASALT	6.8	16	2.16	10.4	3.07	0.99	3.32	0.61	3.68	0.78	2.38	0.36	2.27	0.334
PETDB-2529-SEG 03 29	JICHA, 2006	BASALT	3.56	8.16	1.14	5.72	1.72	0.69	1.98	0.35	2.2	0.48	1.46	0.22	1.35	0.2
POLARK20-2-254-011	LASSITER, 2014	PERIDOTITE	1.22	1.98	0.39	1.91	0.56	0.19	0.81	0.15	0.95	0.21	0.59	0.09	0.52	0.09
PETDB-2529-SEG 03 74	JICHA, 2006	BASALT	3.2	7.4	1.05	5.3	1.64	0.69	1.88	0.35	2.17	0.45	1.38	0.21	1.33	0.193
PETDB-2529-SEG 04 02	JICHA, 2006	BASALT	4.24	9.65	1.35	6.41	1.79	0.73	2.08	0.34	2.34	0.48	1.44	0.2	1.35	0.21
PETDB-2529-SEG 04 09	JICHA, 2006	BASALT	4.12	9.51	1.32	6.29	1.77	0.71	2.06	0.33	2.28	0.48	1.39	0.2	1.35	0.21
PETDB-2529-SEG 04 43	JICHA, 2006	BASALT	3.7	9	1.33	6.7	2.07	0.76	2.52	0.42	2.92	0.61	1.82	0.26	1.75	0.268
PETDB-2534-SEG 03 08	JICHA, 2005	BASALT	3.62	8.22	1.19	6.28	1.72	0.73	1.98	0.39	2.53	0.52	1.48	0.22	1.41	0.23
PETDB-2534-SEG 03 19	JICHA, 2005	BASALT	4.41	10.15	1.39	6.84	2.06	0.82	2.34	0.43	2.69	0.57	1.75	0.26	1.62	0.24
PETDB-2534-SEG 03 48	JICHA, 2005	BASALT	6.39	14.35	1.94	9.24	2.51	0.92	2.62	0.46	2.74	0.58	1.79	0.27	1.71	0.25
PETDB-2534-SEG 03 49	JICHA, 2005	BASALT	6.74	15.16	2.09	10.11	2.7	0.96	2.91	0.49	3.03	0.62	1.88	0.28	1.75	0.26
PETDB-2534-SEG 03 50	JICHA, 2005	BASALT	5.4	12.14	1.63	7.94	2.25	0.86	2.37	0.42	2.53	0.53	1.59	0.24	1.57	0.22
PETDB-2535-96PS01	GEORGE, 2004	THOLEIITE	7.86	19.25	2.97	14.25	4.4	1.42	5.05	0.87	5.54	1.2	3.43	0.54	3.44	0.55
PETDB-2535-96PS09	GEORGE, 2004	THOLEIITE	5.29	13.24	2.11	10.38	3.34	1.17	4.03	0.69	4.42	0.95	2.68	0.42	2.69	0.43
PETDB-2535-96PS12	GEORGE, 2004	THOLEIITE	6.92	17.39	2.65	12.36	3.73	1.21	4.16	0.71	4.51	0.96	2.78	0.44	2.85	0.46
PETDB-2535-96PS13	GEORGE, 2004	THOLEIITE	7.98	19.56	3.03	14.48	4.46	1.4	5.12	0.87	5.65	1.2	3.42	0.54	3.44	0.55
PETDB-2535-96PS17	GEORGE, 2004	THOLEIITE	7.8	19.19	2.96	14.22	4.35	1.37	5.09	0.86	5.49	1.18	3.36	0.52	3.36	0.55
PETDB-2535-96PS18	GEORGE, 2004	THOLEIITE	8.3	20.56	3.23	15.69	4.83	1.37	5.05	0.81	4.87	1.01	2.84	0.44	2.85	0.44
PETDB-2535-96PS23	GEORGE, 2004	THOLEIITE	7.61	18.76	2.91	13.81	4.38	1.34	5.01	0.86	5.37	1.15	3.31	0.52	3.32	0.53
PETDB-2535-96PS28	GEORGE, 2004	THOLEIITE	10.47	25.54	3.85	18.05	5.46	1.62	6.25	1.04	6.69	1.44	4.14	0.66	4.25	0.66
PETDB-2535-96PS30	GEORGE, 2004	THOLEIITE	7.79	19.29	3	14.17	4.43	1.45	5.1	0.88	5.57	1.19	3.46	0.53	3.46	0.55
PETDB-2535-96PS32	GEORGE, 2004	THOLEIITE	7.86	19.36	3.02	14.47	4.44	1.42	5.24	0.88	5.6	1.19	3.47	0.54	3.45	0.54
PETDB-2535-AK81-35	GEORGE, 2004	THOLEIITE	7.86	19.5	3.01	14.28	4.45	1.42	5.17	0.88	5.57	1.18	3.43	0.53	3.47	0.54
PETDB-2535-92CNA05	GEORGE, 2004	BASALT	23.15	49.62	6.68	28.08	7.01	1.71	6.89	1.12	6.97	1.47	4.25	0.67	4.43	0.71
PETDB-2535-92CNA06	GEORGE, 2004	BASALT	23.4	50.27	6.84	28.66	7.19	1.79	7.08	1.15	7.1	1.51	4.3	0.68	4.45	0.71
PETDB-2535-94AMC2	GEORGE, 2004	BASALT	23.49	51.27	7.08	29.81	7.66	1.99	7.56	1.2	7.47	1.54	4.45	0.69	4.52	0.72
PETDB-2535-94CNA11	GEORGE, 2004	BASALT	17.6	39.39	5.6	24.23	6.31	1.5	6.24	0.98	5.88	1.22	3.42	0.52	3.37	0.54
PETDB-2535-97ANB-26	GEORGE, 2004	BASALT	20.91	45.22	6.3	27.14	7	2.03	7.12	1.13	6.89	1.43	4.02	0.63	4.03	0.64
PETDB-2535-97ANB-27	GEORGE, 2004	BASALT	16.13	35.66	5.04	22.36	5.92	1.87	6.03	0.97	5.76	1.19	3.34	0.51	3.26	0.52
PETDB-2535-97ANB-32	GEORGE, 2004	BASALT	19.24	41.78	5.77	24.85	6.31	1.79	6.22	1.01	6.18	1.3	3.66	0.57	3.72	0.58
PETDB-2535-97ANB-33	GEORGE, 2004	BASALT	20.27	44.84	6.25	27.13	7.05	2.06	7.03	1.15	6.85	1.42	3.98	0.62	3.98	0.63
PETDB-2535-97ANB-44	GEORGE, 2004	BASALT	14.6	32.18	4.56	20.16	5.36	1.67	5.53	0.88	5.33	1.1	3.09	0.47	3.01	0.47
PETDB-2535-98AC2D	GEORGE, 2004	BASALT	18.79	41.8	5.92	26.14	6.71	2.02	6.74	1.04	6.16	1.26	3.5	0.53	3.35	0.53
PETDB-2535-AC38B	GEORGE, 2004	BASALT	29.22	62	8.39	34.74	8.54	2.09	8.11	1.33	8.33	1.74	5.05	0.8	5.25	0.85
PETDB-2535-NA93-94A	GEORGE, 2004	BASALT	23.48	50.58	6.94	29.59	7.47	2.11	7.49	1.21	7.32	1.54	4.34	0.67	4.42	0.71
PETDB-2535-NA94-7	GEORGE, 2004	BASALT	12.48	27.53	3.94	17.59	4.72	1.48	4.99	0.8	4.94	1.04	2.9	0.44	2.86	0.45
POLARK20-2-254-012	LASSITER, 2014	PERIDOTITE	0.25	0.43	0.06	0.29	0.1	0.04	0.17	0.04	0.27	0.06	0.18	0.03	0.17	0.03
PETDB-2537-KG 1	JICHA, 2004	BASALT	10.2	23.1	3.08	15.4	3.83	1.15	3.53	0.57	3.23	0.67	2	0.279	1.86	0.27
PETDB-2537-KG 3	JICHA, 2004	BASALT	7.27	17.6	2.55	12.9	3.11	1.12	3.02	0.52	3.14	0.63	1.78	0.25	1.64	0.252
PETDB-2537-KG 4	JICHA, 2004	BASALT	8.73	19.4	2.65	13.7	3.38	1.09	3.27	0.52	3.11	0.64	1.88	0.265	1.73	0.247
PETDB-2537-KG 5	JICHA, 2004	BASALT	7.43	17.2	2.44	12.9	3.2	1.11	3.38	0.56	3.34	0.71	2.04	0.304	1.87	0.28
PETDB-2537-KG 8	JICHA, 2004	BASALT	7.48	17.4	2.46	12.7	3.39	1.12	3.53	0.57	3.28	0.67	2.03	0.282	1.78	0.275
PETDB-2537-SB87-22	JICHA, 2004	BASALT	3.62	8.22	1.19	6.28	1.72	0.732	1.98	0.39	2.53	0.52	1.48	0.225	1.41	0.234
PETDB-2537-SJ87-79	JICHA, 2004	BASALT	2.45	6.11	0.82	4.45	1.42	0.652	1.76	0.32	2.15	0.46	1.38	0.206	1.35	0.201
PETDB-2537-SJ88-6	JICHA, 2004	BASALT	3.67	7.64	1.06	5.41	1.63	0.702	2.01	0.38	2.29	0.5	1.49	0.216	1.45	0.211
PETDB-2537-SH 128	JICHA, 2004	BASALT	13.2	27.5	3.5	16.2	3.92	1.31	3.58	0.58	3.24	0.66	1.91	0.264	1.73	0.26
PETDB-2537-SH 129	JICHA, 2004	BASALT	12.3	28.2	3.72	18.6	4.73	1.52	4.98	0.83	4.86	1	2.98	0.419	2.69	0.4
PETDB-2537-SH 130	JICHA, 2004	BASALT	12.5	28.4	3.75	18.6	4.71	1.54	4.98	0.84	4.85	1	2.95	0.435	2.75	0.397
PETDB-2537-SH 134	JICHA, 2004	BASALT	21	47.4	6.13	29.6	7.3	2.13	7.33	1.22	7.19	1.5	4.48	0.655	4.23	0.623
PETDB-2537-SH 15	JICHA, 2004	BASALT	8.8	21.5	2.88	14.2	3.31	1.23	3.29	0.59	3.51	0.7	1.94	0.285	1.84	0.273
PETDB-2537-SH 7	JICHA, 2004	BASALT	20.2	46.9	6.38	31.9	8.05	2.39	8.42	1.39	7.85	1.6	4.64	0.66	4.22	0.623
POLARK20-2-255-002	LASSITER, 2014	PERIDOTITE	0.18	0.27	0.05	0.24	0.09	0.13	0.13	0.03	0.21	0.05	0.15	0.02	0.14	0.03
PETDB-2540-K81-7A	GEORGE, 2003	BASALT	3.98	9.16	1.42	6.69	2.05	0.77	2.2	0.36	2.2	0.47	1.34	0.2	1.32	0.21
PETDB-2540-54‚Äö√Ñ√¨445	GEORGE, 2003	BASALT	4.1	10.64	1.7	8.13	2.52	0.85	2.69	0.43	2.62	0.53	1.48	0.23	1.4	0.22
PETDB-2540-96PN08	GEORGE, 2003	BASALT	6.99	15.76	2.31	10.42	2.76	0.94	2.75	0.45	2.77	0.58	1.66	0.26	1.61	0.26
PETDB-2540-54‚Äö√Ñ√¨452	GEORGE, 2003	BASALT	7.29	16.74	2.49	11.01	2.9	0.91	2.92	0.47	2.92	0.61	1.76	0.28	1.75	0.28
PETDB-2540-99 SH 08	GEORGE, 2003	BASALT	15.15	37.2	5.7	26.54	7	2.09	7.04	1.08	6.45	1.29	3.54	0.52	3.3	0.5
PETDB-2540-UK-25B	GEORGE, 2003	BASALT	10.82	24.6	3.57	15.87	4.13	1.32	4.07	0.62	3.64	0.75	2.07	0.32	2	0.31
PETDB-2540-46A BY 531	GEORGE, 2003	BASALT	6.62	14.45	2.12	9.41	2.41	0.79	2.43	0.39	2.35	0.5	1.39	0.21	1.37	0.22
POLARK20-2-255-006	LASSITER, 2014	PERIDOTITE	0.16	0.35	0.06	0.31	0.15	0.08	0.26	0.06	0.41	0.09	0.27	0.04	0.25	0.04
PETDB-2549-97S-CN-28	STELLING, 2002	BASALT	12.39	27.9	4.08	19.96	6.01	2	6.1	1.05	6.36	1.3	3.41	0.5	2.94	0.47
PETDB-2549-98S-PS31	STELLING, 2002	BASALT	14.53	33.73	4.7	21.99	6.28	1.99	6.44	1.07	6.51	1.36	3.61	0.51	3.12	0.49
PETDB-2549-99SCN1-1	STELLING, 2002	BASALT	14.1	32.54	4.69	22.9	6.57	2.06	6.63	1.11	6.68	1.34	3.52	0.49	3.03	0.47
PETDB-2549-99SH8	STELLING, 2002	BASALT	14.47	33.55	4.78	23.43	6.75	2.09	7	1.13	6.88	1.36	3.63	0.51	3.71	0.48
PETDB-2558-90AMM300I	NYE, 1994	GABBRO	10.96	21.74	2.68	11.56	2.9	0.97	2.62	0.46	2.85	0.58	1.74	0.25	1.62	0.28
PETDB-2558-90AMM48I	NYE, 1994	GABBRO	9.43	18.55	2.46	10.88	2.83	1.08	2.73	0.47	2.87	0.59	1.69	0.24	1.63	0.26
PETDB-2558-90CNR03I	NYE, 1994	GABBRO	3.11	5.76	0.91	4.21	1.24	0.74	1.32	0.24	1.48	0.3	0.84	0.11	0.75	0.13
PETDB-2558-90CNR05I	NYE, 1994	GABBRO	4.77	9.6	1.27	5.57	1.52	0.8	1.5	0.25	1.57	0.32	0.9	0.13	0.77	0.12
PETDB-2558-RDSS-01C	NYE, 1994	GABBRO	6.99	16	2.56	12.52	3.94	1.44	4.12	0.72	4.4	0.89	2.51	0.33	2.07	0.31
PETDB-2558-RDSS-01F	NYE, 1994	GABBRO	5.28	10.83	1.64	7.82	2.35	1.06	2.36	0.42	2.57	0.54	1.54	0.21	1.36	0.22
PETDB-2558-RDSS-1A	NYE, 1994	GABBRO	6.24	14.37	2.22	11.49	3.85	1.39	4.32	0.78	5.04	1.03	2.9	0.4	2.42	0.38
PETDB-2558-RDSS-1G	NYE, 1994	GABBRO	10.04	20.11	2.57	11.35	2.93	1.1	2.72	0.45	2.82	0.58	1.67	0.23	1.56	0.25
PETDB-2558-RDSS-4B	NYE, 1994	GABBRO	5.14	10.35	1.5	7.22	2.18	1	2.24	0.39	2.38	0.49	1.32	0.18	1.19	0.18
PETDB-2558-RDSS-4C	NYE, 1994	GABBRO	3.71	9.31	1.74	9.52	3.49	1.27	3.76	0.67	4.23	0.88	2.43	0.34	2.13	0.33
POLARK20-2-255-011	LASSITER, 2014	PERIDOTITE	0.66	0.95	0.16	0.7	0.2	0.21	0.29	0.05	0.36	0.08	0.24	0.03	0.23	0.04
POLARK20-2-261-001	NAURET, 2011	BASALT	7.9	20.4	2.31	13.9	3.48	1.3	3.93	0.64	3.96	0.79	2.27	0.31	2.1	0.3
POLARK20-2-261-005	NAURET, 2011	BASALT	8.1	20.71	3.01	13.9	3.53	1.31	4.02	0.63	3.93	0.79	2.28	0.31	2.11	0.31
PETDB-2594-M-27	OIDUP, 2011	GABBRO	4.2	9.02	1.28	5.69	1.49	0.74	1.59	0.28	1.67	0.33	1	0.17	1.08	0.16
PETDB-2594-M-39	OIDUP, 2011	CLINOPYROXENITE	0.72	1.98	0.34	2.09	0.66	0.19	0.64	0.11	0.67	0.17	0.42	0.07	0.34	0.06
PETDB-2594-M-40	OIDUP, 2011	HORNBLENDITE	3.92	10.3	1.62	8.29	2.14	0.74	2.22	0.41	2.83	0.58	1.91	0.32	2	0.3
PETDB-2594-M-41	OIDUP, 2011	GABBRONORITE	5.48	11.2	1.63	7.17	1.69	0.46	1.92	0.33	2.01	0.42	1.34	0.22	1.34	0.19
PETDB-2594-M-42	OIDUP, 2011	LHERZOLITE	1.73	3.92	0.61	2.49	0.57	0.28	0.73	0.12	0.77	0.17	0.43	0.07	0.51	0.07
PETDB-2594-M-42A	OIDUP, 2011	HARZBURGITE	1.47	3.4	0.53	2.23	0.58	0.19	0.65	0.08	0.6	0.12	0.34	0.06	0.43	0.06
PETDB-2594-MKH-11	OIDUP, 2011	GABBRO	8.14	18.6	2.62	12.2	2.96	1.1	2.91	0.49	3.22	0.66	1.9	0.3	1.82	0.25
PETDB-2594-MKH-12	OIDUP, 2011	GABBRO	3.92	8.49	1.22	5.72	1.62	0.85	1.95	0.34	2.21	0.51	1.45	0.23	1.45	0.2
PETDB-2594-MKH-2	OIDUP, 2011	GABBRO	4.48	10.6	1.66	7.67	2	1.04	2.44	0.42	2.82	0.6	1.71	0.26	1.71	0.25
PETDB-2594-MKH-37	OIDUP, 2011	GABBRO	5.31	12.8	1.95	10	2.87	1.01	3.38	0.57	3.88	0.83	2.31	0.33	2.23	0.32
PETDB-2594-MKH-5	OIDUP, 2011	HORNBLENDITE	8.19	25.6	4.64	24.4	7.8	2.05	8.8	1.41	9.15	1.93	5.12	0.76	4.62	0.66
PETDB-2600-3101930	SAKUYAMA, 2014	BASALT	12.2	28.6	3.81	16.5	4.1	1.39	4.55	0.7	4.19	0.83	2.28	0.31	1.99	0.28
PETDB-2600-3102481	SAKUYAMA, 2014	BASALT	22.2	45.8	5.4	21.9	4.86	1.67	4.97	0.72	4.29	0.85	2.28	0.32	2.05	0.29
PETDB-2600-031026A8	SAKUYAMA, 2014	BASALT	46.5	97.3	11.06	43	8.29	2.6	7.27	1.04	5.8	1.09	2.81	0.38	2.42	0.34
PETDB-2600-031027C9	SAKUYAMA, 2014	BASALT	34.6	65.1	7.46	29.1	5.77	1.93	5.34	0.76	4.39	0.84	2.22	0.31	1.99	0.28
PETDB-2677-M1-04-08	SIMON, 2014	BASALT	4.44	12.3	2.17	11.8	3.67	1.2	4.38	0.717	4.65	0.962	2.7	0.412	2.78	0.422
PETDB-2677-CM-19	SIMON, 2014	BASALT	4.42	13.1	2.39	13.5	4.27	1.44	5.01	0.85	5.44	1.13	3.18	0.484	3.25	0.497
PETDB-2677-CM-33	SIMON, 2014	BASALT	5.39	13.4	2.43	12.7	3.7	1.21	4.22	0.704	4.46	0.923	2.59	0.396	2.64	0.4
PETDB-2677-M1-05-08	SIMON, 2014	BASALT	4.3	12.8	2.33	13.1	4.12	1.35	5.05	0.827	5.25	1.09	3.04	0.462	3.1	0.464
PETDB-2677-CM-33A	SIMON, 2014	BASALT	7.36	18.8	3.12	16.1	4.71	1.52	5.41	0.901	5.78	1.2	3.4	0.524	3.52	0.54
PETDB-2677-CM-48	SIMON, 2014	BASALT	4.38	12.5	2.23	12.2	3.76	1.22	4.4	0.732	4.67	0.969	2.71	0.405	2.75	0.416
PETDB-2677-CM-92A	SIMON, 2014	BASALT	4.01	11.4	2.07	11.4	3.56	1.18	4.24	0.704	4.52	0.944	2.63	0.396	2.68	0.401
PETDB-2677-CM-97A	SIMON, 2014	BASALT	5.63	15.1	2.47	12.5	3.55	1.2	4.19	0.707	4.51	0.93	2.64	0.396	2.61	0.413
PETDB-2677-M1-09-08	SIMON, 2014	BASALT	4.77	13.2	2.34	12.6	3.85	1.25	4.67	0.749	4.74	0.985	2.73	0.412	2.74	0.415
PETDB-2677-CM-156	SIMON, 2014	BASALT	4.23	12.4	2.21	11.9	3.65	1.21	4.38	0.735	4.74	0.984	2.79	0.419	2.7	0.43
PETDB-2677-CM-169A	SIMON, 2014	BASALT	4.99	14.4	2.51	13.4	4.02	1.34	4.81	0.813	5.23	1.09	3.08	0.464	3.02	0.48
PETDB-2677-CM-187	SIMON, 2014	BASALT	5.59	16.5	2.85	15	4.41	1.4	5.2	0.879	5.61	1.16	3.29	0.493	3.22	0.513
PETDB-2677-M3-03-08	SIMON, 2014	BASALT	4.3	12	2.02	10.8	3.24	1.18	3.85	0.671	4.32	0.888	2.52	0.376	2.46	0.374
PETDB-2677-M3-04-08	SIMON, 2014	BASALT	3.92	12.1	1.96	10.5	3.2	1.18	3.76	0.665	4.24	0.869	2.49	0.373	2.43	0.365
PETDB-2677-M3-05-08	SIMON, 2014	BASALT	2.71	7.96	1.29	6.88	2.16	0.81	2.57	0.455	2.9	0.603	1.71	0.258	1.71	0.258
PETDB-2677-M3-07-08	SIMON, 2014	BASALT	5.9	16.1	2.73	14.2	4.19	1.46	5.02	0.872	5.6	1.17	3.34	0.5	3.28	0.496
PETDB-2677-CM-193	SIMON, 2014	BASALT	9.81	24.4	3.91	19.3	5.33	1.63	6.14	1.04	6.55	1.35	3.89	0.574	3.81	0.584
PETDB-2677-CM-201B	SIMON, 2014	BASALT	5.32	14.3	2.38	12.3	3.54	1.29	4.05	0.686	4.3	0.87	2.48	0.37	2.45	0.375
PETDB-2677-CM-210	SIMON, 2014	BASALT	6.87	17.5	2.79	13.7	3.75	1.27	4.17	0.699	4.38	0.892	2.5	0.367	2.42	0.365
PETDB-2677-CM-211	SIMON, 2014	BASALT	6.84	17.5	2.76	13.6	3.71	1.27	4.13	0.69	4.31	0.88	2.49	0.364	2.38	0.357
PETDB-2677-CM-29	SIMON, 2014	BASALT	4.19	12.1	2.05	10.9	3.36	1.15	4.1	0.685	4.43	0.913	2.55	0.384	2.49	0.39
PETDB-2677-M3-08-08	SIMON, 2014	BASALT	4.07	11.1	1.81	9.35	2.8	1.02	3.35	0.592	3.8	0.79	2.25	0.34	2.25	0.332
PETDB-2677-CM-196	SIMON, 2014	BASALT	5.08	13.4	2.19	11	3.13	1.14	3.65	0.623	3.95	0.806	2.3	0.345	2.24	0.342
PETDB-2677-CM-198	SIMON, 2014	BASALT	4.87	12.9	2.11	10.7	3.1	1.13	3.64	0.628	3.96	0.811	2.31	0.339	2.24	0.341
PETDB-2677-CM-206	SIMON, 2014	BASALT	5.64	14.8	2.43	12.4	3.55	1.27	4.18	0.71	4.51	0.924	2.64	0.388	2.57	0.394
PETDB-2677-CM-61A	SIMON, 2014	BASALT	4.08	11.7	1.95	10.1	2.99	1.08	3.6	0.606	3.96	0.818	2.31	0.345	2.26	0.357
PETDB-2677-CM-63A	SIMON, 2014	BASALT	6.66	18.4	2.89	14.4	3.95	1.31	4.44	0.758	4.74	0.965	2.71	0.407	2.68	0.413
PETDB-2677-CM-67	SIMON, 2014	BASALT	4.37	12.8	2.19	11.5	3.43	1.22	4.18	0.721	4.62	0.962	2.71	0.406	2.67	0.417
PETDB-2677-CM-68	SIMON, 2014	BASALT	3.14	8.8	1.45	7.36	2.16	0.77	2.58	0.437	2.84	0.584	1.66	0.247	1.63	0.259
PETDB-2677-M4-01-08	SIMON, 2014	BASALT	6.07	16	2.58	13.3	3.92	1.38	4.73	0.811	5.21	1.08	3.07	0.459	3.04	0.456
PETDB-2689-AZ05-AB	HILDENBRAND, 2014	BASALT	24.55	55.7	7.31	31.4	6.86	2.5	7.49	1.1	6.01	0.96	2.66	0.33	2.17	0.29
PETDB-2689-AZ05-AD	HILDENBRAND, 2014	BASALT	27.07	60.6	7.74	32.2	6.61	2.25	7.37	1.04	5.52	0.91	2.47	0.32	2.05	0.27
PETDB-2689-AZ05-AF	HILDENBRAND, 2014	BASALT	37.45	82.1	10.61	44.6	9.06	3.01	9.52	1.37	7.38	1.19	3.28	0.41	2.62	0.35
PETDB-2689-AZ05-AG	HILDENBRAND, 2014	BASALT	50.19	109.4	14.41	61	12.9	4.24	13.59	1.98	10.45	1.71	4.49	0.57	3.65	0.49
PETDB-2689-AZ05-AH	HILDENBRAND, 2014	BASALT	41.45	92.3	11.44	45.3	8.86	2.85	9.8	1.28	6.68	1.04	2.87	0.35	2.3	0.31
PETDB-2689-AZ05-AJ	HILDENBRAND, 2014	BASALT	41.6	90	11.48	47.6	9.31	3.09	9.79	1.4	7.44	1.17	3.25	0.4	2.61	0.35
PETDB-2689-AZ05-AL	HILDENBRAND, 2014	BASALT	28.5	60.6	7.02	28.6	5.94	2.29	5.85	0.95	5.51	1.04	2.9	0.41	2.54	0.38
PETDB-2689-AZ05-AM	HILDENBRAND, 2014	BASALT	27.46	60.8	7.43	30.3	6.18	2.12	6.84	1.02	5.75	0.99	2.84	0.38	2.49	0.34
PETDB-2689-AZ05-AN	HILDENBRAND, 2014	BASALT	30.5	66.2	8.21	32.8	6.8	2.39	7.35	1.1	5.93	0.97	2.74	0.35	2.21	0.3
PETDB-2689-AZ05-AO	HILDENBRAND, 2014	BASALT	37.74	83.5	10.1	40.5	7.81	2.77	8.42	1.22	6.67	1.08	3.04	0.39	2.48	0.35
PETDB-2689-AZ05-AP	HILDENBRAND, 2014	BASALT	36.1	79	9.18	37.4	7.75	2.93	7.36	1.23	6.7	1.23	3.38	0.45	2.68	0.384
PETDB-2689-AZ05-AQ	HILDENBRAND, 2014	BASALT	32.3	69.7	8.11	33.1	7.03	2.65	6.98	1.16	6.46	1.21	3.39	0.48	2.91	0.4
PETDB-2689-AZ05-AR	HILDENBRAND, 2014	BASALT	44.01	89.3	11.24	44.8	9.27	3.11	10.07	1.51	8.31	1.43	4.07	0.54	3.51	0.49
PETDB-2689-AZ05-C	HILDENBRAND, 2014	BASALT	34.87	78.7	9.98	42.4	8.72	2.92	9.55	1.42	7.86	1.33	3.72	0.47	3.02	0.42
PETDB-2689-AZ05-F	HILDENBRAND, 2014	BASALT	43.98	81.9	12.23	51.9	10.65	3.7	11.29	1.66	8.95	1.46	4.07	0.5	3.18	0.44
PETDB-2689-AZ05-G	HILDENBRAND, 2014	BASALT	45.31	90.7	12.28	51	10.69	3.62	11.29	1.63	8.99	1.43	3.91	0.48	3.05	0.4
PETDB-2689-AZ05-K	HILDENBRAND, 2014	BASALT	37.35	80.8	10.14	41.8	8.76	2.92	9.16	1.33	7.16	1.15	3.19	0.4	2.57	0.35
PETDB-2689-AZ05-P	HILDENBRAND, 2014	BASALT	28.44	67	8.78	37.6	8.52	2.83	8.97	1.32	7.21	1.17	3.19	0.4	2.52	0.34
PETDB-2689-AZ05-U	HILDENBRAND, 2014	BASALT	39.95	88.3	11.75	48.8	10.85	3.61	11.52	1.68	9.03	1.49	4.02	0.51	3.27	0.44
PETDB-2689-AZ05-Z	HILDENBRAND, 2014	BASALT	60.69	126	15.6	63.6	13.05	4.03	13.52	2.03	11.13	1.81	5.14	0.65	4.29	0.57
PETDB-2689-AZO5-R	HILDENBRAND, 2014	BASALT	37.19	85.2	11.03	46.4	10.24	3.37	10.84	1.62	8.75	1.45	3.9	0.51	3.14	0.42
PETDB-2696-11513	MURAVYEVA, 2014	MELILITITE	244	347	52.1	188	21.7	5.94	13.7	1.69	6.25	0.7	1.55	0.21	1.16	0.17
PETDB-2696-11641	MURAVYEVA, 2014	NEPHELIN-BASALT	167	292	32.2	116	15.4	4.07	11	1.51	6.68	1.01	2.62	0.34	2.2	0.36
PETDB-2701-DAOX09-3	ZHENG, 2015	PERIDOTITE	1.04	3.06	0.55	3.15	1.18	0.47	1.72	0.34	2.4	0.51	1.47	0.22	1.45	0.21
PETDB-2707-126009	SOAGER, 2014	BASALT	16.92	36.73	4.91	20.95	4.46	1.32	4.14	0.6	3.29	0.63	1.7	0.25	1.47	0.216
PETDB-2707-126005	SOAGER, 2014	BASALT	14.15	32.64	4.5	20.01	4.36	1.31	4.11	0.6	3.47	0.66	1.85	0.27	1.65	0.258
PETDB-2715-N-02	LIU, 2014	DUNITE	0.018	0.055	0.005	0.024	0.006	0.003	0.006	0.001	0.009	0.002	0.008	0.002	0.014	0.003
PETDB-2717-BN01	STOKES, 2014	BASALT	38.7	69.9	8.3	31.1	6.33	1.3	5.2	0.7	4.4	0.9	2.4	0.4	2.3	0.3
PETDB-2717-BN02	STOKES, 2014	BASALT	43.9	79.9	9.7	38	7.49	1.7	6.5	0.9	5	1	2.6	0.4	2.3	0.3
PETDB-2717-BN32	STOKES, 2014	BASALT	16.9	45.4	5.5	29.5	9.02	2.8	10.5	1.5	8.8	2	5.8	1	6.2	0.8
PETDB-2717-BN36	STOKES, 2014	BASALT	49.7	78.1	8.5	31.6	6.59	2.3	6.3	1	5.9	1.3	3.4	0.5	3.1	0.5
PETDB-2717-MN12	STOKES, 2014	BASALT	5.1	12.5	2.1	11.2	3.58	1.6	5.5	1	6	1.4	4	0.6	3.8	0.5
PETDB-2717-MN13	STOKES, 2014	BASALT	4	13.7	3	17.2	7.23	2.6	10.9	1.8	11.6	2.4	5.9	0.8	4.3	0.5
PETDB-2717-MN14	STOKES, 2014	BASALT	4.1	11.6	2.1	10.6	4.06	1.6	6	1	7	1.5	4.5	0.7	4.3	0.6
PETDB-2717-MN15	STOKES, 2014	BASALT	3.4	12.8	2.6	14.5	5.74	2.2	8.7	1.4	9.1	1.9	5.2	0.8	4.6	0.6
PETDB-2717-MPG2	STOKES, 2014	BASALT	2.4	5.6	0.9	5.2	2.58	1.1	4.6	0.8	5	1	2.9	0.4	2.3	0.4
PETDB-2718-BA03	SGUALDO, 2014	HARZBURGITE	0.29	0.53	0.06	0.25	0.07	0.03	0.09	0.02	0.12	0.03	0.09	0.02	0.11	0.02
PETDB-2718-BA04	SGUALDO, 2014	LHERZOLITE	0.25	0.63	0.1	0.62	0.23	0.08	0.3	0.07	0.42	0.1	0.3	0.05	0.33	0.05
PETDB-2718-BA08	SGUALDO, 2014	DUNITE	0.44	1.47	0.22	0.99	0.18	0.06	0.17	0.03	0.15	0.03	0.09	0.02	0.1	0.02
PETDB-2718-BA09	SGUALDO, 2014	LHERZOLITE	0.13	0.31	0.05	0.26	0.09	0.03	0.11	0.02	0.13	0.03	0.08	0.01	0.09	0.01
PETDB-2718-BA12A	SGUALDO, 2014	HARZBURGITE	0.05	0.11	0.02	0.08	0.03	0.01	0.05	0.01	0.08	0.02	0.06	0.01	0.09	0.02
PETDB-2718-BA27	SGUALDO, 2014	HARZBURGITE	0.23	0.58	0.08	0.38	0.1	0.04	0.11	0.02	0.15	0.04	0.1	0.02	0.12	0.02
PETDB-2718-BA29	SGUALDO, 2014	LHERZOLITE	0.2	0.31	0.04	0.2	0.1	0.04	0.15	0.04	0.25	0.06	0.19	0.04	0.22	0.04
PETDB-2718-BA32	SGUALDO, 2014	LHERZOLITE	0.58	1.26	0.14	0.54	0.16	0.07	0.24	0.06	0.38	0.09	0.28	0.05	0.33	0.05
PETDB-2718-BA33	SGUALDO, 2014	DUNITE	0.87	1.91	0.23	0.91	0.2	0.07	0.23	0.04	0.23	0.05	0.15	0.03	0.15	0.03
PETDB-2718-BA37	SGUALDO, 2014	LHERZOLITE	0.08	0.15	0.02	0.14	0.08	0.04	0.14	0.04	0.24	0.06	0.18	0.03	0.19	0.03
PETDB-2718-BA38	SGUALDO, 2014	LHERZOLITE	0.2	0.38	0.04	0.23	0.11	0.05	0.18	0.05	0.3	0.07	0.22	0.04	0.25	0.04
PETDB-2718-BA39	SGUALDO, 2014	DUNITE	0.51	1.09	0.17	0.93	0.27	0.08	0.27	0.05	0.31	0.07	0.2	0.03	0.2	0.03
PETDB-2718-BA43	SGUALDO, 2014	LHERZOLITE	0.01	0.18	0.02	0.15	0.11	0.05	0.19	0.05	0.32	0.08	0.23	0.04	0.25	0.04
PETDB-2718-BA49	SGUALDO, 2014	LHERZOLITE	0.15	0.28	0.05	0.33	0.19	0.08	0.31	0.08	0.5	0.12	0.36	0.06	0.39	0.06
PETDB-2718-BA50	SGUALDO, 2014	HARZBURGITE	0.31	0.63	0.07	0.28	0.07	0.02	0.09	0.02	0.13	0.03	0.09	0.02	0.11	0.02
PETDB-2718-BA52	SGUALDO, 2014	DUNITE	0.44	1	0.14	0.64	0.16	0.06	0.18	0.04	0.23	0.05	0.18	0.04	0.25	0.05
PETDB-2718-BA53	SGUALDO, 2014	HARZBURGITE	0.1	0.22	0.02	0.11	0.03	0.01	0.05	0.01	0.08	0.02	0.06	0.01	0.09	0.02
PETDB-2718-BA54	SGUALDO, 2014	PYROXENITE	3.17	7.17	1.01	5.09	1.61	0.61	1.91	0.4	2.21	0.47	1.27	0.2	1.13	0.16
PETDB-2718-BA55	SGUALDO, 2014	PYROXENITE	7.58	25.5	4.19	21.1	5.08	1.38	4.54	0.8	3.93	0.79	2.09	0.32	1.86	0.27
PETDB-2718-BA56	SGUALDO, 2014	PYROXENITE	4.82	12.2	1.66	7.4	1.81	0.63	2.02	0.42	2.31	0.5	1.4	0.22	1.31	0.2
PETDB-2718-YE19N	SGUALDO, 2014	PYROXENITE	3.73	10.5	1.63	8.43	2.34	0.76	2.26	0.43	2.18	0.42	1.06	0.16	0.88	0.13
PETDB-2718-YE19X1	SGUALDO, 2014	PYROXENITE	2.13	6.91	1.25	7.03	2.17	0.73	2.22	0.43	2.13	0.41	1.02	0.15	0.82	0.11
PETDB-2718-YE19X4	SGUALDO, 2014	PYROXENITE	2.19	5.95	0.97	5.2	1.52	0.5	1.55	0.31	1.61	0.32	0.8	0.12	0.67	0.1
PETDB-2718-YE20N2	SGUALDO, 2014	PYROXENITE	5.19	15.4	2.53	13.3	3.67	1.19	3.59	0.66	3.21	0.62	1.53	0.22	1.23	0.17
PETDB-2718-YE20X2	SGUALDO, 2014	PYROXENITE	3.52	9.67	1.48	7.47	2.04	0.67	2.01	0.37	1.85	0.36	0.92	0.14	0.77	0.11
PETDB-2720-242_VEL	MAGGANAS, 2015	CLINOPYROXENITE	0.7	0.5	0.21	1	0.3	0.11	0.57	0.11	0.56	0.13	0.39	0.05	0.27	0.05
PETDB-2723-CM-1	CAZENAVE, 2015	THOLEIITE	18.55	38.38	4.78	20.1	5.135	1.843	5.322	0.803	4.291	0.754	1.838	0.24	1.337	0.187
PETDB-2723-CM-2	CAZENAVE, 2015	THOLEIITE	18.86	37.81	4.71	20.62	5.328	1.813	5.502	0.752	4.194	0.751	1.752	0.23	1.33	0.197
PETDB-2723-ZT-1	CAZENAVE, 2015	THOLEIITE	16.03	32.6	4.09	17.39	4.679	1.599	4.825	0.708	3.996	0.715	1.745	0.237	1.321	0.199
PETDB-2723-ZT-2	CAZENAVE, 2015	THOLEIITE	15.82	32.82	4.02	16.72	4.323	1.566	4.768	0.734	3.999	0.751	1.8	0.235	1.379	0.195
PETDB-2723-ZT-3	CAZENAVE, 2015	THOLEIITE	16.04	32.58	3.98	17.34	4.578	1.592	4.816	0.703	3.906	0.71	1.792	0.234	1.387	0.202
PETDB-2723-LH-1	CAZENAVE, 2015	THOLEIITE	21.61	44.3	5.5	22.94	5.805	2.023	6.036	0.894	4.808	0.86	2.06	0.265	1.527	0.21
PETDB-2723-LH-2	CAZENAVE, 2015	THOLEIITE	21.23	43.25	5.48	23.62	6.038	2.031	5.972	0.85	4.573	0.817	1.909	0.26	1.5	0.212
PETDB-2723-LH-3	CAZENAVE, 2015	THOLEIITE	20.36	41.24	5.07	21.31	5.315	1.844	5.608	0.829	4.316	0.78	1.852	0.245	1.376	0.201
PETDB-2723-LH-4	CAZENAVE, 2015	THOLEIITE	20.74	43.09	5.26	22.2	5.483	1.921	5.825	0.87	4.589	0.805	1.992	0.247	1.467	0.203
PETDB-2723-BB-1	CAZENAVE, 2015	BASALT	22.74	43.76	5.3	22.18	5.48	1.96	5.25	0.75	3.77	0.64	1.49	0.18	1.05	0.16
PETDB-2723-DF1-1	CAZENAVE, 2015	THOLEIITE	22.2	46.05	5.59	23.22	5.834	2.002	5.899	0.879	4.63	0.825	1.94	0.252	1.427	0.197
PETDB-2723-DL-1	CAZENAVE, 2015	THOLEIITE	18.84	39.25	4.77	19.88	5.091	1.736	5.31	0.805	4.221	0.77	1.827	0.244	1.359	0.189
PETDB-2723-DL-2	CAZENAVE, 2015	THOLEIITE	18.33	38.39	4.62	19.25	4.912	1.687	5.245	0.782	4.132	0.738	1.805	0.23	1.287	0.183
PETDB-2723-DWL-2	CAZENAVE, 2015	ALKALI BASALT	35.91	71.19	8.96	38.39	9.374	3.228	9.74	1.398	7.168	1.298	2.931	0.347	1.831	0.248
PETDB-2723-DWL-3	CAZENAVE, 2015	TRACHYBASALT	35.38	72.82	8.77	37.13	8.963	3.034	8.586	1.219	6.118	1.025	2.324	0.279	1.519	0.199
PETDB-2723-JZ-1	CAZENAVE, 2015	THOLEIITE	16.57	34.24	4.21	17.86	4.631	1.648	4.857	0.75	4.054	0.741	1.821	0.23	1.319	0.19
PETDB-2723-JZ-2	CAZENAVE, 2015	THOLEIITE	16.89	35.14	4.31	18.18	4.736	1.715	5.159	0.788	4.23	0.775	1.84	0.248	1.392	0.203
PETDB-2723-LM-1	CAZENAVE, 2015	THOLEIITE	18.68	36.45	4.48	19.72	5.066	1.719	5.034	0.726	3.841	0.68	1.662	0.213	1.217	0.184
PETDB-2723-LM-2	CAZENAVE, 2015	THOLEIITE	18.26	37.73	4.59	19.27	4.905	1.705	5.02	0.776	4.058	0.734	1.758	0.226	1.335	0.182
PETDB-2723-NX-1	CAZENAVE, 2015	BASALT	21.79	42.49	4.99	21.11	5.34	1.88	5.16	0.73	3.6	0.62	1.42	0.18	1.02	0.15
PETDB-2723-NL-1	CAZENAVE, 2015	THOLEIITE	21.51	41.58	4.8	19.29	4.663	1.688	4.968	0.781	4.143	0.751	1.831	0.244	1.371	0.196
PETDB-2723-NL-3	CAZENAVE, 2015	THOLEIITE	24.41	45.5	5.37	22.06	5.45	1.795	5.452	0.801	4.341	0.783	1.908	0.259	1.477	0.219
PETDB-2723-PL-01	CAZENAVE, 2015	THOLEIITE	15.46	31.04	3.65	15.12	3.832	1.446	4.129	0.636	3.477	0.64	1.576	0.207	1.167	0.163
PETDB-2723-PL-10	CAZENAVE, 2015	THOLEIITE	20.49	39.9	4.62	18.34	4.197	1.503	4.322	0.64	3.417	0.63	1.504	0.194	1.102	0.163
PETDB-2723-BP-1	CAZENAVE, 2015	THOLEIITE	21.16	43.2	5.19	21.21	5.11	1.8	5.11	0.77	4.1	0.71	1.78	0.23	1.31	0.18
PETDB-2723-BP-2	CAZENAVE, 2015	ALKALI BASALT	21.05	42.45	5.13	21.17	5.07	1.75	5.11	0.77	4.09	0.71	1.77	0.23	1.34	0.19
PETDB-2723-BP-3	CAZENAVE, 2015	THOLEIITE	21.77	43.03	5.25	22.4	5.51	1.87	5.4	0.75	4.03	0.74	1.73	0.23	1.41	0.2
PETDB-2723-BP-4	CAZENAVE, 2015	TRACHYBASALT	21.17	41.86	5.05	22.04	5.35	1.83	5.21	0.72	4.03	0.74	1.7	0.23	1.35	0.2
PETDB-2723-BP-5	CAZENAVE, 2015	THOLEIITE	21.51	42.03	5.08	22.01	5.38	1.86	5.15	0.76	3.95	0.73	1.76	0.24	1.3	0.2
PETDB-2723-FL-1	CAZENAVE, 2015	THOLEIITE	25.13	50.37	6.39	26.95	6.715	2.244	6.272	0.902	4.697	0.821	1.956	0.251	1.416	0.212
PETDB-2723-SSGY-1	CAZENAVE, 2015	THOLEIITE	24.89	50.34	6.5	25.95	6.339	2.19	6.28	0.92	4.741	0.838	1.936	0.256	1.4	0.196
PETDB-2723-SSGY-2	CAZENAVE, 2015	THOLEIITE	25.69	51.41	6.36	27.54	6.813	2.273	6.471	0.937	4.833	0.842	1.99	0.26	1.486	0.216
PETDB-2723-SSGY-3	CAZENAVE, 2015	THOLEIITE	24.35	50.26	6.16	26.32	6.473	2.187	6.278	0.869	4.644	0.823	1.953	0.248	1.457	0.209
PETDB-2723-YX-1	CAZENAVE, 2015	ALKALI BASALT	28.96	58	6.93	28.21	6.36	2.134	5.997	0.861	4.44	0.767	1.786	0.22	1.268	0.175
PETDB-2723-YX-2	CAZENAVE, 2015	ALKALI BASALT	28.3	56.81	6.83	27.49	6.302	2.11	6.053	0.875	4.394	0.752	1.78	0.223	1.275	0.176
PETDB-2723-YX-3	CAZENAVE, 2015	TRACHYBASALT	37.53	74.06	8.93	36.05	8.027	2.598	7.674	1.088	5.53	0.97	2.278	0.291	1.635	0.22
PETDB-2723-YX-4	CAZENAVE, 2015	ALKALI BASALT	33.19	65.78	7.96	32	7.298	2.432	7.005	1.02	5.155	0.898	2.092	0.272	1.495	0.209
PETDB-2723-YX-5	CAZENAVE, 2015	TRACHYBASALT	31.81	64.14	7.73	31.22	7.166	2.395	6.903	0.975	5.027	0.881	2.032	0.26	1.459	0.201
PETDB-2723-ZW-1	CAZENAVE, 2015	BASALT	34.68	67.24	7.71	30.26	6.77	2.28	5.94	0.84	3.93	0.62	1.37	0.16	0.87	0.12
PETDB-2723-ZW-2	CAZENAVE, 2015	BASALT	34.59	65.75	7.62	31.04	7.07	2.31	6.17	0.8	3.81	0.62	1.33	0.16	0.92	0.12
PETDB-2743-SN91-01	REYNOLDS, 1995	BASALT	20.3	44.6	5.7	26.2	7.16	2.5	7.1	1.27	7.6	1.48	4	0.51	3.09	0.46
PETDB-2743-SN91-10	REYNOLDS, 1995	BASALT	30.1	66.4	8.6	39.8	10.8	3.5	10	1.79	11	2.08	5.4	0.7	4.25	0.65
PETDB-2743-SN91-12	REYNOLDS, 1995	BASALT	26.4	57.6	7.4	34.1	9.27	3.1	8.8	1.59	9.5	1.88	5	0.66	3.95	0.6
PETDB-2743-SN91-26	REYNOLDS, 1995	BASALT	20.3	43.7	5.7	26.1	7.11	2.5	6.9	1.22	7.4	1.45	3.9	0.5	3.05	0.46
PETDB-2743-SN91-30	REYNOLDS, 1995	BASALT	24.8	54	6.9	31.8	8.78	2.9	8.6	1.51	8.9	1.78	4.8	0.62	3.69	0.56
PETDB-2743-SN91-35	REYNOLDS, 1995	BASALT	19.6	42.9	5.7	26.3	7.39	2.5	7.2	1.28	7.6	1.53	4	0.52	3.15	0.48
PETDB-2743-SN91-36	REYNOLDS, 1995	BASALT	25	55.5	7	32.3	8.85	3	8.7	1.53	9.3	1.8	4.9	0.62	3.7	0.57
PETDB-2743-SN91-37	REYNOLDS, 1995	BASALT	15.7	34.3	4.5	20.7	5.93	2.1	6	1.05	6.2	1.19	3.2	0.41	2.5	0.38
PETDB-2743-SN91-51	REYNOLDS, 1995	BASALT	15.9	34.4	4.5	20.6	5.81	2	5.6	1.01	6.1	1.2	3.2	0.41	2.46	0.37
PETDB-2743-SN91-53	REYNOLDS, 1995	BASALT	24.9	54.3	7	31.8	8.72	3	8.7	1.52	9	1.73	4.8	0.62	3.66	0.56
PETDB-2743-SN92-01	REYNOLDS, 1995	BASALT	16	34.6	4.6	21.2	6.14	2.2	6.3	1.09	6.4	1.25	3.3	0.42	2.51	0.39
PETDB-2743-SN92-02	REYNOLDS, 1995	BASALT	21	45.4	6	27.9	7.76	2.6	7.5	1.34	7.9	1.53	4	0.54	3.16	0.48
PETDB-2743-SN92-05	REYNOLDS, 1995	BASALT	20.8	45.3	5.8	27.3	7.66	2.6	7.5	1.29	7.8	1.52	4.1	0.54	3.13	0.47
PETDB-2743-SN92-07B	REYNOLDS, 1995	BASALT	21.6	47.8	6.2	29	8.03	2.7	8	1.38	8.4	1.58	4.3	0.55	3.25	0.5
PETDB-2743-SN92-08	REYNOLDS, 1995	BASALT	23.7	51.6	6.6	30.1	8.3	2.8	8.4	1.47	8.6	1.68	4.5	0.59	3.48	0.53
PETDB-2743-SN92-10	REYNOLDS, 1995	BASALT	19.7	43.2	5.7	26	7.43	2.6	7.5	1.29	7.7	1.49	4	0.52	2.94	0.46
PETDB-2743-SN92-12	REYNOLDS, 1995	BASALT	18.6	40.9	5.4	24.6	7.04	2.4	7.3	1.25	7.4	1.41	3.9	0.48	2.93	0.43
PETDB-2743-SN91-05	REYNOLDS, 1995	BASALT	34.2	73.4	9.4	42.5	11.2	3.6	11	1.88	11	2.21	5.9	0.77	4.68	0.7
PETDB-2743-SN91-32	REYNOLDS, 1995	BASALT	22.2	47.9	6.1	28.1	7.68	2.6	7.5	1.35	8.1	1.58	4.2	0.54	3.29	0.49
PETDB-2743-SN91-40	REYNOLDS, 1995	BASALT	21.2	46.3	6.1	28.2	7.68	2.6	7.5	1.35	8.1	1.57	4.2	0.54	3.27	0.48
PETDB-2743-SN91-60	REYNOLDS, 1995	BASALT	18.9	41.4	5.5	25.2	7.13	2.5	7	1.23	7.4	1.46	4	0.5	3.08	0.46
PETDB-2748-BL-001	WHITE, 1993	BASALT	3.51	10.2	1.67	8.6	2.58	1.01	3.49	0.63	3.87	0.82	2.3	0.35	2.19	0.342
PETDB-2748-C-332	WHITE, 1993	BASALT	4.59	11.5	1.72	8.17	2.54	0.95	3.35	0.64	3.87	0.86	2.52	0.4	2.47	0.378
PETDB-2748-DA-001	WHITE, 1993	BASALT	10.26	22.7	3.18	15.04	4.37	1.45	5.51	1.02	6.06	1.31	3.59	0.55	3.41	0.525
PETDB-2748-E-004	WHITE, 1993	BASALT	20.86	47.9	6.56	28.5	6.91	2.17	6.58	1.15	6.7	1.29	3.43	0.49	2.95	0.428
PETDB-2748-E-008	WHITE, 1993	BASALT	23.22	50.9	6.62	28	6.43	2.15	6.73	1.08	5.75	1.12	3.01	0.43	2.78	0.416
PETDB-2748-E-010	WHITE, 1993	BASALT	6.13	16.6	2.58	13.49	4.25	1.55	5.34	1	5.97	1.29	3.59	0.52	3.24	0.487
PETDB-2748-E-039	WHITE, 1993	BASALT	4.36	10.4	1.52	6.93	1.94	0.83	2.36	0.4	2.46	0.52	1.44	0.22	1.3	0.189
PETDB-2748-E-051	WHITE, 1993	BASALT	35.11	88.5	12.4	54.9	13.7	4.25	14.9	2.48	13.7	2.71	6.96	1	5.63	0.917
PETDB-2748-E-068B	WHITE, 1993	BASALT	20.07	44.7	6.26	29.7	7.79	2.36	9.47	1.74	9.77	1.91	5.02	0.65	3.58	0.522
PETDB-2748-E-102	WHITE, 1993	BASALT	12.24	27.2	3.61	15.8	3.86	1.45	4.32	0.81	4.6	0.99	2.73	0.42	2.53	0.375
PETDB-2748-E-103	WHITE, 1993	BASALT	17.41	36	4.8	20.5	4.91	1.64	5.55	0.98	5.63	1.22	3.49	0.52	3.09	0.489
PETDB-2748-E-111	WHITE, 1993	BASALT	2.92	8.52	1.46	7.81	2.52	1.04	3.47	0.65	3.88	0.83	2.26	0.34	2.11	0.335
PETDB-2748-E-132	WHITE, 1993	BASALT	10.46	24	3.23	14.93	3.94	1.39	4.86	0.81	4.78	1.01	2.72	0.41	2.47	0.375
PETDB-2748-E-135	WHITE, 1993	BASALT	66.52	136.3	17.7	71.43	16.79	2.93	15.21	2.72	16.5	3.66	10.4	1.62	10.1	1.56
PETDB-2748-E-137	WHITE, 1993	BASALT	14.87	36.3	5.14	23.58	6.15	2.005	6.91	1.19	6.58	1.29	3.29	0.49	2.89	0.433
PETDB-2748-E-152	WHITE, 1993	BASALT	14.14	36.8	5.27	22.97	5.98	2.05	6.39	1.13	5.87	1.16	2.91	0.42	2.48	0.368
PETDB-2748-E-153	WHITE, 1993	BASALT	18.99	49.1	7.06	31.19	8.15	2.61	8.15	1.43	7.72	1.48	3.88	0.56	3.32	0.487
PETDB-2748-E-155	WHITE, 1993	BASALT	12.81	32.8	4.82	22.57	5.88	1.962	6.46	1.1	5.92	1.14	2.85	0.43	2.42	0.36
PETDB-2748-E-171	WHITE, 1993	BASALT	2.58	8.85	1.67	9.5	3.34	1.252	4.57	0.88	5.38	1.17	3.17	0.49	3.04	0.469
PETDB-2748-E-172	WHITE, 1993	BASALT	2.89	9.43	1.79	10.26	3.57	1.29	5.13	0.95	5.84	1.29	3.5	0.54	3.39	0.532
PETDB-2748-E-216	WHITE, 1993	BASALT	19.53	49.1	6.99	31.88	7.91	2.52	8.43	1.47	7.92	1.55	3.98	0.57	3.53	0.532
PETDB-2748-E-217	WHITE, 1993	BASALT	9.62	24.8	3.58	16.59	4.29	1.48	4.6	0.81	4.37	0.86	2.21	0.32	1.93	0.289
PETDB-2748-E-224	WHITE, 1993	BASALT	26.76	66.5	9.37	41.92	10.32	3.04	10.92	1.84	9.84	1.94	4.92	0.73	4.38	0.654
PETDB-2748-E-237	WHITE, 1993	BASALT	21.38	55.1	7.97	35.9	9.01	2.803	9.69	1.61	8.65	1.71	4.32	0.64	3.81	0.576
PETDB-2748-E-242	WHITE, 1993	BASALT	14.23	36.2	5.19	23.55	5.99	2.02	6.62	1.1	5.81	1.13	2.82	0.42	2.44	0.367
PETDB-2748-E-243	WHITE, 1993	BASALT	15.52	39.4	5.72	26.14	6.77	2.26	7.63	1.28	6.92	1.36	3.44	0.5	3.04	0.449
PETDB-2748-E87-1	WHITE, 1993	BASALT	16.13	36.5	5.24	23.24	5.77	1.87	5.36	0.97	5.58	1.19	3.26	0.49	3.02	0.462
PETDB-2748-E87-2	WHITE, 1993	BASALT	13.59	33.8	4.68	21.96	5.86	1.94	6.33	1.1	5.92	1.15	2.9	0.42	2.52	0.368
PETDB-2748-FL-019	WHITE, 1993	BASALT	41.64	68.2	6.92	23.25	3.85	1.23	3.72	0.68	3.73	0.78	2.17	0.33	2.27	0.367
PETDB-2748-FL-025	WHITE, 1993	BASALT	9.71	18.6	2.44	10.57	2.74	0.99	3.36	0.63	3.66	0.75	2.07	0.3	1.97	0.302
PETDB-2748-FL-026	WHITE, 1993	BASALT	8.56	17.5	2.28	9.81	2.51	0.89	2.9	0.51	3.12	0.67	1.9	0.3	1.83	0.291
PETDB-2748-FL-029	WHITE, 1993	BASALT	12.38	21.6	2.57	10.26	2.41	0.83	2.84	0.53	2.96	0.63	1.75	0.27	1.68	0.266
PETDB-2748-G86-001	WHITE, 1993	BASALT	9.57	24.9	3.62	16.5	4.65	1.54	5.24	0.95	5.61	1.18	3.2	0.51	3.04	0.472
PETDB-2748-G86-003	WHITE, 1993	BASALT	15.73	34.9	4.57	19.66	4.62	1.52	5.18	0.93	5.36	1.11	2.99	0.45	2.78	0.425
PETDB-2748-G86-005	WHITE, 1993	BASALT	29.21	67.1	8.95	39.01	9.63	2.86	9.91	1.73	9.25	1.82	4.67	0.69	4.07	0.623
PETDB-2748-G86-008	WHITE, 1993	BASALT	3.05	11.2	2.04	10.97	4.09	1.48	5.64	1.08	6.82	1.48	4.1	0.65	4.04	0.675
PETDB-2748-G86-010	WHITE, 1993	BASALT	25.9	59.9	8.21	36.49	8.77	2.72	9.4	1.54	8.33	1.6	4.07	0.59	3.46	0.52
PETDB-2748-JH-086	WHITE, 1993	BASALT	3.06	9.19	1.55	8.17	2.5	0.97	3.27	0.59	3.58	0.75	2.05	0.32	1.97	0.296
PETDB-2748-JL-94	WHITE, 1993	BASALT	4.69	12.7	2.05	10.07	3	1.1	3.89	0.72	4.19	0.89	2.41	0.36	2.3	0.359
PETDB-2748-M-071	WHITE, 1993	BASALT	4.41	12.5	1.88	9.33	2.78	1.12	3.58	0.65	3.61	0.77	2.08	0.31	1.86	0.273
PETDB-2748-PS-16	WHITE, 1993	BASALT	8.98	21.9	3.22	14.91	4.11	1.39	4.86	0.85	4.65	0.96	2.42	0.35	2.11	0.321
PETDB-2748-SC-009	WHITE, 1993	BASALT	13.79	30.7	4.05	17.9	4.31	1.46	4.8	0.85	4.81	1.02	2.73	0.41	2.52	0.392
PETDB-2748-SC-028	WHITE, 1993	BASALT	14.23	33.5	4.58	20.28	5.08	1.66	5.72	1.02	6	1.25	3.43	0.53	3.25	0.511
PETDB-2748-SC-059	WHITE, 1993	BASALT	2.85	7.77	1.21	6.02	1.91	0.73	2.74	0.55	3.55	0.8	2.35	0.37	2.4	0.378
PETDB-2748-SC-075	WHITE, 1993	BASALT	3.97	10.6	1.66	8.41	2.63	0.97	3.45	0.69	4.22	0.96	2.64	0.42	2.62	0.403
PETDB-2748-SC-123	WHITE, 1993	BASALT	4.01	10.9	1.65	8.1	2.55	0.93	3.39	0.68	4.31	0.98	2.88	0.45	2.85	0.462
PETDB-2748-SF-013	WHITE, 1993	BASALT	14.71	35.9	5.04	23	5.63	1.88	6.27	1.11	6.41	1.28	3.49	0.56	3.16	0.476
PETDB-2748-SH-007	WHITE, 1993	BASALT	8.19	21.9	3.31	16.44	4.55	1.65	5.71	0.99	5.84	1.21	3.28	0.49	3.09	0.477
PETDB-2748-SN-001	WHITE, 1993	BASALT	19.55	45.3	6.34	27.92	7.03	2.24	7.34	1.28	6.93	1.35	3.57	0.51	3.11	0.455
PETDB-2748-SN-003	WHITE, 1993	BASALT	24.5	57.2	7.76	33.57	8.5	2.62	8.75	1.51	8.23	1.63	4.21	0.61	3.76	0.56
PETDB-2748-WO-001	WHITE, 1993	BASALT	7.14	17.2	2.45	11.51	3.19	1.17	3.91	0.73	4.15	0.86	2.35	0.36	2.25	0.344
PETDB-2748-ZOB6	WHITE, 1993	BASALT	17.86	40.1	5.25	22.3	5.17	1.85	5.4	0.86	4.63	0.92	2.45	0.37	2.12	0.312
PETDB-2776-PJT01	GIBSON, 2010	BASALT	3.61	10.4	1.63	8.75	2.56	1.02	3.5	0.59	3.79	0.79	2.31	0.33	2.12	0.31
PETDB-2776-PJT02	GIBSON, 2010	BASALT	3.75	10.78	1.72	8.71	2.58	1.04	3.46	0.59	3.82	0.8	2.31	0.34	2.14	0.31
PETDB-2776-07DSG61	GIBSON, 2010	BASALT	7.98	20.26	3.05	15.55	4.55	1.52	5.2	0.86	5	0.99	2.59	0.36	2.2	0.32
PETDB-2776-07DSG64	GIBSON, 2010	BASALT	7.31	18.76	2.84	14.33	4.06	1.44	4.83	0.77	4.68	0.93	2.45	0.35	2.16	0.31
PETDB-2776-07DSG65	GIBSON, 2010	BASALT	6.82	16.78	2.53	12.57	3.49	1.27	4.19	0.67	4.06	0.82	2.19	0.32	1.92	0.28
PETDB-2776-07DSG66	GIBSON, 2010	BASALT	7.46	19.29	2.87	14.75	4.3	1.45	4.86	0.81	4.74	0.94	2.47	0.35	2.11	0.31
PETDB-2776-07DSG74	GIBSON, 2010	BASALT	2.88	8.14	1.38	7.41	2.37	0.92	3.26	0.57	3.71	0.81	2.31	0.36	2.25	0.34
PETDB-2776-CD3280	GIBSON, 2010	BASALT	10.79	26.93	3.76	18.65	5.07	1.9	5.98	0.98	5.86	1.16	3.14	0.45	2.7	0.39
PETDB-2776-CD3281	GIBSON, 2010	BASALT	8.78	22.37	3.32	16.42	4.69	1.76	5.5	0.9	5.4	1.09	2.94	0.42	2.54	0.36
PETDB-2776-07DSG63	GIBSON, 2010	BASALT	13.65	32.35	4.76	23	6.16	2.11	7.1	1.12	6.59	1.3	3.47	0.5	3.01	0.43
PETDB-2776-CD3286	GIBSON, 2010	BASALT	7.82	21.5	3.17	16.4	5.03	1.84	6.01	1.02	6.33	1.29	3.56	0.52	3.2	0.47
PETDB-2776-07DSG82	GIBSON, 2010	BASALT	10.07	25.85	3.57	16.25	4.21	1.62	5.06	0.82	4.98	1.03	2.86	0.42	2.62	0.38
PETDB-2776-07DSG84	GIBSON, 2010	BASALT	5.42	14.99	2.24	10.76	3.05	1.26	3.96	0.65	4.04	0.82	2.29	0.33	2.08	0.3
PETDB-2776-07DSG77	GIBSON, 2010	BASALT	6.18	16.31	2.62	13.11	3.68	1.35	4.45	0.76	4.74	0.99	2.74	0.41	2.54	0.38
PETDB-2776-07DSG79A	GIBSON, 2010	BASALT	3.7	10.13	1.68	8.76	2.61	1.01	3.39	0.59	3.78	0.81	2.28	0.35	2.22	0.33
PETDB-2792-BOG-3	YOGODZINSKI, 2015	BASALT	14	35.5	5.23	24.7	5.5	1.69	4.98	0.73	4.11	0.8	2.15	0.31	2.01	0.3
PETDB-2792-C1927	YOGODZINSKI, 2015	BASALT	14.1	36	5.26	24.8	5.43	1.69	4.79	0.72	4.1	0.8	2.13	0.31	2.03	0.3
PETDB-2792-GS725B	YOGODZINSKI, 2015	BASALT	7.6	16.6	2.46	11.2	3.08	0.84	3.26	0.54	3.35	0.71	2.07	0.32	2.06	0.33
PETDB-2792-GS727	YOGODZINSKI, 2015	BASALT	5.3	11.6	1.75	8.2	2.25	0.73	2.43	0.39	2.38	0.51	1.48	0.22	1.44	0.24
PETDB-2792-KR01-08	YOGODZINSKI, 2015	BASALT	7.1	16.6	2.49	11.7	3.21	1.13	3.38	0.56	3.4	0.71	1.93	0.28	1.75	0.28
PETDB-2792-KR01-32	YOGODZINSKI, 2015	BASALT	8.7	20	2.99	13.7	3.62	1.22	3.79	0.61	3.8	0.82	2.16	0.33	2	0.32
PETDB-2792-KR01-36	YOGODZINSKI, 2015	BASALT	6.1	14.1	2.12	9.9	2.81	1.06	3.02	0.5	3.22	0.67	1.83	0.27	1.67	0.26
PETDB-2792-KR01-37	YOGODZINSKI, 2015	BASALT	5.9	13.9	2.12	10	2.94	1.06	3.13	0.51	3.27	0.67	1.87	0.27	1.72	0.26
PETDB-2792-KR02-58	YOGODZINSKI, 2015	BASALT	9.7	22.2	3.28	15	4.13	1.2	4.21	0.71	4.43	0.92	2.49	0.36	2.26	0.36
PETDB-2792-KR02-59	YOGODZINSKI, 2015	BASALT	9.3	21.9	3.18	14.8	4	1.2	4.17	0.68	4.32	0.89	2.47	0.36	2.29	0.37
PETDB-2792-KR02-65	YOGODZINSKI, 2015	BASALT	10.3	23.8	3.46	15.8	4.25	1.23	4.37	0.73	4.65	0.95	2.61	0.38	2.4	0.38
PETDB-2792-KR02-66	YOGODZINSKI, 2015	BASALT	11.3	26.1	3.82	17.3	4.6	1.33	4.64	0.76	4.82	1	2.68	0.41	2.47	0.4
PETDB-2792-KR02-75	YOGODZINSKI, 2015	BASALT	7	16.2	2.41	11.4	3.2	1.17	3.28	0.54	3.38	0.68	1.9	0.27	1.69	0.27
PETDB-2792-KR04L207	YOGODZINSKI, 2015	BASALT	6.6	15.6	2.32	10.9	3.01	1.11	3.19	0.51	3.21	0.67	1.84	0.27	1.64	0.26
PETDB-2792-KR04L209	YOGODZINSKI, 2015	BASALT	7.3	16.9	2.57	12.4	3.44	1.28	3.61	0.6	3.76	0.76	2.09	0.3	1.84	0.29
PETDB-2792-KR04L210	YOGODZINSKI, 2015	BASALT	6.3	14.8	2.2	10.6	3.01	1.2	3.2	0.52	3.31	0.66	1.82	0.26	1.58	0.25
PETDB-2792-KR04L212	YOGODZINSKI, 2015	BASALT	10.3	24.8	3.66	17.5	4.62	1.44	4.77	0.76	4.71	0.96	2.6	0.38	2.36	0.37
PETDB-2792-KR04SC208	YOGODZINSKI, 2015	BASALT	6.3	15.2	2.29	10.9	3.12	1.15	3.26	0.54	3.35	0.69	1.91	0.27	1.7	0.28
PETDB-2792-LSIT04L21	YOGODZINSKI, 2015	BASALT	6.5	15.3	2.32	11.1	3.21	1.09	3.61	0.63	4.02	0.86	2.36	0.35	2.11	0.35
PETDB-2792-MOF81-15	YOGODZINSKI, 2015	BASALT	7.6	16.8	2.34	11.4	3.19	1.06	3.13	0.49	3.05	0.63	1.71	0.25	1.52	0.25
PETDB-2792-UM04	YOGODZINSKI, 2015	BASALT	12.1	26.8	3.69	17.6	5.33	1.6	6.03	1.03	6.58	1.38	3.78	0.55	3.4	0.55
PETDB-2792-UM10	YOGODZINSKI, 2015	BASALT	6.1	12.9	1.84	8.7	2.49	0.85	2.52	0.4	2.51	0.52	1.42	0.2	1.25	0.2
PETDB-2792-UM22	YOGODZINSKI, 2015	BASALT	15.3	33.3	4.75	20.8	5.54	1.38	6.07	0.98	6.17	1.31	3.89	0.59	3.9	0.64
PETDB-2800-CA-02	NAUMANN, 2002	THOLEIITE	14.57	31.62	4.08	18.85	5.27	1.91	5.48	0.93	5.41	1.02	2.66	0.36	2.09	0.3
PETDB-2800-CA-03	NAUMANN, 2002	ALKALI BASALT	14.56	31.33	4.03	18.4	5.07	1.79	5.3	0.88	5.2	1.02	2.68	0.35	2.07	0.31
PETDB-2800-CA-04	NAUMANN, 2002	ALKALI BASALT	22.46	47.2	5.87	26.52	6.88	2.3	6.81	1.12	6.77	1.3	3.54	0.47	2.75	0.42
PETDB-2800-CA-06	NAUMANN, 2002	THOLEIITE	13.69	28.82	3.77	17.19	4.77	1.69	5.09	0.85	5.01	0.96	2.63	0.34	1.99	0.3
PETDB-2800-CA-10	NAUMANN, 2002	THOLEIITE	14.14	30.73	4.02	18.33	5.04	1.81	5.49	0.88	5.34	1.03	2.62	0.36	2.1	0.31
PETDB-2800-CA-11	NAUMANN, 2002	THOLEIITE	26.46	55.14	6.83	29.94	7.85	2.63	7.87	1.27	7.45	1.46	3.86	0.5	3	0.45
PETDB-2800-CA-15	NAUMANN, 2002	THOLEIITE	24.42	52.3	6.57	29.69	7.48	2.59	7.75	1.26	7.38	1.42	3.86	0.52	3	0.45
PETDB-2800-CA-26	NAUMANN, 2002	ALKALI BASALT	12.88	28.2	3.72	17.36	4.91	1.74	5.19	0.84	5.01	0.95	2.57	0.33	1.91	0.28
PETDB-2800-CA-28	NAUMANN, 2002	THOLEIITE	13.54	28.91	3.76	17.5	4.97	1.75	5	0.84	4.98	0.94	2.49	0.33	1.94	0.27
PETDB-2800-CA-30	NAUMANN, 2002	BASALT	30.84	66.01	8.23	36.84	9.62	3.15	9.84	1.59	9.31	1.82	4.94	0.64	3.81	0.58
PETDB-2800-CA-31	NAUMANN, 2002	THOLEIITE	11.38	24.06	3.16	14.76	4.04	1.5	4.2	0.7	4.2	0.81	2.2	0.28	1.63	0.24
PETDB-2800-CA-36	NAUMANN, 2002	THOLEIITE	22.66	47.26	5.97	26.59	6.88	2.35	6.97	1.15	6.86	1.3	3.56	0.48	2.83	0.41
PETDB-2800-CA-37	NAUMANN, 2002	BASALT	11.44	24.93	3.28	15.14	4.26	1.5	4.54	0.75	4.5	0.87	2.37	0.31	1.82	0.27
PETDB-2800-CA-39	NAUMANN, 2002	BASALT	6.06	13.6	1.94	9.68	3.16	1.22	3.65	0.64	3.93	0.76	2.07	0.27	1.62	0.24
PETDB-2800-CA-43	NAUMANN, 2002	THOLEIITE	19.07	40.37	5.14	22.99	5.99	2.07	6.14	1	5.95	1.15	3.14	0.4	2.46	0.37
PETDB-2800-CA-44	NAUMANN, 2002	THOLEIITE	17.74	37.68	4.79	21.93	5.85	1.98	5.85	0.98	5.73	1.12	2.99	0.39	2.36	0.35
PETDB-2800-CA-45	NAUMANN, 2002	THOLEIITE	16.77	35.88	4.57	20.57	5.54	1.91	5.62	0.94	5.58	1.05	2.87	0.36	2.23	0.34
PETDB-2800-CA-46	NAUMANN, 2002	THOLEIITE	9.45	20.33	2.67	12.18	3.46	1.27	3.59	0.6	3.55	0.69	1.83	0.25	1.42	0.21
PETDB-2800-CA-48	NAUMANN, 2002	THOLEIITE	9.61	20.14	2.7	12.33	3.46	1.28	3.65	0.59	3.54	0.69	1.84	0.24	1.45	0.22
PETDB-2800-CA-49	NAUMANN, 2002	THOLEIITE	16.24	33.8	4.36	19.02	5.03	1.74	4.88	0.81	4.71	0.89	2.45	0.32	1.89	0.27
PETDB-2801-01	TEASDALE, 2004	THOLEIITE	17	38	5	22	5	2	5	0.9	5	1	2.7	0.4	2.3	0.3
PETDB-2801-05	TEASDALE, 2004	THOLEIITE	16	36	5	21	5	2	5	0.8	5	0.9	2.5	0.4	2.1	0.3
PETDB-2801-08	TEASDALE, 2004	THOLEIITE	16	36	5	21	5	2	5	0.8	5	0.9	2.5	0.4	2.1	0.3
PETDB-2801-10	TEASDALE, 2004	THOLEIITE	15	34	5	20	5	2	5	0.8	4	0.9	2.4	0.3	2	0.3
PETDB-2801-11	TEASDALE, 2004	THOLEIITE	15	33	4	19	5	1	5	0.8	4	0.9	2.4	0.3	2	0.3
PETDB-2801-14	TEASDALE, 2004	THOLEIITE	14	30	4	18	4	1	4	0.7	4	0.8	2.2	0.3	1.8	0.3
PETDB-2801-16	TEASDALE, 2004	THOLEIITE	11	24	3	14	3	1	4	0.6	3	0.7	1.9	0.3	1.6	0.2
PETDB-2801-44	TEASDALE, 2004	THOLEIITE	19	43	6	25	6	2	6	1	6	1.1	3	0.4	2.5	0.4
PETDB-2801-45B	TEASDALE, 2004	THOLEIITE	11	24	3	14	3	1	4	0.6	3	0.7	1.9	0.3	1.6	0.2
PETDB-2801-50	TEASDALE, 2004	THOLEIITE	17	37	5	22	5	2	5	0.9	5	1	2.7	0.4	2.3	0.3
PETDB-2801-INTRA CALDERA SCORIA	TEASDALE, 2004	THOLEIITE	17	38	5	23	5	2	6	0.9	5	1	2.8	0.4	2.4	0.3
PETDB-2801-TN-CA28	TEASDALE, 2004	THOLEIITE	11	24	3	15	4	1	4	0.7	4	0.8	2.2	0.3	1.6	0.2
PETDB-2801-E95-002	GEIST, 2002	BASALT	12.37	28.8	4.04	18	4.57	1.51	4.94	0.81	4.44	0.88	2.28	0.33	1.99	0.3
PETDB-2801-E95-003	GEIST, 2002	BASALT	13.04	30.2	4.16	18.21	4.12	1.46	4.62	0.79	4.33	0.87	2.15	0.31	1.86	0.28
PETDB-2801-E95-005	GEIST, 2002	BASALT	20.16	46.6	6.38	27.71	6.14	2.1	6.69	1.14	6.23	1.23	3.12	0.48	2.76	0.41
PETDB-2801-E95-010	GEIST, 2002	BASALT	13.88	31.8	4.36	18.81	4.18	1.46	4.58	0.78	4.33	0.86	2.2	0.34	1.97	0.3
PETDB-2801-E95-013	GEIST, 2002	BASALT	11.11	28.3	4.06	18.51	4.24	1.58	4.72	0.83	4.46	0.87	2.15	0.31	1.87	0.28
PETDB-2801-E95-018	GEIST, 2002	BASALT	16.74	38	5.24	23.21	5.64	1.87	5.88	0.94	5.05	0.99	2.57	0.36	2.18	0.33
PETDB-2801-E97-004	GEIST, 2002	BASALT	22.04	50.4	6.95	30.73	7.47	2.4	7.72	1.24	6.61	1.28	3.32	0.48	2.82	0.43
PETDB-2801-E97-020	GEIST, 2002	BASALT	23.47	53.5	7.4	32.81	8.04	2.58	8.43	1.31	7.15	1.38	3.57	0.5	3.05	0.46
PETDB-2801-E97-024	GEIST, 2002	BASALT	18.8	43.3	5.97	26.36	6.44	2.1	6.77	1.08	5.79	1.14	2.91	0.42	2.46	0.38
PETDB-2801-E97-048	GEIST, 2002	BASALT	19.7	45	6.22	27.87	6.92	2.24	7.28	1.16	6.34	1.23	3.25	0.46	2.77	0.41
PETDB-2801-E97-049	GEIST, 2002	BASALT	23.02	54.2	7.52	33.06	7.74	2.49	8.11	1.3	7.06	1.38	3.6	0.51	3.06	0.47
PETDB-2801-E97-050	GEIST, 2002	BASALT	17.43	40.2	5.46	24.71	6.05	1.97	6.24	1.01	5.43	1.04	2.76	0.39	2.35	0.36
PETDB-2801-E97-052	GEIST, 2002	BASALT	12.54	29.2	4.11	18.59	4.74	1.61	5.12	0.85	4.65	0.92	2.4	0.34	2.03	0.31
PETDB-2801-E97-058	GEIST, 2002	BASALT	17.66	40.8	5.47	25.07	6.35	2.05	6.65	1.08	5.91	1.14	2.97	0.42	2.49	0.38
PETDB-2801-E97-067	GEIST, 2002	BASALT	17.66	40.2	5.68	25.39	6.23	2.03	6.44	1.05	5.7	1.1	2.89	0.41	2.46	0.37
PETDB-2801-E97-070	GEIST, 2002	BASALT	16.06	37.5	5.12	23.02	5.66	1.9	5.93	0.97	5.2	1	2.64	0.38	2.23	0.34
PETDB-2801-E97-076	GEIST, 2002	BASALT	17.56	40.6	5.64	24.84	5.95	1.98	6.15	0.96	5.28	1.04	2.66	0.37	2.28	0.34
PETDB-2801-E97-079	GEIST, 2002	BASALT	22.07	51.1	7.07	31.34	7.47	2.41	7.47	1.21	6.51	1.26	3.27	0.46	2.76	0.42
PETDB-2801-E97-088	GEIST, 2002	BASALT	18.01	42.3	5.93	26.8	6.58	2.15	6.82	1.09	5.92	1.17	3.04	0.43	2.58	0.4
PETDB-2801-E97-099	GEIST, 2002	BASALT	21.15	49	6.55	29.7	7.31	2.35	7.61	1.26	6.6	1.28	3.38	0.48	2.83	0.43
PETDB-2801-E97-101	GEIST, 2002	BASALT	27.94	65.2	8.85	38.04	8.32	2.72	8.79	1.5	8.06	1.55	3.98	0.63	3.5	0.54
PETDB-2801-E97-108	GEIST, 2002	BASALT	21.95	51.5	6.94	31.52	7.83	2.54	8.27	1.38	7.34	1.45	3.81	0.55	3.22	0.49
PETDB-2801-E97-110	GEIST, 2002	BASALT	15	33.5	4.64	20.15	4.8	1.67	4.98	0.78	4.28	0.84	2.16	0.3	1.82	0.27
PETDB-2801-E97-130	GEIST, 2002	BASALT	23.97	53.5	7.22	31.54	7.52	2.45	7.84	1.24	6.67	1.29	3.42	0.49	2.99	0.45
PETDB-2801-E97-131	GEIST, 2002	BASALT	17.65	41.4	5.78	25.72	6.15	2.01	6.24	1.06	5.51	1.07	2.84	0.41	2.4	0.37
PETDB-2801-E97-134	GEIST, 2002	BASALT	15.24	35.7	4.95	22.01	5.31	1.77	5.46	0.86	4.7	0.92	2.41	0.34	2.04	0.32
PETDB-2803-W95 33	GEIST, 2005	BASALT	13.9	35.4	5.3	25.5	6.72	2.23	7.17	1.12	6.38	1.23	3.21	0.44	2.67	0.41
PETDB-2803-W95 48	GEIST, 2005	BASALT	27.4	70	10.3	48.3	12.2	3.69	12.7	1.93	11.01	2.12	5.57	0.75	4.67	0.71
PETDB-2803-W95 54	GEIST, 2005	BASALT	18.5	46.2	6.7	31.3	7.88	2.53	8.16	1.27	7.14	1.38	3.62	0.5	3.04	0.46
PETDB-2803-W95 55	GEIST, 2005	BASALT	20.1	50.1	7.3	34	8.57	2.78	8.91	1.37	7.71	1.48	3.89	0.54	3.22	0.49
PETDB-2803-W95 59	GEIST, 2005	BASALT	15.8	39.2	5.7	26.8	6.88	2.26	7.15	1.1	6.22	1.19	3.12	0.42	2.56	0.39
PETDB-2803-W95 74	GEIST, 2005	BASALT	12.5	31.5	4.7	22.1	5.69	1.96	6	0.94	5.27	1.01	2.65	0.37	2.19	0.33
PETDB-2803-W95 75	GEIST, 2005	BASALT	15.2	38.1	5.6	26.2	6.63	2.16	6.86	1.07	6.03	1.15	3.03	0.42	2.53	0.39
PETDB-2803-W95 84	GEIST, 2005	BASALT	15.2	38.1	5.6	26.2	6.63	2.16	6.86	1.07	6.03	1.15	3.03	0.42	2.53	0.39
PETDB-2804-SN-05-03	GEIST, 2008	BASALT	26	60.6	8.31	36.1	9.03	2.94	9.44	1.51	8.73	1.76	4.71	0.66	3.97	0.57
PETDB-2804-SN-05-05	GEIST, 2008	BASALT	23.9	55.8	7.66	33.4	8.39	2.73	8.84	1.41	8.18	1.63	4.37	0.62	3.68	0.53
PETDB-2804-SN-05-08	GEIST, 2008	BASALT	23	53.6	7.35	32.1	8.03	2.63	8.44	1.36	7.81	1.57	4.25	0.59	3.54	0.508
PETDB-2804-SN-05-09	GEIST, 2008	BASALT	22.6	52.8	7.21	31.4	7.88	2.57	8.26	1.32	7.68	1.54	4.13	0.58	3.46	0.497
PETDB-2805-CA90-15	SAAL, 2007	BASALT	14.56	31.33	4.03	18.4	5.07	1.79	5.3	0.88	5.2	1.02	2.68	0.35	2.07	0.31
PETDB-2805-GI92-01	SAAL, 2007	BASALT	7.92	20.5	3	14.62	4.37	1.64	4.48	0.84	5.17	1.04	2.9	0.4	2.38	0.38
PETDB-2805-GI92-04	SAAL, 2007	BASALT	4.46	11.45	1.78	8.76	2.93	1.14	3.22	0.6	3.87	0.78	2.24	0.3	1.86	0.28
PETDB-2805-GI92-05	SAAL, 2007	BASALT	15.63	34.26	4.68	21.39	6.19	2.21	6.12	1.1	6.56	1.28	3.35	0.43	2.59	0.39
PETDB-2805-GI92-08	SAAL, 2007	BASALT	17.94	39.41	5.31	24.45	6.99	2.46	6.95	1.24	7.25	1.4	3.75	0.5	2.91	0.44
PETDB-2805-GI92-10	SAAL, 2007	BASALT	26.32	54.42	6.91	30.59	8.01	2.71	8	1.33	7.83	1.55	3.88	0.54	3.22	0.48
PETDB-2805-GI92-16	SAAL, 2007	THOLEIITE	15.78	35.45	4.76	22.19	6.71	2.32	6.94	1.23	7.2	1.39	3.71	0.5	2.94	0.44
PETDB-2805-GI92-17	SAAL, 2007	BASALT	12.95	30.14	4.1	19.02	5.78	2.06	5.75	0.98	5.81	1.14	2.95	0.39	2.25	0.33
PETDB-2805-GI92-18	SAAL, 2007	THOLEIITE	11.52	26.76	3.68	17.43	5.2	1.89	5.36	0.89	5.29	1.01	2.7	0.35	2.01	0.29
PETDB-2805-GI92-19	SAAL, 2007	THOLEIITE	15.73	32.27	4.09	18.84	5.23	1.81	5.22	0.89	5.12	0.99	2.67	0.35	2.04	0.3
PETDB-2805-GI92-26	SAAL, 2007	BASALT	16.73	37.25	4.94	22.6	6.41	2.18	6.4	1.07	6.52	1.26	3.34	0.45	2.54	0.38
PETDB-2805-GI92-27	SAAL, 2007	BASALT	16.36	36.94	4.95	23.22	6.67	2.34	7.03	1.17	7	1.37	3.38	0.47	2.75	0.41
PETDB-2805-GI92-2A	SAAL, 2007	BASALT	8.66	19.9	2.76	13.15	4.08	1.56	4.53	0.86	5.3	1.07	3	0.38	2.38	0.36
PETDB-2805-NSK97-009	SAAL, 2007	BASALT	13.85	31.8	4.27	20.09	5.74	2.09	6.05	1.05	5.99	1.18	2.96	0.4	2.4	0.35
PETDB-2805-NSK97-126	SAAL, 2007	BASALT	6.95	14.63	1.94	9.04	2.82	1.08	3.43	0.67	4.31	0.96	2.73	0.39	2.48	0.39
PETDB-2805-NSK97-201	SAAL, 2007	BASALT	17.77	40.51	5.22	23.23	6.51	2.25	6.4	1.11	6.41	1.29	3.17	0.42	2.51	0.37
PETDB-2805-NSK97-202	SAAL, 2007	BASALT	10.51	24.27	3.22	15.62	4.5	1.6	4.74	0.8	4.69	0.93	2.27	0.31	1.82	0.27
PETDB-2805-NSK97-204	SAAL, 2007	BASALT	11.1	25.25	3.47	16.04	4.54	1.69	5	0.87	4.99	1.01	2.5	0.34	1.99	0.3
PETDB-2805-NSK97-206	SAAL, 2007	BASALT	10.39	23.97	3.24	15.19	4.48	1.61	4.69	0.79	4.76	0.93	2.35	0.33	1.85	0.28
PETDB-2805-NSK97-211	SAAL, 2007	BASALT	15.24	43.2	4.55	21.23	5.98	2.11	6.12	1.04	6.02	1.14	2.94	0.41	2.41	0.36
PETDB-2805-NSK97-213	SAAL, 2007	BASALT	15.11	34.66	4.65	21.89	6.28	2.21	6.57	1.12	6.55	1.27	3.21	0.45	2.6	0.39
PETDB-2805-NSK97-214	SAAL, 2007	BASALT	14.1	32.27	4.23	19.54	5.77	2.04	6.01	1.03	6.08	1.21	3.04	0.41	2.46	0.36
PETDB-2805-NSK97-215	SAAL, 2007	BASALT	11.83	27	3.66	17.11	4.88	1.78	5.09	0.87	5.13	0.99	2.46	0.34	2	0.29
PETDB-2805-NSK97-216	SAAL, 2007	BASALT	17.88	40.24	5.27	23.91	6.92	2.37	7.04	1.17	6.94	1.37	3.42	0.47	2.8	0.41
PETDB-2805-NSK97-220	SAAL, 2007	BASALT	11.45	25.73	3.35	15.89	4.77	1.7	4.95	0.83	5.09	0.99	2.41	0.34	2.02	0.29
PETDB-2805-NSK97-224	SAAL, 2007	BASALT	15.68	25.41	4.72	21.58	6.26	2.1	6.32	1.07	6.3	1.21	3.1	0.43	2.48	0.37
PETDB-2805-NSK97-228	SAAL, 2007	BASALT	15.46	24.81	4.65	21.46	6.13	2.18	6.5	1.09	6.4	1.25	3.21	0.44	2.57	0.38
PETDB-2805-NSK97-229	SAAL, 2007	BASALT	13.15	30.14	3.87	17.93	5.36	1.86	5.39	0.94	5.57	1.1	2.75	0.37	2.16	0.33
PETDB-2805-NSK97-232	SAAL, 2007	BASALT	10.93	25.11	3.35	15.44	4.45	1.61	4.85	0.83	4.92	0.97	2.45	0.32	1.94	0.29
PETDB-2805-NSK97-238	SAAL, 2007	BASALT	9	20.96	2.99	14.86	4.9	1.79	5.61	0.94	5.86	1.12	2.93	0.39	2.37	0.35
PETDB-2805-NSK97-246	SAAL, 2007	BASALT	10.32	24.63	3.41	16.4	4.95	1.78	5.52	0.94	5.63	1.12	2.89	0.4	2.44	0.37
PETDB-2805-NSK97-252	SAAL, 2007	BASALT	3.38	8.46	1.31	6.79	2.4	0.96	3.16	0.61	4.08	0.89	2.56	0.37	2.36	0.37
PETDB-2805-NSK97-254	SAAL, 2007	BASALT	4.31	9.53	1.36	6.58	2.18	0.89	2.84	0.55	3.87	0.83	2.37	0.34	2.32	0.36
PETDB-2805-NSK97-260	SAAL, 2007	BASALT	11.38	21.58	2.66	12	3.37	1.23	3.75	0.65	4.16	0.85	2.19	0.32	1.87	0.29
PETDB-2805-NSK97-262	SAAL, 2007	BASALT	9.92	18.85	2.33	10.35	3.12	1.15	3.78	0.67	4.35	0.88	2.31	0.34	2.07	0.31
PETDB-2805-SG93-01	SAAL, 2007	BASALT	15.95	33.34	4.14	18.79	4.93	1.71	5.08	0.85	4.98	0.95	2.42	0.34	2.03	0.31
PETDB-2805-SG93-05	SAAL, 2007	BASALT	12.02	26.09	3.4	15.49	4.42	1.56	4.73	0.8	4.88	0.95	2.4	0.34	1.96	0.3
PETDB-2805-SG93-07	SAAL, 2007	BASALT	5.75	12.88	1.82	8.87	3.05	1.13	3.6	0.64	3.77	0.75	1.93	0.26	1.55	0.23
PETDB-2805-SG93-08	SAAL, 2007	BASALT	20.8	43.17	5.61	24.86	6.53	2.22	6.68	1.08	6.56	1.26	3.2	0.44	2.63	0.39
PETDB-2805-SG93-12	SAAL, 2007	BASALT	25	51.64	6.55	28.9	7.74	2.59	7.71	1.27	7.77	1.48	3.74	0.51	3	0.45
PETDB-2805-SG93-13	SAAL, 2007	BASALT	16.73	35.23	4.51	19.98	5.49	1.9	5.75	0.95	5.61	1.08	2.69	0.37	2.18	0.34
PETDB-2805-SG93-15	SAAL, 2007	BASALT	16	33.62	4.32	19.64	5.35	1.84	5.58	0.92	5.54	1.08	2.64	0.37	2.13	0.32
PETDB-2805-SG93-16	SAAL, 2007	BASALT	12.88	28.14	3.79	17.71	5.02	1.84	5.32	0.92	5.47	1.04	2.59	0.36	2.07	0.31
PETDB-2805-SG93-19	SAAL, 2007	BASALT	11.99	21.86	2.69	11.88	3.39	1.22	3.69	0.66	4.14	0.82	2.41	0.31	1.85	0.3
PETDB-2805-SG93-22	SAAL, 2007	BASALT	15.96	26.63	3.04	12.45	3.24	1.18	3.5	0.64	4.03	0.82	2.34	0.32	1.96	0.32
PETDB-2805-SG93-23	SAAL, 2007	BASALT	16.42	26.93	2.89	11.08	2.74	0.95	2.85	0.52	3.32	0.68	2.03	0.27	1.68	0.26
PETDB-2805-SKV98-101	SAAL, 2007	BASALT	10.01	24.7	3.62	18.46	6.07	2.23	7.33	1.29	7.65	1.56	4.1	0.57	3.41	0.52
PETDB-2805-SKV98-108	SAAL, 2007	BASALT	15.69	33.48	4.29	19.68	5.36	1.94	5.62	0.95	5.51	1.08	2.71	0.37	2.2	0.33
PETDB-2805-SN91-05	SAAL, 2007	BASALT	34.2	73.4	9.4	42.5	11.2	3.6	11	1.88	11	2.21	5.9	0.77	4.68	0.7
PETDB-2805-SN91-32	SAAL, 2007	BASALT	22.2	47.9	6.1	28.1	7.68	2.6	7.5	1.35	8.1	1.58	4.2	0.54	3.29	0.49
PETDB-2805-SN91-40	SAAL, 2007	BASALT	21.2	46.3	6.1	28.2	7.68	2.6	7.5	1.35	8.1	1.57	4.2	0.54	3.27	0.48
PETDB-2805-SN91-60	SAAL, 2007	BASALT	19.03	42.35	5.53	25.68	7.22	2.52	7.76	1.31	7.56	1.47	3.74	0.51	3.04	0.45
PETDB-2805-W95-25	SAAL, 2007	BASALT	12.5	30.24	4.2	20.31	6.07	2.2	6.54	1.11	6.32	1.22	3.04	0.41	2.43	0.36
PETDB-2805-W95-54	SAAL, 2007	BASALT	18.39	44.31	6.09	28.63	8.24	2.82	8.65	1.42	8.17	1.56	3.93	0.53	3.14	0.46
PETDB-2805-W95-59	SAAL, 2007	BASALT	15.76	39.21	5.7	26.82	6.88	2.26	7.15	1.1	6.22	1.19	3.12	0.42	2.56	0.39
PETDB-2805-W95-74	SAAL, 2007	BASALT	11.38	27.32	3.78	18.22	5.39	1.97	5.66	0.95	5.45	1.03	2.56	0.35	2.04	0.3
PETDB-2805-W95-75R	SAAL, 2007	BASALT	15.18	38.12	5.56	26.21	6.63	2.16	6.86	1.07	6.03	1.15	3.03	0.42	2.53	0.39
PETDB-2805-W95-84	SAAL, 2007	BASALT	15.74	37.81	5.22	24.56	7.1	2.49	7.4	1.24	7.06	1.37	3.36	0.46	2.71	0.4
PETDB-2806-P43153B	MCCOY-WEST, 2015	HARZBURGITE	0.847	1.63	0.169	0.607	0.107	0.031	0.103	0.016	0.092	0.017	0.058	0.008	0.062	0.009
PETDB-2806-MSI33D	MCCOY-WEST, 2015	HARZBURGITE	0.76	2.18	0.233	1.01	0.232	0.08	0.235	0.035	0.166	0.028	0.073	0.009	0.06	0.009
PETDB-2806-MSIK33C	MCCOY-WEST, 2015	HARZBURGITE	0.416	1.06	0.132	0.599	0.158	0.057	0.19	0.027	0.163	0.028	0.078	0.009	0.06	0.008
PETDB-2806-FVF-1	MCCOY-WEST, 2015	LHERZOLITE	0.229	0.528	0.052	0.216	0.064	0.032	0.121	0.029	0.206	0.046	0.165	0.025	0.18	0.027
PETDB-2806-WFP-4	MCCOY-WEST, 2015	HARZBURGITE	0.246	0.501	0.03	0.138	0.053	0.021	0.088	0.02	0.17	0.038	0.136	0.02	0.145	0.022
PETDB-2806-NGB-3	MCCOY-WEST, 2015	WEHRLITE	0.059	0.206	0.01	0.041	0.009	0.003	0.012	0.002	0.016	0.003	0.01	0.002	0.015	0.002
PETDB-2806-P80291	MCCOY-WEST, 2015	HARZBURGITE	3.14	7.01	0.746	2.58	0.428	0.118	0.343	0.048	0.243	0.041	0.118	0.015	0.094	0.013
PETDB-2806-DPP-1	MCCOY-WEST, 2015	LHERZOLITE	2.68	2.97	0.253	0.821	0.142	0.045	0.181	0.034	0.191	0.042	0.151	0.02	0.13	0.017
PETDB-2806-DPP-2	MCCOY-WEST, 2015	HARZBURGITE	1.37	1.43	0.137	0.624	0.224	0.091	0.381	0.076	0.567	0.13	0.426	0.057	0.393	0.054
PETDB-2806-DPP-3	MCCOY-WEST, 2015	LHERZOLITE	5.13	6.7	0.539	1.78	0.436	0.148	0.618	0.116	0.811	0.182	0.606	0.084	0.526	0.073
PETDB-2806-DPP-5	MCCOY-WEST, 2015	LHERZOLITE	1.27	2.03	0.223	0.928	0.279	0.104	0.39	0.077	0.542	0.122	0.419	0.061	0.412	0.059
PETDB-2806-DPP-6	MCCOY-WEST, 2015	WEBSTERITE	2.66	6.16	0.679	2.63	0.487	0.142	0.421	0.058	0.315	0.055	0.161	0.02	0.13	0.019
PETDB-2806-WRR-6	MCCOY-WEST, 2015	WEHRLITE	0.631	1.28	0.111	0.363	0.055	0.015	0.06	0.013	0.069	0.015	0.055	0.008	0.065	0.011
POLARK20-2-261-012	NAURET, 2011	BASALT	7.8	20.1	2.92	13.5	3.44	1.28	3.92	0.63	3.82	0.77	2.2	0.3	2.02	0.3
PETDB-2806-WRR-9	MCCOY-WEST, 2015	HARZBURGITE	3.94	4.34	0.378	1.35	0.395	0.152	0.647	0.126	0.98	0.226	0.781	0.11	0.702	0.098
PETDB-2806-P80354B	MCCOY-WEST, 2015	HARZBURGITE	0.158	0.363	0.04	0.185	0.041	0.016	0.049	0.007	0.042	0.007	0.024	0.003	0.024	0.005
PETDB-2806-P80354C	MCCOY-WEST, 2015	LHERZOLITE	0.301	0.986	0.157	0.841	0.238	0.073	0.261	0.035	0.217	0.036	0.099	0.011	0.072	0.01
PETDB-2806-OU45852	MCCOY-WEST, 2015	LHERZOLITE	0.054	0.043	0.005	0.047	0.047	0.021	0.114	0.025	0.225	0.057	0.201	0.028	0.214	0.034
PETDB-2806-WTL-3	MCCOY-WEST, 2015	LHERZOLITE	0.131	0.077	0.007	0.049	0.042	0.021	0.118	0.028	0.205	0.048	0.176	0.026	0.194	0.031
PETDB-2809-PIT-1	GARAPIC, 2015	THOLEIITE	51.1	98.4	12.9	48.6	8.89	2.7	8.54	1.11	6.1	1.06	2.85	0.34	2.2	0.32
PETDB-2809-PIT-11	GARAPIC, 2015	THOLEIITE	31.7	63.8	8	32.2	6.72	2.17	6.1	0.85	4.9	0.87	2.25	0.27	1.73	0.25
PETDB-2809-PIT-12	GARAPIC, 2015	THOLEIITE	56.1	114.2	14.1	54.2	10.36	3.24	9.32	1.29	7.13	1.26	3.18	0.41	2.57	0.36
PETDB-2809-PIT-13	GARAPIC, 2015	THOLEIITE	50.9	100.8	12.4	49.2	9.42	2.98	8.21	1.13	6.42	1.14	2.88	0.35	2.22	0.32
PETDB-2809-PIT-16	GARAPIC, 2015	THOLEIITE	62.2	123.9	16.3	63.8	12.23	3.75	11.38	1.64	9.08	1.61	4.22	0.55	3.58	0.51
PETDB-2809-PIT-3	GARAPIC, 2015	THOLEIITE	52.2	104.2	13.6	49.9	9.16	2.77	8.8	1.19	6.15	1.09	2.99	0.36	2.27	0.33
PETDB-2809-PIT-4	GARAPIC, 2015	THOLEIITE	62.1	124.3	15.4	59.8	11.42	3.52	10.41	1.43	8.2	1.44	3.71	0.47	3.04	0.42
PETDB-2809-PIT-6	GARAPIC, 2015	THOLEIITE	67.8	139.5	17.7	70	13.77	3.98	13.16	1.78	9.96	1.73	4.52	0.57	3.73	0.52
PETDB-2809-PIT-7	GARAPIC, 2015	THOLEIITE	46.7	94.7	11.6	46.4	9.1	2.86	8.2	1.14	6.59	1.16	2.92	0.36	2.34	0.34
PETDB-2809-PIT-8	GARAPIC, 2015	THOLEIITE	30.5	63.7	8.2	32.5	6.36	2.16	6.24	0.86	4.84	0.85	2.15	0.27	1.73	0.25
PETDB-2810-FLX510	LYONS, 2007	DUNITE	0.161	0.429	0.056	0.279	0.081	0.032	0.095	0.019	0.119	0.026	0.073	0.012	0.087	0.015
PETDB-2810-FLX511	LYONS, 2007	GABBRONORITE	0.744	1.779	0.304	1.673	0.616	0.316	0.8	0.147	0.867	0.176	0.447	0.063	0.363	0.055
PETDB-2810-FLX512	LYONS, 2007	WEHRLITE	0.033	0.1	0.011	0.05	0.015	0.007	0.017	0.003	0.019	0.005	0.015	0.003	0.027	0.005
PETDB-2810-FLX513	LYONS, 2007	GABBRO	0.989	2.428	0.367	1.869	0.621	0.39	0.801	0.144	0.838	0.163	0.424	0.057	0.329	0.048
PETDB-2810-FLX514	LYONS, 2007	DUNITE	0.161	0.471	0.056	0.261	0.078	0.041	0.099	0.019	0.113	0.025	0.072	0.011	0.074	0.012
PETDB-2810-FLX515	LYONS, 2007	CLINOPYROXENITE	2.243	4.822	0.631	2.789	0.838	0.288	1.114	0.211	1.334	0.292	0.816	0.118	0.705	0.107
PETDB-2810-FLX516	LYONS, 2007	GABBRONORITE	0.872	2.399	0.396	2.135	0.776	0.402	0.987	0.179	1.031	0.207	0.537	0.072	0.413	0.06
PETDB-2810-FLX517	LYONS, 2007	DUNITE	0.24	0.438	0.043	0.157	0.041	0.015	0.044	0.007	0.044	0.01	0.033	0.005	0.04	0.009
PETDB-2810-FLX518	LYONS, 2007	WEHRLITE	0.167	0.601	0.101	0.577	0.23	0.084	0.293	0.055	0.323	0.066	0.174	0.025	0.15	0.023
PETDB-2810-FLX527	LYONS, 2007	HARZBURGITE	0.031	0.087	0.01	0.051	0.018	0.009	0.031	0.007	0.046	0.011	0.035	0.006	0.046	0.009
PETDB-2810-FLX556A	LYONS, 2007	GABBRONORITE	3.147	6.373	0.798	3.48	0.957	0.532	1.054	0.184	1.03	0.211	0.552	0.076	0.442	0.065
PETDB-2810-FLX556B	LYONS, 2007	HARZBURGITE	0.274	0.674	0.094	0.426	0.131	0.049	0.159	0.031	0.2	0.044	0.137	0.021	0.136	0.024
PETDB-2810-FLX558	LYONS, 2007	WEBSTERITE	4.21	10.167	1.334	5.562	1.447	0.484	1.802	0.341	2.061	0.444	1.246	0.182	1.092	0.16
PETDB-2810-FLX559A	LYONS, 2007	GABBRO	2.647	7.37	1.146	5.765	1.952	0.675	2.59	0.498	3.083	0.669	1.851	0.265	1.615	0.234
PETDB-2810-FLX559B	LYONS, 2007	WEHRLITE	2.185	5.114	0.74	3.199	0.934	0.343	1.313	0.251	1.617	0.353	0.991	0.143	0.865	0.13
PETDB-2810-FLX559C	LYONS, 2007	WEBSTERITE	1.633	4.415	0.69	3.457	1.226	0.456	1.771	0.347	2.217	0.492	1.399	0.202	1.258	0.184
PETDB-2810-FLX560A	LYONS, 2007	WEHRLITE	1.562	2.957	0.418	1.925	0.576	0.203	0.749	0.14	0.893	0.197	0.55	0.08	0.509	0.078
PETDB-2810-FLX560B	LYONS, 2007	WEHRLITE	1.296	2.884	0.433	1.912	0.559	0.195	0.722	0.135	0.839	0.184	0.519	0.077	0.477	0.076
PETDB-2810-FLX560C	LYONS, 2007	WEHRLITE	0.81	2.1	0.29	1.36	0.41	0.14	0.54	0.1	0.62	0.13	0.39	0.05	0.35	0.05
PETDB-2816-RR-12	STANDISH, 1998	BASALT	14.6	32.6	4.48	20.1	4.88	1.64	5.05	0.8	4.36	0.83	2.21	0.31	1.87	0.29
PETDB-2816-RR-18	STANDISH, 1998	BASALT	25.9	57.4	7.84	35.5	8.59	2.77	8.74	1.35	7.51	1.43	3.78	0.53	3.22	0.49
PETDB-2816-RR-20	STANDISH, 1998	BASALT	20.4	45	6.18	27.9	6.73	2.22	6.87	1.06	5.87	1.12	2.96	0.41	2.52	0.39
JCR16003-206.5	RILEY, 2019	BASALT	18.2	38.4	5.7	24.6	5.3	1.3	5.1	0.78	4.3	0.72	2.38	0.39	2.4	0.39
PETDB-2820-GI92-01	KURZ, 1999	ALKALI BASALT	7.92	20.5	3	14.62	4.37	1.64	4.48	0.84	5.17	1.04	2.9	0.4	2.38	0.38
PETDB-2820-GI92-04	KURZ, 1999	ALKALI BASALT	4.46	11.45	1.78	8.76	2.93	1.14	3.22	0.6	3.87	0.78	2.24	0.3	1.86	0.28
PETDB-2820-GI92-05	KURZ, 1999	THOLEIITE	15.63	34.26	4.68	21.39	6.19	2.21	6.12	1.1	6.56	1.28	3.35	0.43	2.59	0.39
PETDB-2820-GI92-08	KURZ, 1999	THOLEIITE	17.94	39.41	5.31	24.45	6.99	2.46	6.95	1.24	7.25	1.4	3.75	0.5	2.91	0.44
PETDB-2820-GI92-10	KURZ, 1999	ALKALI BASALT	26.23	56.57	7.23	32.02	8.57	2.85	8.01	1.41	8.33	1.61	4.42	0.56	3.39	0.5
PETDB-2820-GI92-16	KURZ, 1999	THOLEIITE	15.78	35.45	4.76	22.19	6.71	2.32	6.94	1.23	7.2	1.39	3.71	0.5	2.94	0.44
PETDB-2820-GI92-17	KURZ, 1999	THOLEIITE	12.95	30.14	4.1	19.02	5.78	2.06	5.75	0.98	5.81	1.14	2.95	0.39	2.25	0.33
PETDB-2820-GI92-18	KURZ, 1999	THOLEIITE	11.52	26.76	3.68	17.43	5.2	1.89	5.36	0.89	5.29	1.01	2.7	0.35	2.01	0.29
PETDB-2820-GI92-19	KURZ, 1999	THOLEIITE	15.73	32.27	4.09	18.84	5.23	1.81	5.22	0.89	5.12	0.99	2.67	0.35	2.04	0.3
PETDB-2820-GI92-26	KURZ, 1999	THOLEIITE	16.73	37.25	4.94	22.6	6.41	2.18	6.4	1.07	6.52	1.26	3.34	0.45	2.54	0.38
PETDB-2820-GI92-27	KURZ, 1999	THOLEIITE	16.22	36.23	4.8	21.85	6.23	2.18	6.22	1.08	6.44	1.26	3.45	0.44	2.58	0.39
PETDB-2820-GI92-2A	KURZ, 1999	THOLEIITE	8.66	19.9	2.76	13.15	4.08	1.56	4.53	0.86	5.3	1.07	3	0.38	2.38	0.36
PETDB-2820-SG93-19	KURZ, 1999	THOLEIITE	11.99	21.86	2.69	11.88	3.39	1.22	3.69	0.66	4.14	0.82	2.41	0.31	1.85	0.3
PETDB-2820-SG93-22	KURZ, 1999	ALKALI BASALT	15.96	26.63	3.04	12.45	3.24	1.18	3.5	0.64	4.03	0.82	2.34	0.32	1.96	0.32
PETDB-2820-SG93-23	KURZ, 1999	ALKALI BASALT	16.42	26.93	2.89	11.08	2.74	0.95	2.85	0.52	3.32	0.68	2.03	0.27	1.68	0.26
PETDB-2854-90648	GIBSON, 2005	BASALT	45.61	99.75	12.36	49.7	9.25	2.82	7.73	1.03	5.34	0.91	2.21	0.29	1.61	0.22
PETDB-2854-G12	GIBSON, 2005	BASALT	58.29	110.4	13.55	53.6	10.28	3.16	8.64	1.22	6.44	1.13	2.79	0.36	2.03	0.27
PETDB-2854-G140	GIBSON, 2005	BASALT	41.81	76.99	9.28	37.01	7.09	2.29	6.16	0.89	4.64	0.83	2.03	0.27	1.53	0.22
PETDB-2854-G197	GIBSON, 2005	BASALT	54.14	108.1	12.68	50.95	9.79	3.04	8.17	1.15	5.99	1.03	2.46	0.32	1.83	0.25
PETDB-2854-I48	GIBSON, 2005	BASALT	50	97.48	11.18	42.78	8.039	2.573	7.059	0.978	5.05	0.89	2.22	0.31	1.78	0.24
PETDB-2854-T3	GIBSON, 2005	BASALT	48.45	105.7	13.07	52.62	9.73	3	8.35	1.1	5.68	0.94	2.35	0.3	1.72	0.23
PETDB-2862-CUR-02	TRELA, 2015	PICRITE	2.22	5.68	0.87	4.72	1.49	0.5	2.04	0.34	2.27	0.47	1.32	0.18	1.42	0.21
PETDB-2862-CUR-04	TRELA, 2015	PICRITE	2.31	5.88	0.91	4.74	1.39	0.53	2.02	0.37	2.43	0.51	1.42	0.2	1.45	0.21
PETDB-2862-CUR-05	TRELA, 2015	PICRITE	1.85	4.72	0.77	3.79	1.26	0.43	1.78	0.32	1.92	0.41	1.17	0.18	1.24	0.19
PETDB-2862-CUR-11	TRELA, 2015	PICRITE	1.81	4.75	0.77	3.96	1.01	0.42	1.71	0.32	2.03	0.41	1.15	0.16	1.15	0.19
PETDB-2862-QP-12111-1	TRELA, 2015	PICRITE	5.78	14.24	2	9.29	2.6	0.9	2.79	0.46	2.73	0.52	1.28	0.17	1.03	0.15
PETDB-2862-QP-12111-2	TRELA, 2015	PICRITE	6.23	14.99	2.12	9.72	2.74	0.97	2.9	0.47	2.87	0.53	1.36	0.19	1.07	0.16
PETDB-2862-QP-12111-3	TRELA, 2015	PICRITE	5.45	13.36	1.9	9.04	2.51	0.85	2.62	0.44	2.55	0.5	1.25	0.17	0.98	0.16
PETDB-2862-QP-121211-10	TRELA, 2015	PICRITE	5.23	12.8	1.87	8.4	2.37	0.82	2.55	0.43	2.52	0.47	1.22	0.16	0.95	0.14
PETDB-2862-QP-121211-4	TRELA, 2015	BASALT	11.52	28.66	4.2	19.54	5.6	1.92	6.14	1.04	6.17	1.2	3.09	0.43	2.51	0.37
PETDB-2862-QP-121211-5	TRELA, 2015	PICRITE	6.18	15.12	2.14	10.05	2.8	0.97	3.06	0.51	3.05	0.57	1.42	0.2	1.17	0.18
PETDB-2862-QP-121211-6	TRELA, 2015	BASALT	13.9	33.46	4.7	21.57	5.75	2.02	6.22	1.03	6.07	1.13	2.87	0.39	2.24	0.33
PETDB-2862-QP-121211-7	TRELA, 2015	PICRITE	5.74	13.97	1.97	9.17	2.57	0.89	2.77	0.46	2.71	0.51	1.25	0.17	1.03	0.15
PETDB-2862-QP-121211-8	TRELA, 2015	BASALT	15.02	35.74	4.98	22.87	6.12	2.12	6.51	1.08	6.26	1.2	3.02	0.41	2.37	0.35
PETDB-2862-QP-121211-9	TRELA, 2015	PICRITE	6.88	17.04	2.48	11.51	3.2	1.16	3.63	0.6	3.5	0.66	1.72	0.24	1.37	0.21
PETDB-2862-QP-121311-11	TRELA, 2015	DIABASE	10.69	25.38	3.6	16.59	4.68	1.64	4.98	0.82	4.98	0.97	2.39	0.34	2	0.3
PETDB-2862-QP-121311-12	TRELA, 2015	PICRITE	7.79	19.49	2.81	12.79	3.69	1.18	3.95	0.64	3.86	0.74	1.84	0.25	1.48	0.22
PETDB-2862-QP-121311-13	TRELA, 2015	PICRITE	6.58	16.68	2.42	11.49	3.38	1.17	3.64	0.61	3.61	0.7	1.79	0.24	1.4	0.21
PETDB-2862-QP-121311-14	TRELA, 2015	BASALT	11.8	30.83	4.44	21.08	6	2.1	6.49	1.09	6.4	1.23	3.06	0.42	2.44	0.37
PETDB-2862-QP-121311-15	TRELA, 2015	PICRITE	5.19	12.89	1.9	8.66	2.5	0.87	2.79	0.45	2.76	0.52	1.32	0.17	1.03	0.15
JCR16003-206.6	RILEY, 2019	BASALT	14.4	18.2	4	18.8	4.7	1.52	5.9	0.98	6.1	1.15	3.54	0.58	3.5	0.55
PETDB-2874-U0057	IONOV, 2015	PERIDOTITE	2.68	4.39	0.445	1.6	0.269	0.083	0.246	0.034	0.192	0.033	0.079	0.01	0.065	0.01
PETDB-2874-U0085	IONOV, 2015	PERIDOTITE	1.73	3.56	0.415	1.65	0.353	0.132	0.495	0.089	0.647	0.138	0.401	0.06	0.41	0.07
PETDB-2874-U0183	IONOV, 2015	PERIDOTITE	1.08	1.78	0.19	0.746	0.134	0.045	0.124	0.017	0.092	0.015	0.035	0.005	0.032	0.006
PETDB-2874-U0267	IONOV, 2015	PERIDOTITE	1.27	2.75	0.358	1.62	0.385	0.144	0.451	0.075	0.5	0.101	0.277	0.04	0.274	0.047
PETDB-2874-U0503	IONOV, 2015	PERIDOTITE	1.75	3.26	0.361	1.42	0.318	0.114	0.392	0.066	0.421	0.079	0.201	0.027	0.169	0.028
PETDB-2874-U0532	IONOV, 2015	PERIDOTITE	2.39	3.59	0.345	1.19	0.191	0.06	0.19	0.026	0.146	0.025	0.059	0.008	0.049	0.008
PETDB-2874-UV-01_03	IONOV, 2015	PERIDOTITE	0.691	1.16	0.133	0.586	0.116	0.034	0.078	0.008	0.044	0.008	0.02	0.003	0.022	0.005
PETDB-2874-UV-101_03	IONOV, 2015	PERIDOTITE	0.447	0.732	0.076	0.286	0.049	0.015	0.039	0.005	0.024	0.004	0.016	0.003	0.035	0.008
PETDB-2874-UV-105_03	IONOV, 2015	HARZBURGITE	0.806	1.48	0.157	0.58	0.077	0.022	0.052	0.006	0.033	0.005	0.014	0.002	0.016	0.004
PETDB-2874-UV-402_09	IONOV, 2015	HARZBURGITE	3.78	5.24	0.494	1.73	0.247	0.078	0.194	0.025	0.126	0.021	0.048	0.005	0.03	0.004
PETDB-2874-UV-408_09	IONOV, 2015	PERIDOTITE	3.39	5.5	0.532	1.89	0.294	0.102	0.284	0.041	0.247	0.043	0.11	0.014	0.093	0.015
PETDB-2874-UV-419_09	IONOV, 2015	HARZBURGITE	2.194	3.783	0.406	1.501	0.207	0.062	0.138	0.016	0.077	0.012	0.028	0.003	0.021	0.004
PETDB-2874-UV-421_09	IONOV, 2015	PERIDOTITE	3.49	6.13	0.592	2.09	0.326	0.115	0.325	0.047	0.272	0.045	0.106	0.012	0.063	0.009
PETDB-2874-UV-487_09	IONOV, 2015	HARZBURGITE	4.83	7.46	0.716	2.398	0.304	0.093	0.204	0.025	0.123	0.018	0.045	0.005	0.028	0.004
PETDB-2874-UV-504_09	IONOV, 2015	HARZBURGITE	0.883	1.51	0.16	0.594	0.083	0.034	0.061	0.007	0.034	0.005	0.013	0.002	0.013	0.002
PETDB-2874-UV-566_09	IONOV, 2015	HARZBURGITE	4.765	8.051	0.792	2.719	0.342	0.1	0.234	0.027	0.133	0.019	0.051	0.007	0.045	0.009
PETDB-2874-UV-573_09	IONOV, 2015	PERIDOTITE	0.992	1.87	0.209	0.823	0.134	0.047	0.115	0.017	0.1	0.019	0.056	0.009	0.065	0.012
PETDB-2874-UV-585_09	IONOV, 2015	PERIDOTITE	1.4	2.36	0.254	1.04	0.186	0.054	0.134	0.013	0.057	0.008	0.022	0.003	0.021	0.004
PETDB-2874-UV-590_09	IONOV, 2015	HARZBURGITE	1.5	2.61	0.25	0.867	0.101	0.029	0.062	0.006	0.027	0.004	0.01	0.001	0.006	0.001
PETDB-2874-UV-600_09	IONOV, 2015	HARZBURGITE	0.719	1.38	0.16	0.668	0.105	0.044	0.086	0.01	0.049	0.008	0.022	0.003	0.027	0.006
PETDB-2874-UV-90_03	IONOV, 2015	HARZBURGITE	3.53	6.66	0.683	2.39	0.291	0.079	0.185	0.018	0.081	0.011	0.031	0.004	0.022	0.004
PETDB-2874-UV-KC-03_08	IONOV, 2015	PERIDOTITE	0.664	1.291	0.145	0.603	0.125	0.045	0.145	0.022	0.135	0.024	0.06	0.008	0.051	0.009
PETDB-2874-UV-KC-137_08	IONOV, 2015	HARZBURGITE	1.72	2.77	0.266	0.902	0.117	0.034	0.082	0.01	0.047	0.007	0.018	0.002	0.011	0.002
PETDB-2874-UV-KC-150_08	IONOV, 2015	HARZBURGITE	1.23	2.05	0.201	0.703	0.091	0.027	0.069	0.007	0.036	0.006	0.015	0.002	0.012	0.002
PETDB-2874-UV-KC-67_08	IONOV, 2015	PERIDOTITE	2.45	4.05	0.408	1.48	0.207	0.064	0.157	0.018	0.083	0.013	0.031	0.004	0.024	0.004
PETDB-2893-001GH	GAHLAN, 2015	GABBRO	2.8	7.3	1.14	5.8	1.79	0.79	2.16	0.35	2.24	0.46	1.31	0.18	1.14	0.17
PETDB-2893-001KH	GAHLAN, 2015	WEHRLITE	1.1	2.3	0.35	1.7	0.45	0.15	0.53	0.11	0.54	0.11	0.33	0.04	0.29	0.04
PETDB-2893-002KH	GAHLAN, 2015	WEHRLITE	0.9	2.1	0.31	1.4	0.42	0.13	0.51	0.1	0.48	0.09	0.27	0.03	0.22	0.03
PETDB-2893-003KH	GAHLAN, 2015	DUNITE	0.3	0.7	0.09	0.4	0.14	0.05	0.18	0.04	0.22	0.05	0.17	0.03	0.18	0.03
PETDB-2893-004E	GAHLAN, 2015	BASALT	0.4	0.8	0.1	0.5	0.15	0.06	0.2	0.05	0.26	0.06	0.18	0.03	0.19	0.03
PETDB-2893-004GH	GAHLAN, 2015	GABBRO	3.5	9.4	1.5	7.4	2.34	1.01	2.82	0.47	3.01	0.62	1.78	0.25	1.55	0.23
PETDB-2893-004KH	GAHLAN, 2015	DUNITE	0.3	0.7	0.09	0.4	0.15	0.05	0.19	0.04	0.23	0.07	0.18	0.03	0.19	0.03
PETDB-2893-005GH	GAHLAN, 2015	BASALT	6.7	18	2.83	14.7	4.35	1.47	5.01	0.84	5.86	1.33	3.74	0.55	3.3	0.49
PETDB-2893-006E	GAHLAN, 2015	HARZBURGITE	0.2	0.4	0.06	0.3	0.09	0.04	0.14	0.03	0.18	0.04	0.12	0.02	0.13	0.02
PETDB-2893-033GH	GAHLAN, 2015	GABBRO	2.8	7.5	1.18	6.1	1.84	0.8	2.26	0.38	2.41	0.5	1.37	0.19	1.19	0.18
PETDB-2893-337	GAHLAN, 2015	PYROXENITE	0.4	1	0.15	0.7	0.25	0.08	0.35	0.07	0.43	0.1	0.28	0.05	0.33	0.05
PETDB-2893-350	GAHLAN, 2015	GABBRO	3.2	8.5	1.33	6.7	2.06	0.96	2.54	0.42	2.65	0.55	1.55	0.22	1.35	0.2
PETDB-2894-AH1B	HAUFF, 2000	BASALT	3.22	8.04	1.22	5.95	2.01	0.74	2.7	0.48	3.18	0.69	2.07	0.31	2.02	0.3
PETDB-2894-AH5	HAUFF, 2000	BASALT	3.59	9.08	1.42	7.07	2.4	0.89	3.22	0.61	4.13	0.9	2.65	0.39	2.61	0.39
PETDB-2894-AH8	HAUFF, 2000	BASALT	1.9	5.06	0.82	4.19	1.5	0.59	2.1	0.4	2.72	0.58	1.65	0.25	1.69	0.26
PETDB-2894-AN110	HAUFF, 2000	BASALT	2.67	6.93	1.08	5.68	1.92	0.73	2.62	0.49	3.28	0.71	2.13	0.31	2.05	0.31
PETDB-2894-AN119	HAUFF, 2000	BASALT	4.53	11.86	1.86	9.43	3.17	1.15	4.19	0.77	5.09	1.08	3.17	0.46	3.06	0.45
PETDB-2894-AN123	HAUFF, 2000	BASALT	4.76	12.56	1.98	9.84	3.3	1.22	4.33	0.79	5.25	1.11	3.26	0.46	3.13	0.45
PETDB-2894-AN124	HAUFF, 2000	BASALT	2.95	7.47	1.15	5.72	1.88	0.73	2.49	0.46	3.04	0.64	1.86	0.27	1.79	0.26
PETDB-2894-AN125	HAUFF, 2000	BASALT	3.33	8.31	1.26	6.35	2.05	0.78	2.77	0.51	3.38	0.72	2.08	0.3	1.98	0.29
PETDB-2894-AN126	HAUFF, 2000	BASALT	4.19	10.28	1.56	7.64	2.45	0.92	3.3	0.59	3.87	0.83	2.43	0.35	2.35	0.35
PETDB-2894-AN127	HAUFF, 2000	BASALT	6.86	18.04	2.79	14	4.54	1.66	5.78	1.05	6.77	1.39	4	0.56	3.65	0.54
PETDB-2894-AN018	HAUFF, 2000	BASALT	1.81	4.72	0.74	3.99	1.43	0.55	1.95	0.36	2.39	0.53	1.57	0.23	1.5	0.23
PETDB-2894-AN2	HAUFF, 2000	GABBRO	7.12	17.8	2.7	13.36	4.38	1.58	5.6	0.99	6.26	1.31	3.77	0.55	3.6	0.54
PETDB-2894-AN023	HAUFF, 2000	BASALT	3.12	8.27	1.3	6.71	2.34	0.87	3.22	0.6	4.12	0.91	2.75	0.4	2.72	0.4
PETDB-2894-AN028	HAUFF, 2000	BASALT	2.78	7.16	1.1	5.71	1.94	0.73	2.68	0.49	3.26	0.71	2.13	0.32	2.14	0.32
PETDB-2894-AN003	HAUFF, 2000	BASALT	4.77	12.47	1.93	9.8	3.36	1.2	4.43	0.79	5.09	1.09	3.16	0.46	3.09	0.46
PETDB-2894-AN046	HAUFF, 2000	BASALT	6.28	17.09	2.69	13.5	4.54	1.61	5.8	1.05	6.64	1.4	4.05	0.58	3.87	0.56
PETDB-2894-AN052	HAUFF, 2000	BASALT	2.58	6.68	1.03	5.3	1.88	0.72	2.62	0.47	3.06	0.68	2.05	0.31	2	0.3
PETDB-2894-AN053	HAUFF, 2000	BASALT	2.5	6.53	1.04	5.41	1.85	0.71	2.57	0.48	3.17	0.69	2.07	0.3	2.04	0.3
PETDB-2894-AN063	HAUFF, 2000	BASALT	2.74	7.03	1.1	5.77	1.99	0.74	2.7	0.49	3.3	0.73	2.18	0.31	2.14	0.32
PETDB-2894-AN072	HAUFF, 2000	BASALT	2.48	6.71	1.07	5.44	1.87	0.71	2.57	0.47	3.12	0.68	2.07	0.29	1.97	0.3
PETDB-2894-AN076	HAUFF, 2000	BASALT	1.96	5.08	0.8	4.07	1.42	0.55	1.94	0.36	2.43	0.53	1.59	0.23	1.57	0.22
PETDB-2894-AN081	HAUFF, 2000	BASALT	2.44	6.41	1.01	5.2	1.86	0.7	2.54	0.46	3.12	0.67	2.01	0.29	1.97	0.3
PETDB-2894-AN086	HAUFF, 2000	BASALT	6.78	19.31	3	15.16	5.12	1.72	6.65	1.18	7.7	1.66	4.96	0.72	4.82	0.73
PETDB-2894-AN099	HAUFF, 2000	BASALT	2.84	7.42	1.16	6	2.01	0.75	2.75	0.5	3.29	0.72	2.15	0.31	2.07	0.3
PETDB-2894-AQ16	HAUFF, 2000	BASALT	8.58	21.43	3.12	14.62	3.99	1.4	4.45	0.73	4.25	0.83	2.27	0.3	1.86	0.27
PETDB-2894-AQ19	HAUFF, 2000	BASALT	12.06	30.17	4.37	20	5.47	1.82	6.08	0.94	5.5	1.08	2.92	0.39	2.48	0.34
PETDB-2894-AQ20	HAUFF, 2000	BASALT	10.79	26.88	3.73	17.4	4.66	1.6	5.17	0.81	4.65	0.92	2.44	0.32	2.01	0.29
PETDB-2894-AQ22	HAUFF, 2000	GABBRO	12.84	30.31	4.23	19.29	5.04	1.67	5.45	0.86	4.96	0.95	2.56	0.33	2.05	0.29
PETDB-2894-AQ28	HAUFF, 2000	PICRITE	5.39	13.08	1.89	8.44	2.29	0.77	2.48	0.39	2.35	0.44	1.14	0.16	0.99	0.14
PETDB-2894-AQ43	HAUFF, 2000	BASALT	10.52	26.83	3.78	17.92	4.81	1.64	5.46	0.87	5.13	1.01	2.75	0.38	2.27	0.33
PETDB-2894-AQ62	HAUFF, 2000	BASALT	10.93	27.23	3.94	18.23	5.02	1.67	5.51	0.89	5.24	1.04	2.89	0.38	2.43	0.34
PETDB-2894-AQ72	HAUFF, 2000	BASALT	10.43	24.44	3.48	16.47	4.34	1.52	5.14	0.83	4.91	1.01	2.76	0.38	2.44	0.35
PETDB-2894-AQ08	HAUFF, 2000	BASALT	11.47	28.12	4.08	18.95	5.19	1.76	5.74	0.92	5.35	1.05	2.86	0.37	2.35	0.33
PETDB-2894-BC17	HAUFF, 2000	BASALT	2.71	7.48	1.21	6.17	2.17	0.79	2.85	0.54	3.54	0.78	2.21	0.33	2.25	0.34
PETDB-2894-BH11	HAUFF, 2000	BASALT	2.43	6.32	1	4.96	1.67	0.63	2.3	0.42	2.85	0.6	1.71	0.26	1.73	0.26
PETDB-2894-BN17	HAUFF, 2000	BASALT	4.34	11.61	1.87	9.46	3.22	1.16	4.28	0.77	5.17	1.06	3.01	0.45	2.95	0.44
PETDB-2894-BN19	HAUFF, 2000	BASALT	2.02	5.45	0.87	4.45	1.58	0.6	2.2	0.41	2.76	0.59	1.69	0.26	1.74	0.26
PETDB-2894-BN31	HAUFF, 2000	GABBRO	0.88	2.38	0.41	2.16	0.84	0.42	1.21	0.24	1.66	0.35	1	0.15	1.01	0.15
PETDB-2894-BQ32	HAUFF, 2000	GABBRO	3.65	9.36	1.49	7.53	2.68	0.94	3.59	0.7	4.78	1.07	3	0.47	3.19	0.49
PETDB-2894-BQ72	HAUFF, 2000	GABBRO	5.19	15.17	2.54	13.45	4.67	1.72	6.06	1.12	7.34	1.55	4.24	0.65	4.19	0.61
PETDB-2894-BUR13	HAUFF, 2000	BASALT	3.44	9.74	1.62	8.47	2.89	1.08	3.89	0.7	4.59	0.97	2.64	0.41	2.62	0.39
PETDB-2894-BUR4	HAUFF, 2000	BASALT	2.35	6.13	0.99	5.1	1.76	0.68	2.39	0.45	3	0.66	1.81	0.28	1.84	0.28
PETDB-2894-GO1	HAUFF, 2000	BASALT	5.83	14.65	2.28	11.09	3.73	1.21	4.89	0.94	6.42	1.41	4.16	0.66	4.42	0.68
PETDB-2894-GO2	HAUFF, 2000	BASALT	4.09	9.88	1.55	7.65	2.47	0.85	3.41	0.65	4.33	0.96	2.71	0.41	2.76	0.42
PETDB-2894-GO4	HAUFF, 2000	BASALT	2.97	8.22	1.36	6.9	2.4	0.91	3.21	0.58	3.86	0.79	2.23	0.33	2.2	0.33
PETDB-2894-OS16	HAUFF, 2000	BASALT	2.32	7.05	1.25	6.69	2.44	0.92	3.41	0.62	4.28	0.9	2.62	0.37	2.44	0.35
PETDB-2894-OS02	HAUFF, 2000	BASALT	3.44	9.47	1.57	7.92	2.8	1.03	3.71	0.69	4.54	0.96	2.66	0.4	2.67	0.39
PETDB-2894-OS06	HAUFF, 2000	BASALT	1	3.61	0.76	4.58	2.03	0.8	3.13	0.6	4.28	0.92	2.66	0.41	2.72	0.41
PETDB-2894-OS09	HAUFF, 2000	BASALT	2.25	5.91	0.95	4.75	1.66	0.6	2.24	0.41	2.81	0.59	1.75	0.25	1.68	0.25
PETDB-2894-SE02	HAUFF, 2000	GABBRO	0.25	0.66	0.12	0.77	0.37	0.18	0.6	0.12	0.92	0.21	0.6	0.1	0.63	0.1
PETDB-2894-SE20	HAUFF, 2000	BASALT	35.48	74.07	9.31	37.91	7.78	2.34	6.57	0.93	4.66	0.82	1.95	0.25	1.51	0.21
PETDB-2894-SE27	HAUFF, 2000	BASALT	2.76	8.31	1.46	7.75	2.79	1.01	3.73	0.7	4.68	1	2.83	0.43	2.83	0.42
PETDB-2894-SE03	HAUFF, 2000	BASALT	0.79	2.42	0.46	2.64	1.1	0.45	1.63	0.32	2.22	0.49	1.41	0.21	1.48	0.22
PETDB-2894-SE06	HAUFF, 2000	BASALT	2.22	7.54	1.38	7.52	2.75	0.98	3.66	0.69	4.61	0.98	2.83	0.42	2.83	0.42
PETDB-2894-TG10	HAUFF, 2000	BASALT	36.96	79.84	9.92	39.54	8.17	2.38	7.03	0.97	5.3	0.99	2.68	0.36	2.32	0.33
PETDB-2894-TG11	HAUFF, 2000	BASALT	28.48	58.03	7.2	29.18	6.37	2.12	6.19	0.9	4.94	0.92	2.42	0.32	1.98	0.28
PETDB-2894-TG12	HAUFF, 2000	BASALT	26.3	51.97	6.51	26.57	5.95	1.92	5.99	0.84	4.72	0.87	2.28	0.3	1.83	0.26
PETDB-2894-TG13	HAUFF, 2000	GABBRO	3.12	7.9	1.21	6.16	2.11	0.78	2.77	0.5	3.39	0.73	2.17	0.32	2.12	0.31
PETDB-2894-TG05	HAUFF, 2000	BASALT	5.09	10.75	1.4	6.04	1.42	0.48	1.48	0.22	1.36	0.27	0.69	0.1	0.62	0.09
PETDB-2894-TG06	HAUFF, 2000	BASALT	18.77	43.83	6.05	26.76	6.95	2.28	6.92	1.07	5.98	1.11	2.85	0.37	2.25	0.31
PETDB-2894-TG08	HAUFF, 2000	BASALT	8.18	18.71	2.6	11.51	3.07	1.04	3.29	0.52	3.14	0.64	1.8	0.25	1.58	0.23
PETDB-2901-SZ-01	LI, 2015	GABBRONORITE	14	31	4.23	18.3	3.66	1.35	2.88	0.42	2.16	0.41	1.06	0.12	0.76	0.1
PETDB-2901-SZ-28	LI, 2015	GABBRONORITE	13.3	28.2	3.74	15.8	3.04	1.24	2.4	0.34	1.68	0.31	0.83	0.1	0.6	0.08
PETDB-2901-SZ-29	LI, 2015	GABBRONORITE	12.9	27.6	3.67	15.6	3.13	1.26	2.56	0.35	1.68	0.32	0.8	0.09	0.58	0.07
PETDB-2901-SZ-30	LI, 2015	GABBRONORITE	13.3	28.7	3.86	16.6	3.28	1.34	2.69	0.37	1.85	0.35	0.83	0.1	0.59	0.08
PETDB-2901-SZ-39	LI, 2015	GABBRONORITE	15.9	30	3.44	12.4	2.11	1.03	1.58	0.2	0.97	0.18	0.5	0.06	0.36	0.06
PETDB-2901-SZ-44	LI, 2015	GABBRONORITE	13.4	26.2	3.18	12	2.06	0.96	1.63	0.22	1.06	0.2	0.57	0.06	0.43	0.06
PETDB-2910-06HB2B	ACKERMAN, 2009	WEHRLITE	1.01	2.54	0.28	1.39	0.52	0.2	0.7	0.15	0.91	0.17	0.46	0.06	0.38	0.05
PETDB-2910-06HB2C	ACKERMAN, 2009	PYROXENITE	1.16	3.69	0.63	3.72	1.38	0.55	1.79	0.31	1.86	0.35	0.99	0.14	0.86	0.13
PETDB-2910-06HB2D	ACKERMAN, 2009	WEHRLITE	0.55	1.68	0.23	1.42	0.52	0.2	0.66	0.12	0.71	0.15	0.44	0.06	0.38	0.05
PETDB-2910-06HB2E	ACKERMAN, 2009	PYROXENITE	0.84	2.84	0.44	2.76	1.03	0.45	1.43	0.27	1.66	0.38	1.08	0.17	1.08	0.16
PETDB-2910-85GM8B	ACKERMAN, 2009	WEHRLITE	0.32	0.98	0.2	1.13	0.47	0.2	0.64	0.1	0.51	0.11	0.28	0.04	0.24	0.04
PETDB-2910-97CZ3C	ACKERMAN, 2009	LHERZOLITE	0.33	0.91	0.14	0.6	0.17	0.06	0.19	0.04	0.2	0.05	0.14	0.03	0.16	0.03
PETDB-2910-99BY1B	ACKERMAN, 2009	LHERZOLITE	0.34	0.95	0.19	0.77	0.25	0.09	0.34	0.06	0.36	0.08	0.24	0.04	0.24	0.04
PETDB-2910-99BY3A	ACKERMAN, 2009	DUNITE	0.4	1.06	0.18	0.85	0.3	0.08	0.29	0.04	0.22	0.05	0.13	0.02	0.12	0.02
PETDB-2910-BY3BB	ACKERMAN, 2009	WEBSTERITE	0.9	2.93	0.56	3.34	1.33	0.48	1.84	0.31	1.95	0.42	1.16	0.16	0.99	0.15
PETDB-2910-HB02	ACKERMAN, 2009	LHERZOLITE	0.65	0.63	0.17	0.81	0.25	0.12	0.31	0.07	0.53	0.16	0.48	0.06	0.4	0.08
PETDB-2910-HB03	ACKERMAN, 2009	PYROXENITE	1.75	5.64	1.02	5.75	2.05	0.57	1.91	0.34	2.07	0.43	1.17	0.16	0.96	0.14
PETDB-2910-HB04	ACKERMAN, 2009	WEBSTERITE	2.36	7.29	1.3	7.03	2.3	0.69	2.03	0.33	2.01	0.43	1.22	0.18	1.02	0.16
PETDB-2910-HB13	ACKERMAN, 2009	WEHRLITE	0.16	0.49	0.07	0.33	0.11	0.04	0.14	0.03	0.16	0.04	0.11	0.02	0.13	0.02
PETDB-2910-HB14	ACKERMAN, 2009	WEHRLITE	0.59	1.54	0.25	1.1	0.3	0.11	0.3	0.06	0.3	0.06	0.18	0.03	0.2	0.03
PETDB-2910-HB70-10	ACKERMAN, 2009	WEHRLITE	0.41	1.08	0.17	0.95	0.38	0.17	0.59	0.12	0.74	0.16	0.41	0.06	0.39	0.05
PETDB-2910-HB70-6	ACKERMAN, 2009	WEHRLITE	0.25	0.78	0.1	0.64	0.26	0.12	0.44	0.09	0.55	0.11	0.32	0.04	0.3	0.04
PETDB-2910-HB70-7	ACKERMAN, 2009	PYROXENITE	1	3.4	0.62	3.9	1.67	0.64	2.12	0.38	2.32	0.49	1.32	0.18	1.11	0.16
PETDB-2910-HB70-8	ACKERMAN, 2009	WEHRLITE	0.71	2.35	0.43	2.7	1.16	0.41	1.47	0.3	1.75	0.37	1.12	0.14	0.89	0.13
PETDB-2910-HB70-9	ACKERMAN, 2009	WEBSTERITE	1.2	4.23	0.77	4.98	2.09	0.71	2.53	0.46	2.9	0.62	1.83	0.28	1.7	0.26
JCR16003-206.7	RILEY, 2019	BASALT	9.8	16.5	3.1	14.7	3.9	1.31	4.7	0.8	4.96	0.87	2.76	0.46	2.7	0.42
PETDB-2926-TOL-0	BODINIER, 2008	WEBSTERITE	0.214	1.29	0.36	2.47	1.1	0.439	1.71	0.32	2.35	0.506	1.42	0.212	1.37	0.226
PETDB-2926-TOL-0BIS	BODINIER, 2008	WEBSTERITE	0.283	1.57	0.42	2.82	1.26	0.508	2.05	0.375	2.7	0.578	1.61	0.237	1.53	0.247
PETDB-2926-TOL-1	BODINIER, 2008	WEBSTERITE	0.361	1.63	0.36	2.3	0.97	0.392	1.5	0.266	1.91	0.403	1.14	0.168	1.09	0.179
PETDB-2926-TOL-2	BODINIER, 2008	WEBSTERITE	1.1	4.33	0.87	5.09	1.9	0.744	2.8	0.489	3.43	0.726	2.04	0.296	1.83	0.293
PETDB-2926-TOL-2B	BODINIER, 2008	WEBSTERITE	0.71	2.78	0.56	3.22	1.21	0.484	1.78	0.312	2.21	0.465	1.28	0.18	1.12	0.176
PETDB-2926-TOL-3A	BODINIER, 2008	WEBSTERITE	0.427	1.81	0.39	2.31	0.91	0.372	1.39	0.249	1.8	0.385	1.08	0.156	1	0.163
PETDB-2926-TOL-3B	BODINIER, 2008	WEBSTERITE	0.78	3.35	0.67	3.99	1.44	0.555	2.07	0.36	2.48	0.519	1.43	0.206	1.31	0.208
PETDB-2926-TOL-4A	BODINIER, 2008	WEBSTERITE	0.96	3.84	0.76	4.39	1.56	0.614	2.19	0.381	2.67	0.557	1.6	0.229	1.42	0.225
PETDB-2926-TOL-4B	BODINIER, 2008	WEBSTERITE	0.69	2.57	0.52	2.96	0.99	0.381	1.35	0.229	1.57	0.328	0.9	0.127	0.8	0.13
PETDB-2926-TOL-4BIS	BODINIER, 2008	LHERZOLITE	0.375	1.35	0.3	1.77	0.61	0.244	0.86	0.146	1.02	0.22	0.64	0.091	0.57	0.095
PETDB-2926-TOL-5	BODINIER, 2008	WEBSTERITE	0.448	2.1	0.49	3.25	1.32	0.535	1.91	0.343	2.37	0.501	1.45	0.213	1.34	0.221
PETDB-2926-TOL-5BIS	BODINIER, 2008	LHERZOLITE	0.356	1.54	0.32	1.95	0.75	0.306	1.1	0.191	1.32	0.277	0.78	0.111	0.68	0.107
PETDB-2926-TOL-6	BODINIER, 2008	WEBSTERITE	0.8	3.24	0.63	3.63	1.23	0.495	1.82	0.322	2.29	0.485	1.39	0.201	1.26	0.207
PETDB-2926-TOL-7	BODINIER, 2008	LHERZOLITE	0.492	2.11	0.43	2.48	0.85	0.322	1.14	0.19	1.31	0.282	0.79	0.116	0.72	0.12
PETDB-2933-BJ-1	CHEN, 2009	HORNBLENDITE	7.654	24.38	4.639	22.69	6.249	1.701	5.527	0.859	4.445	0.798	1.98	0.265	1.492	0.216
PETDB-2933-BJ-10	CHEN, 2009	HORNBLENDITE	6.821	18.25	2.924	12.69	3.404	1.06	2.984	0.501	2.581	0.523	1.282	0.194	1.176	0.186
PETDB-2933-BJ-2	CHEN, 2009	HORNBLENDITE	7.15	23.84	4.749	23.88	6.432	1.883	5.624	0.952	4.595	0.901	2.115	0.293	1.656	0.246
PETDB-2933-BJ-3	CHEN, 2009	HORNBLENDITE	6.675	20.27	3.687	17.91	4.952	1.399	4.5	0.713	3.441	0.661	1.529	0.212	1.246	0.187
PETDB-2933-BJ-4	CHEN, 2009	CLINOPYROXENITE	0.317	0.724	0.099	0.355	0.105	0.048	0.117	0.017	0.075	0.015	0.035	0.005	0.039	0.007
PETDB-2933-BJ-5	CHEN, 2009	CLINOPYROXENITE	0.907	2.936	0.567	2.852	0.851	0.224	0.755	0.126	0.601	0.117	0.265	0.036	0.239	0.037
PETDB-2933-BJ-6	CHEN, 2009	WEHRLITE	0.226	0.659	0.115	0.568	0.186	0.041	0.158	0.029	0.129	0.022	0.056	0.007	0.046	0.008
PETDB-2933-BJ-7	CHEN, 2009	WEHRLITE	0.325	0.776	0.11	0.469	0.116	0.044	0.113	0.017	0.071	0.015	0.035	0.004	0.023	0.004
PETDB-2933-BJ-8	CHEN, 2009	WEHRLITE	0.649	1.646	0.249	1.118	0.297	0.09	0.244	0.039	0.172	0.032	0.074	0.01	0.063	0.01
PETDB-2933-BJ-9	CHEN, 2009	CLINOPYROXENITE	2.491	7.953	1.522	6.823	1.927	0.462	1.631	0.271	1.335	0.245	0.587	0.081	0.532	0.077
PETDB-2937-LW10-2	XU, 2008	DUNITE	0.0716	0.1389	0.0149	0.055	0.0109	0.003	0.0074	0.0014	0.0093	0.0021	0.0058	0.0013	0.011	0.0023
PETDB-2937-LW8-30	XU, 2008	DUNITE	0.65	1.22	0.13	0.428	0.065	0.017	0.045	0.007	0.035	0.007	0.022	0.004	0.029	0.005
PETDB-2937-LW8-33	XU, 2008	DUNITE	0.28	0.5392	0.06	0.2144	0.0435	0.0118	0.035	0.0052	0.0283	0.0057	0.0174	0.0031	0.0224	0.0036
PETDB-2937-LW8-35	XU, 2008	DUNITE	0.1099	0.1592	0.0195	0.0807	0.017	0.0058	0.0165	0.0027	0.0131	0.0033	0.0098	0.0017	0.0124	0.0027
PETDB-2937-LW8-41	XU, 2008	DUNITE	0.2513	0.5639	0.0667	0.2501	0.0483	0.0097	0.0369	0.0055	0.0305	0.006	0.0189	0.0034	0.0242	0.0044
PETDB-2937-LW8-44	XU, 2008	HARZBURGITE	0.0863	0.1931	0.0257	0.1053	0.0275	0.0083	0.0234	0.004	0.0245	0.0051	0.0158	0.0029	0.0219	0.0037
PETDB-2937-LW8-45	XU, 2008	DUNITE	0.3018	0.6108	0.0701	0.2619	0.0499	0.0127	0.0395	0.0064	0.0358	0.0071	0.022	0.0038	0.0262	0.0045
PETDB-2937-LW8-50	XU, 2008	DUNITE	0.088	0.1002	0.0126	0.0434	0.0086	0.0027	0.0074	0.0011	0.0073	0.0017	0.0059	0.0012	0.0085	0.0022
PETDB-2937-LW8-55	XU, 2008	DUNITE	0.2189	0.28	0.0348	0.1218	0.0202	0.0057	0.0175	0.0024	0.0138	0.0031	0.0097	0.0019	0.0151	0.0029
PETDB-2937-LW8-56	XU, 2008	HARZBURGITE	0.0363	0.0466	0.005	0.0191	0.0044	0.0016	0.0055	0.0011	0.0078	0.0021	0.0068	0.0014	0.0106	0.0028
PETDB-2937-T7-21	XU, 2008	HARZBURGITE	0.1873	0.3436	0.0377	0.1317	0.0263	0.0098	0.0303	0.0048	0.0296	0.0063	0.0171	0.0035	0.028	0.0052
PETDB-2937-T7-23	XU, 2008	DUNITE	0.78	1.49	0.17	0.586	0.112	0.027	0.115	0.017	0.081	0.015	0.045	0.007	0.044	0.008
PETDB-2943-RC133	GARRIDO, 2000	LHERZOLITE	0.15	0.3	0.061	0.4	0.2	0.08	0.29	0.06	0.41	0.09	0.3	0.045	0.29	0.05
PETDB-2943-RC160	GARRIDO, 2000	DUNITE	0.02	0.096	0.019	0.12	0.05	0.022	0.08	0.015	0.109	0.024	0.074	0.011	0.078	0.014
PETDB-2943-RC166	GARRIDO, 2000	DUNITE	0.02	0.096	0.0194	0.12	0.05	0.0217	0.08	0.0147	0.109	0.0236	0.074	0.0114	0.078	0.0138
PETDB-2948-CH01	MUNDL, 2016	HARZBURGITE	0.1	0.202	0.018	0.081	0.031	0.008	0.031	0.004	0.026	0.007	0.017	0.003	0.028	0.005
PETDB-2948-CH25	MUNDL, 2016	HARZBURGITE	0.153	0.297	0.033	0.126	0.038	0.008	0.037	0.005	0.029	0.007	0.024	0.005	0.036	0.007
PETDB-2948-CH48	MUNDL, 2016	DUNITE	0.174	0.428	0.063	0.332	0.096	0.028	0.096	0.014	0.081	0.017	0.046	0.007	0.055	0.009
PETDB-2948-COM101	MUNDL, 2016	HARZBURGITE	0.303	0.721	0.101	0.431	0.114	0.033	0.103	0.014	0.084	0.018	0.051	0.009	0.059	0.01
PETDB-2948-COM103	MUNDL, 2016	HARZBURGITE	0.418	0.872	0.11	0.487	0.123	0.032	0.106	0.014	0.085	0.018	0.05	0.008	0.055	0.009
PETDB-2948-COM108	MUNDL, 2016	HARZBURGITE	0.257	0.655	0.085	0.366	0.089	0.026	0.084	0.01	0.052	0.01	0.03	0.006	0.036	0.006
PETDB-2948-COM110	MUNDL, 2016	HARZBURGITE	0.198	0.67	0.131	0.721	0.174	0.057	0.14	0.023	0.116	0.022	0.059	0.009	0.056	0.01
PETDB-2948-COM118	MUNDL, 2016	HARZBURGITE	0.495	1.076	0.154	0.717	0.178	0.059	0.185	0.025	0.135	0.026	0.073	0.012	0.07	0.01
PETDB-2948-COM139	MUNDL, 2016	HARZBURGITE	0.308	0.793	0.096	0.416	0.101	0.029	0.104	0.015	0.09	0.018	0.05	0.007	0.052	0.008
PETDB-2948-COM140	MUNDL, 2016	HARZBURGITE	0.13	0.388	0.062	0.33	0.103	0.031	0.094	0.013	0.079	0.017	0.05	0.009	0.06	0.01
PETDB-2948-COM142	MUNDL, 2016	HARZBURGITE	0.295	0.503	0.073	0.312	0.071	0.02	0.072	0.009	0.049	0.012	0.035	0.006	0.035	0.006
PETDB-2948-PD32	MUNDL, 2016	HARZBURGITE	0.947	1.595	0.155	0.529	0.089	0.023	0.095	0.01	0.054	0.01	0.033	0.004	0.034	0.005
PETDB-2948-PD51	MUNDL, 2016	HARZBURGITE	0.211	0.412	0.05	0.181	0.047	0.012	0.057	0.01	0.058	0.015	0.04	0.007	0.063	0.01
PETDB-2949-RD40	HATTORI, 2010	WEHRLITE	0.176	0.436	0.07	0.446	0.158	0.088	0.255	0.047	0.354	0.072	0.216	0.027	0.2	0.032
PETDB-2949-RD63	HATTORI, 2010	WEHRLITE	0.143	0.401	0.074	0.458	0.215	0.097	0.317	0.053	0.392	0.088	0.229	0.031	0.242	0.035
PETDB-2950-SZ11-101	MOGHADAM, 2015	PERIDOTITE	0.0037	0.0076	0.0053	0.0737	0.0662	0.0316	0.1591	0.0352	0.2652	0.0633	0.1902	0.0316	0.215	0.0359
PETDB-2950-GA12-11	MOGHADAM, 2015	PERIDOTITE	1.535	4.087	0.685	2.785	0.665	0.2335	0.753	0.134	0.8705	0.19	0.5355	0.089	0.5745	0.095
PETDB-2951-REF13	UYSAL, 2015	PERIDOTITE	0.0816	0.1946	0.025	0.1162	0.0681	0.0267	0.1115	0.0279	0.1988	0.0486	0.1509	0.0244	0.169	0.0281
PETDB-2951-REF17	UYSAL, 2015	PERIDOTITE	9.3	20.5	3.08	17	4.75	1.78	6.68	1.25	7.82	1.74	4.98	0.75	4.75	0.74
PETDB-2951-REF18	UYSAL, 2015	PERIDOTITE	7.6	20.6	3.15	15	5.1	1.58	6.89	1.32	8.07	1.82	5.31	0.77	4.92	0.75
PETDB-2951-REF20	UYSAL, 2015	PERIDOTITE	4.3	11.1	1.69	9.2	2.75	1.02	3.81	0.71	4.42	0.97	2.84	0.39	2.65	0.4
PETDB-2951-REF30	UYSAL, 2015	PERIDOTITE	0.01	0.0846	0.0094	0.0966	0.079	0.0318	0.142	0.0349	0.2523	0.0624	0.169	0.0327	0.2033	0.0355
PETDB-2951-REF7	UYSAL, 2015	PERIDOTITE	0.0232	0.882	0.0061	0.03	0.0111	0.002	0.0163	0.003	0.0194	0.0049	0.0161	0.0032	0.0265	0.0058
PETDB-3001-94-35E	TSAI, 2000	LHERZOLITE	0.88	1.46	0.19	0.91	0.32	0.13	0.47	0.09	0.6	0.14	0.38	0.06	0.36	0.06
PETDB-3001-95-3B	TSAI, 2000	DUNITE	0.47	0.87	0.1	0.39	0.09	0.04	0.09	0.01	0.06	0.01	0.03	0.004	0.02	0.002
PETDB-3001-95-9C	TSAI, 2000	LHERZOLITE	1.1	1.67	0.2	0.92	0.32	0.12	0.43	0.08	0.55	0.12	0.35	0.05	0.32	0.05
PETDB-3002-L18P	UYSAL, 2012	HARZBURGITE	0.0009	0.0011	0.0002	0.0035	0.0085	0.0041	0.0375	0.0104	0.0907	0.0246	0.0858	0.0158	0.1144	0.022
PETDB-3002-L32P	UYSAL, 2012	HARZBURGITE	0.004	0.003	0.001	0.015	0.024	0.013	0.08	0.019	0.15	0.04	0.125	0.022	0.156	0.03
PETDB-3002-L35P	UYSAL, 2012	HARZBURGITE	0.002	0.007	0.003	0.04	0.043	0.022	0.121	0.029	0.22	0.054	0.166	0.029	0.194	0.035
PETDB-3002-L47P	UYSAL, 2012	HARZBURGITE	0.004	0.008	0.002	0.015	0.022	0.01	0.07	0.018	0.146	0.038	0.121	0.023	0.158	0.029
PETDB-3007-BD-1	RAJESH, 2013	DUNITE	6.3	12.6	1.93	6.8	1.6	0.32	1.6	0.2	1.4	0.3	0.9	0.14	0.9	0.14
PETDB-3007-BD-2	RAJESH, 2013	DUNITE	12.2	27	4.15	14.8	3.4	0.65	3.2	0.5	2.8	0.6	1.9	0.29	1.9	0.28
PETDB-3007-BD-4	RAJESH, 2013	DUNITE	2	4.6	0.67	2.4	0.5	0.12	0.5	0.1	0.5	0.1	0.3	0.05	0.3	0.05
PETDB-3007-BD-5	RAJESH, 2013	DUNITE	13.23	29.51	4.54	16.19	3.71	0.71	3.48	0.55	3.04	0.65	2.07	0.32	2.07	0.3
PETDB-3007-BD-6	RAJESH, 2013	DUNITE	5.98	14.31	2.17	7.79	1.71	0.34	1.58	0.3	1.44	0.3	0.97	0.15	0.97	0.14
PETDB-3009-D25-5	ZHANG, 2011	LHERZOLITE	2.54	6.6	0.67	2.75	0.51	0.15	0.43	0.08	0.62	0.13	0.46	0.09	0.54	0.09
PETDB-3009-D25-7	ZHANG, 2011	LHERZOLITE	7.41	12.28	1.47	5.25	0.93	0.22	0.64	0.11	0.57	0.12	0.4	0.05	0.32	0.05
PETDB-3009-M01	ZHANG, 2011	LHERZOLITE	1.07	2.08	0.26	0.89	0.13	0.05	0.17	0.03	0.27	0.07	0.26	0.04	0.37	0.06
PETDB-3009-M09	ZHANG, 2011	LHERZOLITE	0.76	1.45	0.18	0.67	0.17	0.06	0.24	0.05	0.41	0.1	0.29	0.05	0.38	0.06
PETDB-3009-M11	ZHANG, 2011	LHERZOLITE	0.36	0.68	0.09	0.32	0.09	0.04	0.11	0.03	0.21	0.05	0.16	0.03	0.21	0.03
PETDB-3009-M17	ZHANG, 2011	LHERZOLITE	1.19	2.25	0.29	1.17	0.27	0.09	0.3	0.06	0.52	0.11	0.37	0.06	0.44	0.08
PETDB-3009-M25	ZHANG, 2011	LHERZOLITE	1.36	2.56	0.35	1.42	0.31	0.1	0.32	0.06	0.45	0.11	0.34	0.06	0.44	0.08
PETDB-3009-M27	ZHANG, 2011	LHERZOLITE	1.35	2.53	0.32	1.31	0.31	0.11	0.34	0.07	0.54	0.12	0.39	0.06	0.49	0.08
PETDB-3009-M32	ZHANG, 2011	LHERZOLITE	2.01	3.07	0.36	1.35	0.31	0.1	0.27	0.04	0.26	0.05	0.16	0.03	0.19	0.03
PETDB-3010-6	GYSI, 2011	WEBSTERITE	0.648	2.248	0.388	2.187	0.63	0.233	0.742	0.115	0.729	0.136	0.347	0.045	0.272	0.043
PETDB-3010-9	GYSI, 2011	WEBSTERITE	0.765	2.205	0.372	2.101	0.615	0.234	0.75	0.118	0.747	0.143	0.371	0.05	0.309	0.05
PETDB-3010-B1	GYSI, 2011	WEBSTERITE	0.629	2.615	0.499	3.118	1.166	0.508	1.906	0.353	2.562	0.551	1.59	0.229	1.484	0.249
PETDB-3010-B11	GYSI, 2011	WEBSTERITE	0.386	1.589	0.327	2.269	0.957	0.418	1.557	0.28	1.901	0.36	0.995	0.147	0.924	0.139
PETDB-3010-B15	GYSI, 2011	WEBSTERITE	1.014	2.737	0.498	2.7	0.81	0.299	1.144	0.201	1.318	0.24	0.67	0.102	0.657	0.1
PETDB-3010-B15-3	GYSI, 2011	WEBSTERITE	0.407	1.651	0.352	2.301	0.944	0.382	1.631	0.296	2.008	0.383	1.076	0.16	0.988	0.151
PETDB-3010-B17	GYSI, 2011	LHERZOLITE	0.171	0.709	0.138	0.856	0.25	0.091	0.291	0.047	0.312	0.062	0.167	0.023	0.148	0.024
PETDB-3010-B3	GYSI, 2011	WEBSTERITE	0.749	3.157	0.594	3.472	1.136	0.436	1.831	0.375	2.907	0.569	1.626	0.264	1.843	0.313
PETDB-3010-B5	GYSI, 2011	LHERZOLITE	0.491	1.805	0.3	1.693	0.549	0.217	0.798	0.142	0.998	0.206	0.574	0.081	0.513	0.084
PETDB-3010-B6	GYSI, 2011	WEBSTERITE	0.545	1.903	0.359	2.346	1.036	0.44	1.718	0.346	2.654	0.569	1.577	0.23	1.502	0.243
PETDB-3010-B7	GYSI, 2011	WEBSTERITE	0.285	1.141	0.212	1.326	0.645	0.339	1.465	0.303	2.117	0.416	1.222	0.185	1.134	0.167
PETDB-3010-B9	GYSI, 2011	WEBSTERITE	0.342	1.395	0.284	1.909	1.054	0.528	2.607	0.564	4.223	0.868	2.668	0.435	2.847	0.443
PETDB-3010-CP2	GYSI, 2011	WEBSTERITE	0.376	1.384	0.267	1.611	0.548	0.227	0.825	0.149	0.995	0.185	0.491	0.063	0.379	0.059
PETDB-3010-F2	GYSI, 2011	CLINOPYROXENITE	0.306	1.097	0.212	1.483	0.669	0.316	1.102	0.207	1.553	0.339	0.989	0.145	0.953	0.161
PETDB-3010-F6	GYSI, 2011	CLINOPYROXENITE	0.451	1.794	0.387	3.041	1.73	0.777	3.385	0.676	5.025	1.075	3.083	0.447	2.902	0.479
PETDB-3010-G7	GYSI, 2011	CLINOPYROXENITE	0.097	0.604	0.157	1.238	0.555	0.232	1.008	0.219	1.848	0.444	1.546	0.27	1.876	0.31
PETDB-3010-LU1	GYSI, 2011	WEBSTERITE	0.109	0.387	0.063	0.351	0.12	0.051	0.203	0.04	0.289	0.058	0.171	0.028	0.182	0.029
PETDB-3010-LZP2	GYSI, 2011	LHERZOLITE	0.607	0.248	0.046	0.309	0.122	0.052	0.199	0.039	0.3	0.068	0.206	0.031	0.214	0.037
PETDB-3010-LZP3	GYSI, 2011	LHERZOLITE	0.074	0.245	0.045	0.288	0.12	0.053	0.21	0.041	0.31	0.068	0.205	0.031	0.211	0.036
PETDB-3010-LZP4	GYSI, 2011	LHERZOLITE	0.101	0.364	0.071	0.468	0.186	0.081	0.316	0.062	0.47	0.104	0.309	0.046	0.309	0.053
PETDB-3010-P21	GYSI, 2011	CLINOPYROXENITE	0.258	1.102	0.259	1.958	1.105	0.52	2.379	0.462	3.158	0.585	1.631	0.246	1.497	0.217
PETDB-3010-P33	GYSI, 2011	WEBSTERITE	0.751	2.965	0.53	3.159	1.178	0.52	1.976	0.365	2.47	0.465	1.288	0.189	1.189	0.177
PETDB-3010-B44	GYSI, 2011	CLINOPYROXENITE	0.284	1.03	0.198	1.407	0.819	0.342	2.044	0.473	3.964	0.918	3.047	0.5	3.311	0.534
PETDB-3010-B45	GYSI, 2011	WEBSTERITE	0.18	0.794	0.177	1.267	0.525	0.297	0.856	0.169	1.226	0.233	0.616	0.09	0.58	0.092
PETDB-3011-LK17	ODRISCOLL, 2015	HARZBURGITE	0.0006	0.0022	0.0003	0.0013	0.0008	0.0004	0.0028	0.0007	0.009	0.0031	0.0125	0.0029	0.0255	0.0052
PETDB-3011-LK22	ODRISCOLL, 2015	HARZBURGITE	0.0004	0.0011	0.0002	0.0013	0.0016	0.0011	0.006	0.0017	0.0186	0.006	0.022	0.0046	0.0403	0.0075
PETDB-3011-LK_12_14	ODRISCOLL, 2015	WEBSTERITE	0.0224	0.0927	0.0237	0.1715	0.1103	0.0442	0.1923	0.0436	0.353	0.0775	0.2294	0.0344	0.221	0.0323
PETDB-3011-LK_12_15	ODRISCOLL, 2015	DUNITE	0.0013	0.0032	0.0007	0.0048	0.0027	0.0008	0.0047	0.0013	0.013	0.004	0.017	0.0035	0.0352	0.0071
PETDB-3011-LK_12_27	ODRISCOLL, 2015	HARZBURGITE	0.0052	0.0115	0.0018	0.0085	0.0027	0.0017	0.0053	0.0013	0.0162	0.0056	0.0227	0.005	0.0444	0.0084
PETDB-3011-LK_12_35	ODRISCOLL, 2015	HARZBURGITE	0.0009	0.0023	0.0003	0.0022	0.0015	0.0006	0.0041	0.0014	0.0169	0.0056	0.0212	0.0045	0.0403	0.0081
PETDB-3011-LK_12_38	ODRISCOLL, 2015	HARZBURGITE	0.0018	0.0035	0.0005	0.0018	0.001	0.0007	0.0033	0.0013	0.0175	0.0066	0.0276	0.0061	0.0515	0.0098
PETDB-3011-LK_12_40	ODRISCOLL, 2015	DUNITE	0.0029	0.0054	0.0009	0.0042	0.0021	0.0006	0.0048	0.0011	0.0107	0.0037	0.0168	0.0035	0.0274	0.0054
PETDB-3013-B278	ZHANG, 2010	CLINOPYROXENITE	1.15	4.31	0.87	5.35	1.71	0.85	2.16	0.38	2.57	0.54	1.48	0.2	1.21	0.18
PETDB-3013-B304	ZHANG, 2010	ECLOGITE	5.67	12.5	1.82	8.63	2.18	0.99	2.36	0.4	2.39	0.48	1.38	0.19	1.18	0.18
PETDB-3013-B305	ZHANG, 2010	WEHRLITE	6.01	13.49	1.57	6.33	1.11	0.27	0.83	0.09	0.49	0.09	0.25	0.04	0.23	0.04
PETDB-3013-B308-A	ZHANG, 2010	WEHRLITE	3.1	6.03	0.66	2.32	0.49	0.17	0.59	0.11	0.81	0.18	0.56	0.09	0.62	0.09
PETDB-3013-B308-B	ZHANG, 2010	ECLOGITE	33.8	70.2	8.73	34.3	6.01	1.48	4.29	0.59	3.01	0.54	1.41	0.18	1.1	0.15
PETDB-3013-B316	ZHANG, 2010	DUNITE	0.94	4.06	0.48	2.16	0.57	0.12	0.6	0.11	0.72	0.16	0.5	0.08	0.53	0.08
PETDB-3013-B323-A	ZHANG, 2010	PERIDOTITE	1.07	2.97	0.57	2.76	0.73	0.24	0.66	0.11	0.68	0.14	0.41	0.06	0.4	0.06
PETDB-3013-B323-B	ZHANG, 2010	PERIDOTITE	2.75	9.35	1.41	6.92	1.94	0.68	2.12	0.4	2.97	0.72	2.2	0.36	2.4	0.38
PETDB-3013-B326-3	ZHANG, 2010	WEBSTERITE	2.66	5.73	0.69	2.76	0.65	0.19	0.86	0.17	1.29	0.31	0.97	0.16	1.12	0.17
PETDB-3013-B327	ZHANG, 2010	ECLOGITE	28.4	57.9	7.3	31.2	7.38	2.13	7.4	1.16	7.09	1.45	4.11	0.59	3.72	0.56
PETDB-3013-B333	ZHANG, 2010	WEBSTERITE	1.11	3.41	0.6	2.75	0.73	0.23	0.84	0.16	1.06	0.23	0.66	0.1	0.67	0.1
PETDB-3013-B339	ZHANG, 2010	WEHRLITE	0.58	1.67	0.36	1.71	0.52	0.14	0.63	0.12	0.87	0.18	0.53	0.08	0.53	0.09
PETDB-3013-B351	ZHANG, 2010	WEHRLITE	1.78	3.8	0.48	2.12	0.51	0.23	0.56	0.09	0.58	0.12	0.37	0.06	0.4	0.07
PETDB-3013-B352	ZHANG, 2010	ECLOGITE	0.27	1.04	0.31	2.1	1.48	0.68	2.96	0.75	5.75	1.37	3.98	0.62	4.13	0.62
PETDB-3016-L06-1C	SHI, 2010	PERIDOTITE	0.57	1.62	0.25	1.1	0.21	0.06	0.19	0.04	0.23	0.06	0.17	0.03	0.21	0.04
PETDB-3016-L06-1D	SHI, 2010	PERIDOTITE	0.79	2.21	0.34	1.52	0.32	0.09	0.32	0.06	0.44	0.12	0.35	0.06	0.41	0.08
PETDB-3016-L06-1F	SHI, 2010	PERIDOTITE	0.31	1	0.19	1	0.22	0.06	0.15	0.02	0.1	0.02	0.07	0.01	0.09	0.02
PETDB-3016-L06-2-1	SHI, 2010	PYROXENITE	4.78	11.08	1.24	4.78	0.71	0.21	0.64	0.1	0.72	0.18	0.58	0.1	0.7	0.12
PETDB-3016-L06-4	SHI, 2010	PERIDOTITE	1.02	2.81	0.23	0.91	0.23	0.08	0.24	0.04	0.19	0.04	0.1	0.02	0.13	0.03
PETDB-3016-L07-7	SHI, 2010	PYROXENITE	3.54	9.65	1.02	4.56	0.69	0.25	0.79	0.12	0.76	0.15	0.59	0.1	0.83	0.1
PETDB-3017-LAVA	MCGEE, 2015	BASALT	81.1	152.8	18.52	68.6	10.6	2.94	7.14	0.9	4.4	0.74	1.58	0.22	1.22	0.17
MAN 01	MONNIER, 2006	HARZBURGITE	3.09	7.84	1.54	7.99	6.75	1.61	16.56	4.9	45.07	13.39	44.33	8.16	64.72	11.29
PETDB-3020-B301R246P4A	YANG, 2009	ECLOGITE	0.73	1.85	0.33	2.14	1.31	0.87	2.05	0.36	2.3	0.47	1.24	0.17	1.01	0.14
PETDB-3020-B304R248PLH	YANG, 2009	ECLOGITE	5.67	12.5	1.82	8.63	2.18	0.99	2.36	0.4	2.39	0.48	1.38	0.19	1.18	0.18
PETDB-3020-B308R254P2	YANG, 2009	ECLOGITE	33.8	70.2	8.73	34.3	6.01	1.48	4.29	0.59	3.01	0.54	1.41	0.18	1.1	0.15
PETDB-3020-B314R259PLA	YANG, 2009	WEHRLITE	4.34	8.22	0.98	4.19	0.86	0.29	0.85	0.13	0.72	0.14	0.39	0.06	0.36	0.05
PETDB-3020-B314R259PLD	YANG, 2009	WEHRLITE	0.8	1.74	0.25	1.21	0.38	0.15	0.43	0.07	0.44	0.09	0.23	0.03	0.2	0.03
PETDB-3020-B319R262PLBA	YANG, 2009	ECLOGITE	9.04	24.9	3.76	17.4	5.19	1.34	6.85	1.55	11.6	2.79	8.71	1.37	8.88	1.37
PETDB-3020-B322R263PLBA	YANG, 2009	WEHRLITE	2.12	3.83	0.45	1.96	0.5	0.2	0.56	0.1	0.54	0.12	0.34	0.05	0.35	0.06
PETDB-3020-B323R264PLAL	YANG, 2009	WEHRLITE	1.26	2.61	0.33	1.49	0.43	0.18	0.48	0.08	0.51	0.1	0.28	0.04	0.29	0.05
PETDB-3020-B327R265PLJA	YANG, 2009	ECLOGITE	28.4	57.9	7.31	31.2	7.38	2.13	7.4	1.16	7.09	1.45	4.11	0.59	3.72	0.56
PETDB-3020-B328R265PLLA	YANG, 2009	ECLOGITE	27.9	62.8	8.22	35.1	8.18	2.31	8.52	1.51	9.65	2.05	5.87	0.86	5.43	0.85
PETDB-3020-B352R278P2K	YANG, 2009	ECLOGITE	6.57	16.9	2.32	9.61	1.72	0.7	1.18	0.16	0.92	0.19	0.5	0.07	0.41	0.07
PETDB-3020-B353R283PLG	YANG, 2009	ECLOGITE	1.77	4.79	0.72	3.49	1.14	0.69	1.49	0.23	1.37	0.28	0.71	0.1	0.65	0.1
PETDB-3020-C36-153-77	YANG, 2009	PERIDOTITE	2.19	5.1	0.49	1.96	0.42	0.17	0.35	0.05	0.25	0.06	0.11	0.02	0.13	0.02
PETDB-3020-C45-163-86	YANG, 2009	PERIDOTITE	8.54	14	1.83	6.43	1.24	0.36	1.19	0.17	0.8	0.18	0.33	0.06	0.36	0.06
PETDB-3022-Y92-52	SONG, 2009	HARZBURGITE	0.0671	0.1271	0.0149	0.0502	0.0088	0.0026	0.0092	0.0013	0.01	0.0023	0.0075	0.0017	0.0152	0.0025
MAN 03	MONNIER, 2006	HARZBURGITE	7.28	18.01	2.19	10.48	3.61	1.67	7.77	2.46	27.81	8.36	33.85	6.16	54.18	10.04
PETDB-3028-2C11	SONG, 2007	PYROXENITE	3.58	9.15	1.21	4.64	0.8	0.25	0.81	0.12	0.87	0.23	0.69	0.12	0.92	0.16
PETDB-3028-2C12	SONG, 2007	PYROXENITE	3.65	11.25	1.52	5.57	0.87	0.23	0.86	0.12	0.82	0.21	0.64	0.11	0.84	0.14
PETDB-3028-2C13	SONG, 2007	PYROXENITE	3.11	7.78	1.01	3.86	0.68	0.25	0.76	0.13	0.9	0.25	0.75	0.13	0.99	0.17
PETDB-3028-2C26	SONG, 2007	DUNITE	0.53	1.46	0.25	1.19	0.26	0.067	0.2	0.029	0.16	0.036	0.11	0.018	0.14	0.026
PETDB-3028-2C27	SONG, 2007	DUNITE	1.01	2.96	0.5	2.34	0.49	0.09	0.39	0.066	0.42	0.1	0.31	0.053	0.39	0.064
PETDB-3028-2C30A	SONG, 2007	DUNITE	0.185	0.637	0.094	0.425	0.115	0.019	0.106	0.017	0.088	0.018	0.056	0.0092	0.075	0.015
PETDB-3028-2C34	SONG, 2007	LHERZOLITE	0.4	0.63	0.103	0.49	0.14	0.057	0.22	0.046	0.33	0.08	0.24	0.043	0.3	0.049
PETDB-3028-2C36	SONG, 2007	DUNITE	0.24	0.54	0.086	0.38	0.1	0.029	0.087	0.012	0.078	0.015	0.046	0.007	0.065	0.013
PETDB-3028-2C37	SONG, 2007	DUNITE	0.48	1.5	0.24	1.07	0.25	0.07	0.21	0.03	0.19	0.044	0.14	0.026	0.18	0.031
PETDB-3028-2C39	SONG, 2007	DUNITE	0.84	2.26	0.31	1.18	0.18	0.045	0.16	0.023	0.15	0.038	0.13	0.022	0.17	0.028
PETDB-3028-2C40A	SONG, 2007	DUNITE	0.781	2.572	0.342	1.303	0.181	0.05	0.192	0.031	0.265	0.067	0.23	0.041	0.289	0.05
PETDB-3028-2C41	SONG, 2007	LHERZOLITE	0.25	0.52	0.081	0.4	0.12	0.039	0.14	0.03	0.21	0.052	0.16	0.028	0.19	0.034
PETDB-3028-2C42	SONG, 2007	LHERZOLITE	1.24	2.56	0.29	1	0.2	0.082	0.31	0.061	0.42	0.11	0.31	0.051	0.34	0.058
PETDB-3028-2C43A	SONG, 2007	DUNITE	0.389	1.1	0.177	0.815	0.182	0.056	0.116	0.018	0.114	0.024	0.084	0.015	0.112	0.02
PETDB-3028-2C44	SONG, 2007	LHERZOLITE	0.34	0.7	0.113	0.57	0.15	0.054	0.19	0.038	0.31	0.075	0.23	0.042	0.31	0.057
PETDB-3028-2C45A	SONG, 2007	DUNITE	0.231	0.46	0.066	0.278	0.061	0.019	0.056	0.01	0.063	0.012	0.0315	0.005	0.033	0.006
PETDB-3028-2C46A	SONG, 2007	LHERZOLITE	0.275	0.635	0.095	0.453	0.142	0.026	0.193	0.029	0.193	0.042	0.13	0.023	0.171	0.031
PETDB-3028-2C47A	SONG, 2007	LHERZOLITE	0.311	0.692	0.109	0.46	0.146	0.057	0.192	0.042	0.31	0.074	0.227	0.038	0.272	0.044
PETDB-3028-2C49A	SONG, 2007	LHERZOLITE	0.389	0.897	0.133	0.615	0.193	0.081	0.248	0.055	0.42	0.101	0.306	0.053	0.39	0.069
PETDB-3028-2C50	SONG, 2007	LHERZOLITE	1.1	2.43	0.34	1.56	0.39	0.13	0.49	0.1	0.72	0.18	0.51	0.09	0.61	0.1
PETDB-3028-2C58A	SONG, 2007	LHERZOLITE	0.328	0.754	0.116	0.555	0.176	0.075	0.259	0.058	0.445	0.105	0.334	0.058	0.427	0.078
PETDB-3028-2C59A	SONG, 2007	LHERZOLITE	0.331	0.75	0.119	0.534	0.156	0.054	0.178	0.038	0.282	0.067	0.206	0.038	0.286	0.047
PETDB-3031-BK-PD	SEO, 2005	PERIDOTITE	0.47	1.25	0.15	0.7	0.23	0.1	0.29	0.07	0.45	0.09	0.29	0.05	0.31	0.05
PETDB-3032-L10	PICCARDO, 2007	PERIDOTITE	0.013	0.046	0.011	0.078	0.029	0.015	0.047	0.008	0.056	0.012	0.037	0.006	0.042	0.008
PETDB-3032-LAS03	PICCARDO, 2007	PERIDOTITE	0.011	0.036	0.011	0.096	0.067	0.031	0.14	0.03	0.25	0.059	0.19	0.029	0.2	0.034
PETDB-3032-LAS04	PICCARDO, 2007	PERIDOTITE	0.011	0.079	0.03	0.26	0.14	0.065	0.27	0.052	0.4	0.088	0.26	0.04	0.27	0.045
PETDB-3032-LAS05	PICCARDO, 2007	PERIDOTITE	0.013	0.054	0.023	0.22	0.15	0.062	0.29	0.058	0.45	0.1	0.32	0.049	0.33	0.055
PETDB-3032-LAS06	PICCARDO, 2007	PERIDOTITE	0.013	0.063	0.025	0.23	0.14	0.06	0.26	0.051	0.39	0.089	0.27	0.041	0.27	0.047
PETDB-3032-LAS07	PICCARDO, 2007	PERIDOTITE	0.018	0.091	0.033	0.28	0.15	0.066	0.27	0.053	0.4	0.09	0.27	0.041	0.27	0.046
PETDB-3032-LAS11	PICCARDO, 2007	PERIDOTITE	0.054	0.45	0.13	1.01	0.46	0.21	0.77	0.14	1.08	0.23	0.69	0.1	0.65	0.1
PETDB-3032-LAS13	PICCARDO, 2007	GABBRO	0.16	0.46	0.074	0.39	0.12	0.2	0.16	0.027	0.18	0.039	0.11	0.015	0.09	0.015
PETDB-3032-LAS16	PICCARDO, 2007	PERIDOTITE	0.017	0.041	0.019	0.19	0.12	0.055	0.25	0.05	0.4	0.092	0.29	0.045	0.31	0.054
PETDB-3032-LAS24	PICCARDO, 2007	PERIDOTITE	0.025	0.19	0.053	0.41	0.19	0.082	0.33	0.062	0.46	0.1	0.3	0.045	0.29	0.048
PETDB-3032-LAS31	PICCARDO, 2007	PERIDOTITE	0.013	0.11	0.039	0.33	0.19	0.082	0.35	0.068	0.53	0.12	0.35	0.054	0.36	0.06
PETDB-3032-LAS35	PICCARDO, 2007	GABBRO	0.18	0.8	0.19	1.34	0.61	0.31	1.02	0.19	1.4	0.3	0.84	0.12	0.72	0.11
PETDB-3032-LAS57	PICCARDO, 2007	PERIDOTITE	0.005	0.008	0.004	0.04	0.033	0.02	0.072	0.015	0.12	0.028	0.087	0.014	0.094	0.018
PETDB-3032-LAS66	PICCARDO, 2007	PERIDOTITE	0.03	0.21	0.056	0.4	0.18	0.078	0.3	0.058	0.44	0.099	0.29	0.043	0.28	0.048
PETDB-3032-LAS71	PICCARDO, 2007	GABBRO	0.19	0.66	0.13	0.85	0.34	0.25	0.58	0.11	0.78	0.17	0.46	0.064	0.39	0.06
PETDB-3032-LAS83	PICCARDO, 2007	HARZBURGITE	0.005	0.013	0.003	0.019	0.013	0.006	0.028	0.007	0.065	0.018	0.067	0.012	0.092	0.019
PETDB-3032-LAS90	PICCARDO, 2007	HARZBURGITE	0.005	0.014	0.004	0.028	0.019	0.011	0.049	0.012	0.11	0.029	0.1	0.018	0.13	0.026
PETDB-3032-LEG22	PICCARDO, 2007	PERIDOTITE	0.098	0.6	0.15	1.12	0.54	0.25	1.04	0.21	1.62	0.38	1.1	0.16	1.05	0.17
PETDB-3032-LEG5	PICCARDO, 2007	PERIDOTITE	0.19	0.79	0.14	0.85	0.3	0.13	0.47	0.084	0.63	0.14	0.4	0.059	0.39	0.065
PETDB-3033-C36-153-77	YANG, 2007	DUNITE	2.19	5.1	0.49	1.96	0.42	0.17	0.35	0.053	0.25	0.059	0.11	0.019	0.13	0.022
PETDB-3033-C38-157-80	YANG, 2007	HARZBURGITE	3.8	10.8	0.86	3.42	0.72	0.23	0.59	0.088	0.42	0.099	0.19	0.033	0.23	0.038
PETDB-3033-C42-159-84	YANG, 2007	HARZBURGITE	3.87	9.8	0.82	3	0.58	0.18	0.49	0.072	0.36	0.092	0.18	0.033	0.22	0.038
PETDB-3035-02CZ4	MEDARIS, 2005	PERIDOTITE	0.112	0.262	0.041	0.282	0.132	0.051	0.225	0.039	0.266	0.062	0.187	0.029	0.198	0.031
PETDB-3035-02CZ5	MEDARIS, 2005	PERIDOTITE	0.091	0.322	0.062	0.403	0.156	0.057	0.26	0.038	0.247	0.056	0.163	0.026	0.166	0.026
PETDB-3035-CB3A	MEDARIS, 2005	PERIDOTITE	0.111	0.241	0.04	0.241	0.119	0.045	0.22	0.038	0.27	0.065	0.197	0.031	0.212	0.035
PETDB-3035-CB4C	MEDARIS, 2005	PERIDOTITE	0.082	0.325	0.063	0.444	0.207	0.081	0.347	0.06	0.411	0.097	0.289	0.045	0.306	0.048
PETDB-3035-85GM8B	MEDARIS, 2005	PERIDOTITE	0.317	0.977	0.196	1.126	0.475	0.197	0.64	0.096	0.514	0.107	0.275	0.042	0.242	0.041
PETDB-3035-97CZ3C	MEDARIS, 2005	PERIDOTITE	0.33	0.908	0.14	0.597	0.168	0.058	0.19	0.035	0.203	0.05	0.14	0.027	0.155	0.031
PETDB-3035-99BY1B	MEDARIS, 2005	PERIDOTITE	0.335	0.948	0.189	0.772	0.253	0.091	0.34	0.056	0.358	0.08	0.236	0.036	0.24	0.037
PETDB-3035-99BY3A	MEDARIS, 2005	PERIDOTITE	0.403	1.06	0.179	0.85	0.299	0.082	0.29	0.04	0.215	0.047	0.125	0.022	0.12	0.024
PETDB-3035-BY3BB	MEDARIS, 2005	PERIDOTITE	0.896	2.93	0.561	3.337	1.331	0.48	1.84	0.311	1.954	0.421	1.163	0.162	0.992	0.149
PETDB-3035-CS-LL-1B	MEDARIS, 2005	PERIDOTITE	1.405	2.934	0.415	1.8	0.49	0.12	0.541	0.083	0.509	0.107	0.31	0.047	0.305	0.047
PETDB-3035-CZ3B	MEDARIS, 2005	PERIDOTITE	0.263	0.677	0.122	0.728	0.281	0.106	0.468	0.072	0.478	0.111	0.329	0.051	0.336	0.052
PETDB-3035-CZ3C	MEDARIS, 2005	PERIDOTITE	0.074	0.216	0.037	0.285	0.139	0.051	0.253	0.04	0.273	0.067	0.198	0.033	0.213	0.037
PETDB-3035-CS-SK-1	MEDARIS, 2005	PERIDOTITE	0.225	0.669	0.122	0.761	0.286	0.126	0.418	0.065	0.401	0.086	0.239	0.034	0.22	0.034
PETDB-3036-04XG07	YUAN, 2007	PERIDOTITE	0.23	0.55	0.054	0.3	0.094	0.032	0.11	0.02	0.16	0.035	0.11	0.015	0.1	0.016
PETDB-3036-04XG11	YUAN, 2007	PERIDOTITE	3.3	5.2	0.81	3.7	0.8	0.28	0.93	0.17	1	0.23	0.61	0.1	0.6	0.1
PETDB-3036-04XG15	YUAN, 2007	PERIDOTITE	0.37	0.71	0.11	0.6	0.2	0.086	0.32	0.065	0.44	0.11	0.3	0.051	0.35	0.055
PETDB-3036-04XG38	YUAN, 2007	PERIDOTITE	0.31	0.6	0.1	0.5	0.2	0.091	0.29	0.06	0.41	0.1	0.28	0.046	0.32	0.052
PETDB-3036-NSDZ01	YUAN, 2007	PERIDOTITE	5.4	7.9	0.6	1.5	0.11	0.027	0.084	0.014	0.077	0.016	0.049	0.008	0.055	0.008
PETDB-3036-NSDZ02	YUAN, 2007	PERIDOTITE	0.44	0.83	0.089	0.34	0.04	0.013	0.041	0.0065	0.041	0.009	0.027	0.005	0.04	0.007
PETDB-3036-NSDZ04	YUAN, 2007	PERIDOTITE	0.29	0.59	0.077	0.33	0.092	0.037	0.12	0.024	0.19	0.047	0.14	0.021	0.17	0.025
PETDB-3036-NSDZ05	YUAN, 2007	PERIDOTITE	0.27	0.45	0.049	0.16	0.024	0.007	0.023	0.0041	0.026	0.006	0.023	0.004	0.035	0.007
PETDB-3042-CJ2N	ZHAO, 2007	ECLOGITE	31.9	50	5.55	22.1	4.44	1.38	4.27	0.7	3.91	0.79	2.41	0.32	2.21	0.34
PETDB-3042-CJ4A	ZHAO, 2007	ECLOGITE	15.1	24.5	2.83	11.6	2.81	1.01	3.05	0.55	3.31	0.66	1.99	0.27	1.86	0.27
JCR16003-206.8	RILEY, 2019	BASALT	10.7	25.1	3.8	17.2	4.2	1.5	4.7	0.78	4.72	0.79	2.57	0.41	2.4	0.39
MAN 06	MONNIER, 2006	DUNITE	7.12	16.66	2.27	9.88	1.76	1.55	3.06	1.01	9.17	3.14	12.71	3.42	29.11	5.7
PETDB-3049-BZ-109	TAKAZAWA, 2000	DUNITE	0.018	0.054	0.0091	0.051	0.0191	0.0073	0.0252	0.0045	0.0301	0.0064	0.0205	0.0036	0.024	0.0053
PETDB-3049-BZ-117	TAKAZAWA, 2000	HARZBURGITE	0.021	0.052	0.0077	0.042	0.0147	0.0048	0.0138	0.002	0.0123	0.0032	0.0134	0.0028	0.0221	0.0051
PETDB-3049-BZ-120	TAKAZAWA, 2000	LHERZOLITE	0.005	0.013	0.0027	0.0253	0.0173	0.0082	0.0405	0.0093	0.0825	0.0218	0.0792	0.0142	0.108	0.0209
PETDB-3049-BZ-131	TAKAZAWA, 2000	HARZBURGITE	0.065	0.231	0.0345	0.161	0.0365	0.0126	0.0327	0.0049	0.0293	0.0064	0.0202	0.0034	0.0256	0.0052
PETDB-3049-BZ-132	TAKAZAWA, 2000	LHERZOLITE	0.032	0.125	0.0244	0.165	0.07	0.0293	0.116	0.0219	0.159	0.0356	0.11	0.0176	0.123	0.0211
PETDB-3049-BZ-134	TAKAZAWA, 2000	LHERZOLITE	0.023	0.053	0.0083	0.0581	0.023	0.0098	0.0453	0.0107	0.0964	0.0265	0.0987	0.0172	0.127	0.0244
PETDB-3049-BZ-136	TAKAZAWA, 2000	LHERZOLITE	0.008	0.018	0.0028	0.0205	0.0179	0.009	0.0523	0.0133	0.119	0.0306	0.105	0.0182	0.13	0.0239
PETDB-3049-BZ-138	TAKAZAWA, 2000	LHERZOLITE	0.016	0.046	0.0101	0.0887	0.068	0.0349	0.166	0.0364	0.288	0.0686	0.206	0.0327	0.222	0.0382
PETDB-3049-BZ-140	TAKAZAWA, 2000	LHERZOLITE	0.02	0.065	0.0178	0.158	0.107	0.0528	0.236	0.0501	0.389	0.0902	0.282	0.0438	0.294	0.0501
PETDB-3049-BZ-143	TAKAZAWA, 2000	LHERZOLITE	0.035	0.129	0.0352	0.281	0.156	0.0707	0.299	0.0577	0.441	0.101	0.309	0.0482	0.32	0.0548
PETDB-3049-BZ-144	TAKAZAWA, 2000	LHERZOLITE	0.056	0.265	0.0615	0.443	0.203	0.0883	0.364	0.0693	0.516	0.115	0.361	0.054	0.359	0.0603
PETDB-3049-BZ-145	TAKAZAWA, 2000	LHERZOLITE	0.113	0.466	0.0924	0.597	0.245	0.101	0.388	0.0718	0.524	0.115	0.355	0.0536	0.355	0.0601
PETDB-3049-BZ-146	TAKAZAWA, 2000	LHERZOLITE	0.07	0.343	0.0742	0.53	0.223	0.0918	0.362	0.0689	0.506	0.112	0.342	0.0518	0.342	0.0578
PETDB-3049-BZ-201	TAKAZAWA, 2000	LHERZOLITE	0.062	0.18	0.0283	0.145	0.0415	0.0149	0.05	0.009	0.0698	0.0163	0.0542	0.0096	0.0692	0.0138
PETDB-3049-BZ-203	TAKAZAWA, 2000	LHERZOLITE	0.035	0.054	0.0069	0.0374	0.0169	0.0077	0.0399	0.0105	0.0965	0.0255	0.0875	0.0159	0.113	0.0218
PETDB-3049-BZ-216	TAKAZAWA, 2000	HARZBURGITE	0.077	0.234	0.0393	0.213	0.0639	0.0223	0.0776	0.0129	0.0884	0.0188	0.0619	0.0107	0.0768	0.0153
PETDB-3049-BZ-250	TAKAZAWA, 2000	LHERZOLITE	0.031	0.172	0.0473	0.353	0.203	0.0861	0.353	0.0709	0.531	0.12	0.369	0.0568	0.384	0.0654
PETDB-3049-BZ-251	TAKAZAWA, 2000	LHERZOLITE	0.04	0.199	0.0527	0.401	0.192	0.0846	0.349	0.0658	0.497	0.112	0.348	0.0539	0.36	0.0609
PETDB-3049-BZ-252	TAKAZAWA, 2000	LHERZOLITE	0.015	0.052	0.0115	0.0893	0.054	0.0256	0.109	0.0215	0.172	0.0391	0.13	0.0206	0.138	0.0254
PETDB-3049-BZ-253	TAKAZAWA, 2000	LHERZOLITE	0.036	0.074	0.0111	0.0682	0.0288	0.0154	0.0704	0.0156	0.136	0.0334	0.123	0.0196	0.141	0.0248
PETDB-3049-BZ-254	TAKAZAWA, 2000	LHERZOLITE	0.049	0.093	0.0134	0.0732	0.0387	0.0202	0.0959	0.021	0.177	0.0429	0.146	0.023	0.17	0.0291
PETDB-3049-BZ-255	TAKAZAWA, 2000	LHERZOLITE	0.101	0.235	0.0279	0.132	0.05	0.0239	0.108	0.0218	0.172	0.0404	0.138	0.0205	0.145	0.0258
PETDB-3049-BZ-256	TAKAZAWA, 2000	LHERZOLITE	0.079	0.248	0.0506	0.357	0.168	0.0763	0.313	0.0624	0.467	0.105	0.341	0.0518	0.347	0.0579
PETDB-3049-BZ-257	TAKAZAWA, 2000	LHERZOLITE	0.044	0.162	0.0302	0.204	0.108	0.0549	0.246	0.0526	0.417	0.0969	0.317	0.0464	0.321	0.0552
PETDB-3053-HJL II-1	XIE, 2015	CLINOPYROXENITE	1.53	5.09	1.17	6.68	1.97	0.7	1.96	0.28	1.56	0.26	0.57	0.07	0.33	0.05
PETDB-3053-HJL II-3	XIE, 2015	CLINOPYROXENITE	1.76	6.92	1.6	10.97	3.53	1.18	3.44	0.5	2.56	0.43	0.87	0.09	0.51	0.07
PETDB-3053-HJL II-5	XIE, 2015	CLINOPYROXENITE	2.29	6.7	1.32	7.98	2.43	0.89	2.61	0.37	2.07	0.35	0.7	0.08	0.48	0.06
PETDB-3053-HJL II-6	XIE, 2015	CLINOPYROXENITE	2.47	8.61	2.37	16.53	5.37	1.66	5.66	0.75	4.17	0.77	1.42	0.15	0.81	0.11
PETDB-3053-HJL6	XIE, 2015	CLINOPYROXENITE	1.21	4.01	0.73	4.13	1.33	0.47	1.27	0.19	1.15	0.21	0.47	0.05	0.31	0.05
PETDB-3053-HJL7	XIE, 2015	CLINOPYROXENITE	1.95	8.42	1.9	12.62	4.04	1.33	4.13	0.57	2.96	0.51	1.07	0.11	0.6	0.07
PETDB-3053-HJL8	XIE, 2015	CLINOPYROXENITE	1.67	5.63	1.12	6.72	2.11	0.79	2.16	0.35	2.03	0.4	0.95	0.12	0.66	0.1
PETDB-3053-HJL9	XIE, 2015	CLINOPYROXENITE	1.05	3.92	0.84	5.59	1.88	0.76	1.98	0.3	1.45	0.25	0.58	0.06	0.32	0.04
PETDB-3054-Y27	YANG, 2015	BASALT	19.3	42	6.1	26.6	6.3	2.26	7.1	1.06	6.5	1.32	3.67	0.5	3.23	0.47
PETDB-3054-Y28	YANG, 2015	BASALT	72.9	149	18	74.3	15.4	4.96	13.63	1.84	10.25	1.93	5.16	0.69	4.44	0.65
PETDB-3054-Y29	YANG, 2015	BASALT	16.9	37.6	4.6	20.4	5.1	1.89	5.48	0.85	5.17	1.02	2.82	0.38	2.48	0.36
PETDB-3054-Y30	YANG, 2015	BASALT	7.9	15.1	2.9	15.7	5.3	1.92	7.44	1.31	9.01	1.94	5.79	0.83	5.65	0.83
PETDB-3054-VN13023-1	YANG, 2015	BASALT	63.2	134.3	14.4	55.3	10.9	3.62	9.13	1.21	6.16	1.04	2.46	0.29	1.7	0.22
PETDB-3054-VN13024-1	YANG, 2015	BASALT	20.8	43.1	4.9	21.4	5.4	1.87	5.79	0.87	4.94	0.9	2.31	0.3	1.8	0.25
PETDB-3054-VN13025-2	YANG, 2015	BASALT	65.2	134.6	14.6	57	11.4	3.78	9.8	1.29	6.66	1.12	2.65	0.31	1.84	0.23
PETDB-3054-VN13026-1	YANG, 2015	BASALT	10	23.7	3.4	16.2	4.7	1.9	5.52	0.82	4.74	0.88	2.26	0.29	1.79	0.25
PETDB-3054-WJG201	YANG, 2015	BASANITE	43.3	84.9	10.1	40.4	8.2	2.66	7.56	1.08	6.08	1.13	2.99	0.39	2.49	0.36
PETDB-3054-WJG203	YANG, 2015	BASANITE	44.5	88.7	10.5	42.2	8.6	2.85	7.95	1.14	6.45	1.2	3.19	0.42	2.66	0.36
PETDB-3054-WJG204	YANG, 2015	BASANITE	43.8	88.7	10.6	42.6	8.8	2.89	8.01	1.16	6.58	1.22	3.25	0.43	2.73	0.39
PETDB-3054-ZD101	YANG, 2015	BASALT	32.3	68	7.5	30.6	6.8	2.24	6.64	0.98	5.72	1.09	2.95	0.4	2.62	0.37
PETDB-3054-ZD202	YANG, 2015	BASALT	31.6	67.7	7.5	30.8	6.9	2.35	6.71	0.99	5.79	1.1	2.96	0.4	2.62	0.36
PETDB-3054-ZD203	YANG, 2015	BASALT	31.3	64.2	7.1	29.9	6.8	2.35	6.77	0.99	5.8	1.11	2.97	0.4	2.58	0.36
PETDB-3067-BG13	BORGHINI, 2016	WEBSTERITE	0.26	1.16	0.23	1.69	1.01	0.487	2.84	0.62	4.44	1.02	3.21	0.522	3.68	0.665
PETDB-3067-BG3P	BORGHINI, 2016	WEBSTERITE	0.44	1.53	0.3	1.98	0.78	0.371	1.55	0.3	1.95	0.42	1.28	0.201	1.32	0.208
PETDB-3067-BG4	BORGHINI, 2016	CLINOPYROXENITE	0.42	1.53	0.32	2.21	0.89	0.385	1.53	0.29	1.89	0.42	1.32	0.207	1.34	0.197
PETDB-3067-BG5	BORGHINI, 2016	WEBSTERITE	0.43	1.55	0.32	2.17	0.85	0.392	1.5	0.29	1.92	0.42	1.3	0.199	1.33	0.211
PETDB-3067-GV10	BORGHINI, 2016	WEBSTERITE	0.36	1.67	0.35	2.27	1	0.443	2.28	0.47	3.08	0.67	2.04	0.316	2.12	0.355
PETDB-3067-GV12	BORGHINI, 2016	CLINOPYROXENITE	0.12	0.56	0.12	0.95	0.49	0.222	0.93	0.17	1.07	0.22	0.69	0.108	0.7	0.103
PETDB-3067-GV14	BORGHINI, 2016	CLINOPYROXENITE	0.56	2.09	0.42	2.79	1.13	0.453	1.97	0.31	1.77	0.32	0.84	0.118	0.75	0.113
PETDB-3067-GV17	BORGHINI, 2016	CLINOPYROXENITE	0.3	1.15	0.24	1.64	0.72	0.33	1.34	0.23	1.44	0.29	0.83	0.124	0.83	0.128
PETDB-3067-MC3	BORGHINI, 2016	WEBSTERITE	0.42	1.48	0.27	1.71	0.8	0.363	1.9	0.38	2.59	0.57	1.77	0.282	1.91	0.301
PETDB-3067-MC5	BORGHINI, 2016	WEBSTERITE	0.23	1.13	0.24	1.51	0.8	0.321	1.83	0.38	2.59	0.61	1.93	0.301	2.05	0.331
POLARK20-2-261-017	NAURET, 2011	BASALT	8.2	20.9	3.01	14	3.54	1.31	4.05	0.64	4.03	0.82	2.34	0.32	2.18	0.32
PETDB-3068-SHIMA-3	MALASPINA, 2006	PYROXENITE	0.97	1.48	0.3	1.32	0.53	0.19	0.72	0.12	0.76	0.15	0.39	0.06	0.35	0.06
POLARK20-2-261-047	NAURET, 2011	BASALT	8.4	21.5	3.16	14.5	3.68	1.37	4.13	0.67	4.14	0.83	2.42	0.33	2.22	0.32
POLARK20-2-261-071	NAURET, 2011	BASALT	8.4	21.3	3.1	14.4	3.65	1.34	4.18	0.67	4.16	0.83	2.44	0.33	2.25	0.33
PETDB-3082-EL11	UYSAL, 2016	PERIDOTITE	0.005	0.019	0.008	0.088	0.071	0.03	0.134	0.032	0.237	0.057	0.1705	0.029	0.1905	0.033
PETDB-3082-EL20	UYSAL, 2016	PERIDOTITE	0.004	0.016	0.001	0.009	0.0115	0.006	0.033	0.009	0.0795	0.021	0.069	0.013	0.0915	0.017
PETDB-3086-S31	XU, 2016	BASALT	5.47	15.1	2.69	13.1	4.31	1.71	5.48	0.94	5.98	1.23	3.27	0.53	3.23	0.45
PETDB-3086-X004	XU, 2016	BASALT	4.88	11	1.88	9.31	3.04	1.13	3.92	0.69	4.58	1	2.83	0.42	2.61	0.41
PETDB-3086-X005	XU, 2016	BASALT	5.51	11.1	1.92	9.91	2.83	1.03	3.69	0.63	4.08	0.85	2.39	0.34	2.23	0.36
PETDB-3086-X006	XU, 2016	BASALT	5.92	10.28	1.96	9.87	2.77	1	3.56	0.63	4.13	0.86	2.38	0.34	2.21	0.34
PETDB-3086-X023	XU, 2016	BASALT	4.65	10	1.86	9.54	3.04	1.12	3.88	0.68	4.28	0.89	2.51	0.36	2.22	0.35
PETDB-3086-X024	XU, 2016	BASALT	4.16	10.1	1.97	10.7	3.3	1.28	4.26	0.76	4.75	0.99	2.67	0.38	2.29	0.34
PETDB-3086-X102	XU, 2016	BASALT	13	23.9	3.44	15.8	4.07	1.21	4.98	0.88	5.63	1.21	3.35	0.47	3.08	0.46
PETDB-3086-X103	XU, 2016	BASALT	10.7	20.9	3.35	16.4	4.61	1.72	6.01	1.05	6.95	1.47	4.06	0.57	3.65	0.54
PETDB-3086-X104	XU, 2016	BASALT	12.9	24.3	3.64	17.2	4.66	1.16	5.69	1.03	6.77	1.41	3.92	0.56	3.47	0.5
PETDB-3086-X105	XU, 2016	BASALT	9.45	17.8	2.92	14.4	4	1.4	5.04	0.89	5.54	1.17	3.18	0.44	2.72	0.4
PETDB-3088-08260-1	ZHANG, 2016	BASALT	33.6	76.8	9.17	38.2	7.95	2.11	7.44	1.13	6.23	1.23	3.41	0.47	2.89	0.45
PETDB-3088-07D025-1	ZHANG, 2016	BASALT	16.39	37.67	4.96	21.14	5.02	1.7	4.93	0.8	4.74	0.96	2.5	0.37	2.35	0.35
PETDB-3088-07D028-1	ZHANG, 2016	BASALT	44.3	87.52	10.58	40.18	7.38	2.24	6.26	0.87	4.62	0.92	2.36	0.34	2.13	0.33
PETDB-3088-07D043-1	ZHANG, 2016	BASALT	69.44	138.92	18.63	75.93	14.29	3.61	9.8	1.18	5.53	0.95	2.26	0.31	1.84	0.27
PETDB-3088-07D043-2	ZHANG, 2016	BASALT	67.62	136.08	18.04	73.91	14.27	3.54	9.6	1.16	5.44	0.93	2.25	0.29	1.83	0.27
POLARK20-2-262-021	NAURET, 2011	BASALT	9.1	22.9	3.3	15.1	3.7	1.34	4.04	0.63	3.86	0.76	2.19	0.3	2.02	0.3
POLARK20-2-262-034	NAURET, 2011	BASALT	13.3	32.4	4.58	20.6	4.78	1.68	4.87	0.72	4.23	0.82	2.29	0.31	2.04	0.3
POLARK20-2-262-035	NAURET, 2011	BASALT	13.3	32.3	4.6	20.4	4.71	1.68	4.79	0.71	4.15	0.79	2.23	0.3	2.05	0.3
POLARK20-2-262-083	NAURET, 2011	BASALT	9.2	23.1	3.34	15.3	3.75	1.37	4.09	0.64	3.84	0.76	2.2	0.3	2	0.29
POLARK20-2-262-092	NAURET, 2011	BASALT	9.1	22.6	3.28	15	3.67	1.36	3.97	0.62	3.77	0.74	2.15	0.29	1.97	0.29
PETDB-3092-XN02	AHMED, 2016	PERIDOTITE	0.5	1.1	0.11	0.5	0.09	0.04	0.12	0.02	0.19	0.03	0.11	0.02	0.13	0.02
PETDB-3092-XN03	AHMED, 2016	WEHRLITE	1.2	2.6	0.37	1.8	0.47	0.18	0.58	0.1	0.61	0.11	0.34	0.04	0.32	0.04
PETDB-3092-XN04	AHMED, 2016	PERIDOTITE	1.1	2	0.25	1.1	0.24	0.1	0.32	0.05	0.36	0.09	0.23	0.03	0.23	0.04
PETDB-3093-ABG-00	GUO, 2016	BASALT	20.86	43.18	6.07	25.42	6.56	2.21	6.63	1.03	5.07	0.97	2.19	0.31	1.57	0.21
PETDB-3093-ABG-01	GUO, 2016	BASALT	35.25	69.47	9.37	36.87	8.46	2.68	7.93	1.18	5.67	1.07	2.38	0.32	1.63	0.21
PETDB-3093-ABG-06	GUO, 2016	BASALT	30.14	60.98	8.14	32.34	7.57	2.42	7.14	1.07	5.14	0.96	2.15	0.29	1.48	0.19
PETDB-3093-DLH-01	GUO, 2016	BASALT	27.68	54.26	7	26.7	5.73	1.84	5.23	0.79	3.91	0.77	1.81	0.26	1.41	0.2
PETDB-3093-DMPI-03	GUO, 2016	BASALT	45.14	90	11.45	44.34	9.13	3.07	7.57	1.02	5.01	0.81	1.83	0.21	1.21	0.16
PETDB-3093-DMPII-03	GUO, 2016	BASALT	35.82	71.53	8.83	34.58	7.38	2.47	6.44	0.92	4.85	0.84	1.99	0.27	1.55	0.21
PETDB-3093-DMPII-06	GUO, 2016	BASALT	18.38	38.64	4.99	21.04	4.91	1.7	4.53	0.65	3.54	0.65	1.65	0.21	1.24	0.18
PETDB-3093-DMPII-08	GUO, 2016	BASALT	44.16	87.22	10.71	41.81	8.48	2.8	7.7	1	4.81	0.81	1.86	0.22	1.24	0.17
PETDB-3093-ABGD-01	GUO, 2016	BASALT	30.86	61.64	8.19	32.22	7.29	2.32	6.72	0.98	4.65	0.85	1.89	0.26	1.24	0.17
PETDB-3093-ABGD-04	GUO, 2016	BASALT	29.26	58.7	7.83	31.04	7.14	2.28	6.74	0.99	4.72	0.88	1.94	0.26	1.34	0.17
PETDB-3093-YJQD-10	GUO, 2016	BASALT	19.59	39.7	4.98	21.44	5.06	1.65	5.15	0.77	4.29	0.79	2.06	0.28	1.66	0.23
PETDB-3093-GGW-01	GUO, 2016	BASALT	38.92	74.66	9.53	36.08	7.97	2.57	7.66	1.17	5.83	1.13	2.61	0.36	1.87	0.25
PETDB-3093-GGW-03	GUO, 2016	BASALT	37.82	72.57	9.26	35.13	7.74	2.54	7.4	1.13	5.62	1.09	2.52	0.35	1.83	0.24
PETDB-3093-GGW-04	GUO, 2016	BASALT	21.7	41.56	5.43	21.32	5.16	1.73	5.38	0.88	4.56	0.93	2.23	0.33	1.77	0.24
PETDB-3093-GGW-07	GUO, 2016	BASALT	21.04	41.18	5.39	21.26	5.17	1.73	5.38	0.87	4.57	0.94	2.25	0.33	1.78	0.24
PETDB-3093-GGW-12	GUO, 2016	BASALT	35.22	67.6	8.63	32.72	7.26	2.35	6.91	1.06	5.26	1.02	2.35	0.32	1.69	0.22
PETDB-3093-GGW-14	GUO, 2016	BASALT	27.7	53.42	6.9	26.7	6.11	1.97	6.02	0.92	4.55	0.88	2.01	0.28	1.47	0.2
PETDB-3093-GGW-15	GUO, 2016	BASALT	30.64	58.74	7.55	29.04	6.62	2.14	6.54	1.01	5.08	1	2.35	0.33	1.71	0.23
PETDB-3093-GGW-18	GUO, 2016	BASALT	34.89	67.07	8.56	32.58	7.21	2.32	6.91	1.06	5.16	0.99	2.25	0.31	1.58	0.21
PETDB-3093-HTL-03	GUO, 2016	BASALT	15.45	30.56	4.32	17.8	4.61	1.53	4.76	0.75	3.74	0.73	1.68	0.23	1.22	0.17
PETDB-3093-HTL-04	GUO, 2016	BASALT	16	32.46	4.47	18.58	4.89	1.65	5.05	0.8	4.03	0.78	1.8	0.25	1.32	0.18
PETDB-3093-LC-01	GUO, 2016	BASALT	24.4	48.2	6.3	24.28	5.39	1.76	5.19	0.8	3.94	0.78	1.83	0.26	1.42	0.2
PETDB-3093-LC-02	GUO, 2016	BASALT	22.34	44.44	5.88	22.94	5.14	1.72	5.07	0.8	4.11	0.83	1.98	0.29	1.58	0.22
PETDB-3093-NQS-01	GUO, 2016	BASALT	53.3	96.86	13.51	50.94	10.19	3.18	8.72	1.21	5.48	0.97	2.09	0.27	1.34	0.18
PETDB-3093-NQS-04	GUO, 2016	BASALT	49.18	90.06	12.58	47.94	9.61	3	8.16	1.13	5.07	0.9	1.93	0.25	1.23	0.16
PETDB-3093-NQS-07	GUO, 2016	BASALT	29.02	56.04	7.59	29.92	6.75	2.23	6.4	0.96	4.58	0.87	1.93	0.26	1.34	0.18
PETDB-3093-NQS-16	GUO, 2016	BASALT	43.88	87.22	11.31	43.22	8.81	2.77	7.47	1.04	4.67	0.83	1.77	0.23	1.11	0.15
PETDB-3093-NQS-20	GUO, 2016	BASALT	45.52	89.98	11.68	44.7	9.03	2.96	7.74	1.07	4.79	0.85	1.81	0.23	1.17	0.15
PETDB-3093-DMB-01	GUO, 2016	BASALT	22.54	40.9	6.06	23.97	5.66	1.8	5.64	0.87	4.37	0.87	2.02	0.28	1.48	0.21
PETDB-3093-DMB-06	GUO, 2016	BASALT	22.94	41.48	5.94	23.28	5.44	1.7	5.38	0.84	4.21	0.84	1.98	0.28	1.49	0.21
PETDB-3093-DMB-09	GUO, 2016	BASALT	27.94	55.42	7.25	27.96	6.25	1.96	5.89	0.89	4.35	0.84	1.96	0.27	1.44	0.2
PETDB-3093-DMB-12	GUO, 2016	BASALT	19.3	39.06	5.17	20.44	4.91	1.58	4.79	0.75	3.75	0.73	1.7	0.24	1.28	0.18
PETDB-3093-DMB-15	GUO, 2016	BASALT	26.64	53.36	6.94	26.56	5.74	1.81	5.33	0.81	3.93	0.75	1.72	0.24	1.29	0.17
PETDB-3093-DMB-35	GUO, 2016	BASALT	42.73	81.41	10.42	39.96	8.65	2.73	7.7	1.1	5.08	0.93	2.03	0.27	1.35	0.18
PETDB-3093-QLT-01	GUO, 2016	BASALT	23.54	46.24	6.01	22.82	4.96	1.6	4.71	0.73	3.69	0.75	1.82	0.27	1.46	0.21
PETDB-3093-SH-01	GUO, 2016	BASALT	9.92	21.46	3.1	13.51	3.8	1.37	4.25	0.7	3.68	0.74	1.79	0.26	1.4	0.2
PETDB-3093-SH-02	GUO, 2016	BASALT	10.06	22.06	3.17	13.83	3.93	1.44	4.33	0.72	3.78	0.76	1.81	0.27	1.4	0.2
PETDB-3093-SM-03	GUO, 2016	BASALT	18.89	38	5.16	20.68	5.19	1.74	5.35	0.86	4.34	0.86	1.97	0.28	1.46	0.2
PETDB-3093-SM-06	GUO, 2016	BASALT	17.87	36.8	4.99	20.1	5.06	1.7	5.15	0.83	4.19	0.82	1.89	0.27	1.42	0.2
PETDB-3093-SM-09	GUO, 2016	BASALT	21.14	42.12	5.52	21.48	5.06	1.64	5.03	0.78	4	0.79	1.87	0.26	1.39	0.19
PETDB-3093-DMN-03	GUO, 2016	BASALT	19.98	40.8	5.47	21.7	5.39	1.78	5.4	0.85	4.31	0.84	1.96	0.28	1.44	0.2
PETDB-3093-DMN-05	GUO, 2016	BASALT	19.71	39.68	5.36	21.32	5.27	1.74	5.37	0.85	4.3	0.84	1.93	0.27	1.44	0.2
PETDB-3093-DMN-07	GUO, 2016	BASALT	17.67	35.94	4.87	19.51	4.9	1.61	5.04	0.8	4.04	0.8	1.84	0.26	1.37	0.18
PETDB-3093-DMN-08	GUO, 2016	BASALT	17.39	34.68	4.72	18.77	4.59	1.54	4.72	0.75	3.79	0.75	1.72	0.25	1.32	0.18
PETDB-3093-XLM-07	GUO, 2016	BASALT	22.7	45.7	6.03	23.52	5.36	1.77	5.17	0.8	3.96	0.76	1.74	0.24	1.3	0.18
PETDB-3093-XLM-17	GUO, 2016	BASALT	21.54	43.42	5.74	22.44	5.2	1.69	5.13	0.8	4.01	0.78	1.84	0.26	1.39	0.19
PETDB-3093-YHN-02	GUO, 2016	BASALT	42.58	81.44	10.41	40.1	8.67	2.77	7.81	1.12	5.11	0.93	2.04	0.27	1.35	0.18
PETDB-3093-YHN-07	GUO, 2016	BASALT	39.02	74.76	9.57	36.84	7.95	2.53	7.15	1.02	4.73	0.86	1.87	0.25	1.25	0.17
PETDB-3093-YHN-10	GUO, 2016	BASALT	42.5	81.16	10.4	39.94	8.61	2.73	7.78	1.1	5.12	0.93	2.03	0.27	1.35	0.18
PETDB-3093-YHN-14	GUO, 2016	BASALT	43.94	84.08	10.78	41.34	8.88	2.84	7.97	1.15	5.28	0.96	2.09	0.27	1.37	0.18
PETDB-3110-T9-871 AD	ZELLMER, 2008	BASALT	85.9	166.36	18.75	66.07	12.42	1.54	11.64	1.91	10.58	2.2	6.47	0.98	6.03	0.88
PETDB-3110-T1-1477	ZELLMER, 2008	BASALT	6.71	17.91	2.52	12.28	3.61	1.21	4.42	0.73	4.68	1.01	2.85	0.45	2.77	0.42
PETDB-3110-T2-1477	ZELLMER, 2008	BASALT	6.17	16.54	2.35	11.49	3.44	1.16	4.19	0.69	4.49	0.96	2.72	0.43	2.64	0.4
PETDB-3110-T3-1477	ZELLMER, 2008	BASALT	90.56	174.21	20	71.67	13.79	2.28	12.61	2.08	11.58	2.39	6.93	1.05	6.47	0.96
PETDB-3110-T10-871 AD	ZELLMER, 2008	BASALT	94.57	183.21	20.71	73.28	13.82	1.81	12.59	2.06	11.48	2.39	6.99	1.06	6.54	0.96
PETDB-3110-T5-871 AD	ZELLMER, 2008	BASALT	6.41	17.35	2.45	12.07	3.59	1.18	4.34	0.72	4.67	1.01	2.84	0.45	2.78	0.43
PETDB-3110-T7-871 AD	ZELLMER, 2008	BASALT	93.92	180.22	20.54	72.55	13.71	1.76	12.63	2.06	11.42	2.39	6.9	1.05	6.43	0.95
PETDB-3123-MWA9	ALDANMAZ, 2006	LHERZOLITE	0.14	0.39	0.07	0.39	0.14	0.06	0.22	0.05	0.34	0.08	0.25	0.04	0.27	0.05
PETDB-3123-NWA10	ALDANMAZ, 2006	PYROXENITE	0.12	0.38	0.07	0.41	0.14	0.06	0.24	0.05	0.32	0.08	0.23	0.04	0.24	0.04
PETDB-3123-NWA11	ALDANMAZ, 2006	LHERZOLITE	1.32	3.25	0.42	1.72	0.35	0.11	0.33	0.06	0.36	0.08	0.23	0.04	0.26	0.05
PETDB-3123-NWA12	ALDANMAZ, 2006	DUNITE	0.27	0.49	0.06	0.25	0.05	0.02	0.06	0.01	0.07	0.02	0.05	0.01	0.06	0.01
PETDB-3123-NWA14	ALDANMAZ, 2006	LHERZOLITE	0.32	0.85	0.13	0.68	0.21	0.08	0.28	0.06	0.39	0.1	0.29	0.05	0.31	0.05
PETDB-3123-NWA18	ALDANMAZ, 2006	HARZBURGITE	0.18	0.49	0.08	0.43	0.17	0.08	0.29	0.06	0.46	0.11	0.35	0.05	0.37	0.06
PETDB-3123-NWA21	ALDANMAZ, 2006	HARZBURGITE	0.72	1.37	0.15	0.53	0.08	0.02	0.07	0.01	0.08	0.02	0.06	0.01	0.08	0.02
PETDB-3123-NWA29	ALDANMAZ, 2006	PYROXENITE	0.19	0.65	0.11	0.61	0.22	0.09	0.31	0.06	0.41	0.1	0.29	0.05	0.31	0.05
PETDB-3123-NWA6	ALDANMAZ, 2006	HARZBURGITE	0.16	0.46	0.07	0.4	0.14	0.06	0.21	0.04	0.27	0.07	0.2	0.03	0.23	0.04
PETDB-3123-NWA8	ALDANMAZ, 2006	DUNITE	0.35	0.86	0.11	0.44	0.08	0.03	0.07	0.01	0.08	0.02	0.05	0.01	0.06	0.01
PETDB-3124-THX04	ALDANMAZ, 2012	HARZBURGITE	0.149	0.379	0.053	0.232	0.066	0.023	0.074	0.012	0.085	0.018	0.06	0.011	0.078	0.013
PETDB-3124-THX05	ALDANMAZ, 2012	LHERZOLITE	1.722	3.43	0.441	1.984	0.595	0.197	0.577	0.087	0.532	0.105	0.282	0.041	0.272	0.042
PETDB-3124-THX06	ALDANMAZ, 2012	HARZBURGITE	0.169	0.457	0.067	0.319	0.098	0.038	0.136	0.024	0.172	0.034	0.101	0.017	0.114	0.017
PETDB-3124-THX07	ALDANMAZ, 2012	HARZBURGITE	0.177	0.453	0.076	0.385	0.107	0.04	0.145	0.029	0.186	0.038	0.11	0.018	0.113	0.018
PETDB-3124-THX08	ALDANMAZ, 2012	LHERZOLITE	0.176	0.542	0.09	0.474	0.152	0.057	0.201	0.037	0.252	0.058	0.165	0.025	0.171	0.026
PETDB-3124-THX09	ALDANMAZ, 2012	LHERZOLITE	0.175	0.629	0.124	0.667	0.232	0.089	0.317	0.062	0.402	0.092	0.246	0.041	0.279	0.042
PETDB-3124-THX11	ALDANMAZ, 2012	HARZBURGITE	0.215	0.575	0.079	0.385	0.109	0.04	0.144	0.027	0.19	0.044	0.131	0.021	0.143	0.022
PETDB-3124-THX12	ALDANMAZ, 2012	LHERZOLITE	0.162	0.524	0.104	0.556	0.202	0.074	0.281	0.051	0.352	0.077	0.23	0.035	0.233	0.037
PETDB-3124-THX13	ALDANMAZ, 2012	LHERZOLITE	0.837	1.831	0.239	1.086	0.283	0.099	0.31	0.048	0.297	0.063	0.18	0.03	0.196	0.032
PETDB-3124-THX14	ALDANMAZ, 2012	HARZBURGITE	0.145	0.49	0.096	0.559	0.185	0.081	0.294	0.055	0.362	0.084	0.253	0.036	0.235	0.041
PETDB-3124-THX15	ALDANMAZ, 2012	HARZBURGITE	0.156	0.433	0.06	0.272	0.09	0.034	0.124	0.021	0.134	0.033	0.088	0.013	0.088	0.013
PETDB-3124-THX17	ALDANMAZ, 2012	LHERZOLITE	2.12	4.9	0.588	2.692	0.794	0.262	0.795	0.125	0.761	0.15	0.403	0.059	0.389	0.06
PETDB-3124-THX18	ALDANMAZ, 2012	LHERZOLITE	0.192	0.506	0.072	0.352	0.104	0.037	0.13	0.026	0.181	0.039	0.116	0.019	0.129	0.019
PETDB-3124-THX19	ALDANMAZ, 2012	DUNITE	0.31	0.68	0.081	0.33	0.077	0.029	0.095	0.016	0.099	0.021	0.057	0.009	0.063	0.01
PETDB-3124-THX23	ALDANMAZ, 2012	HARZBURGITE	0.322	0.677	0.074	0.273	0.062	0.021	0.063	0.011	0.069	0.015	0.042	0.007	0.046	0.008
PETDB-3124-THX24	ALDANMAZ, 2012	HARZBURGITE	0.13	0.37	0.05	0.26	0.08	0.033	0.102	0.019	0.114	0.024	0.064	0.01	0.068	0.01
PETDB-3124-THX25	ALDANMAZ, 2012	LHERZOLITE	0.246	0.794	0.128	0.651	0.223	0.084	0.3	0.056	0.365	0.082	0.238	0.037	0.242	0.037
PETDB-3124-THX28	ALDANMAZ, 2012	HARZBURGITE	0.165	0.374	0.049	0.203	0.058	0.023	0.071	0.011	0.082	0.018	0.058	0.01	0.076	0.013
PETDB-3124-THX36	ALDANMAZ, 2012	HARZBURGITE	0.631	1.314	0.16	0.66	0.163	0.053	0.159	0.025	0.14	0.032	0.082	0.013	0.091	0.015
PETDB-3130-TA-2012-01	FRIEDMAN, 2016	PERIDOTITE	0.35	0.55	0.08	0.49	0.2	0.09	0.35	0.07	0.46	0.11	0.33	0.05	0.33	0.05
PETDB-3130-TA-2012-02	FRIEDMAN, 2016	PERIDOTITE	1.04	2.92	0.43	1.82	0.44	0.15	0.47	0.08	0.49	0.1	0.29	0.04	0.29	0.05
PETDB-3130-TA-2012-03	FRIEDMAN, 2016	PERIDOTITE	0.19	0.46	0.08	0.49	0.22	0.08	0.34	0.07	0.51	0.11	0.34	0.05	0.33	0.05
PETDB-3130-TA-2012-06	FRIEDMAN, 2016	PERIDOTITE	0.47	1.18	0.17	0.77	0.27	0.12	0.42	0.08	0.55	0.12	0.39	0.06	0.39	0.06
PETDB-3130-TA-2012-08	FRIEDMAN, 2016	DUNITE	0.18	0.38	0.06	0.32	0.09	0.04	0.17	0.03	0.24	0.06	0.18	0.03	0.2	0.03
PETDB-3130-TA-2012-10	FRIEDMAN, 2016	DUNITE	1.25	2.37	0.3	1.3	0.33	0.13	0.48	0.09	0.57	0.12	0.39	0.06	0.37	0.06
PETDB-3130-TA-2012-13	FRIEDMAN, 2016	PERIDOTITE	0.67	1.48	0.2	0.83	0.25	0.1	0.36	0.06	0.46	0.1	0.3	0.04	0.32	0.05
PETDB-3130-TA-2012-15	FRIEDMAN, 2016	PERIDOTITE	1.51	3.79	0.51	2.16	0.51	0.18	0.54	0.09	0.58	0.12	0.37	0.05	0.36	0.05
PETDB-3130-TA-2012-16	FRIEDMAN, 2016	PERIDOTITE	0.23	0.45	0.06	0.4	0.16	0.07	0.27	0.05	0.39	0.09	0.26	0.04	0.27	0.04
PETDB-3130-TA-2012-19	FRIEDMAN, 2016	PERIDOTITE	0.76	1.79	0.26	1.15	0.32	0.11	0.38	0.07	0.46	0.09	0.29	0.04	0.29	0.05
PETDB-3130-TA-2012-26	FRIEDMAN, 2016	ALKALI BASALT	49	99	12	46	8.84	2.77	7.34	0.97	5.35	0.91	2.37	0.29	1.75	0.24
PETDB-3130-TA-2012-27	FRIEDMAN, 2016	ALKALI BASALT	51	101	12	48	8.97	2.86	7.65	1.02	5.63	0.95	2.37	0.3	1.75	0.24
JCR16003-207.1	RILEY, 2019	BASALT	6	10.9	2	9.8	2.9	1.02	3.7	0.66	4.21	0.73	2.53	0.42	2.5	0.4
PETDB-3130-TA-2012-29	FRIEDMAN, 2016	ALKALI BASALT	52	104	12	49	9.17	2.88	7.74	1.04	5.55	0.94	2.39	0.3	1.79	0.25
PETDB-3130-TA-2012-30	FRIEDMAN, 2016	ALKALI BASALT	51	102	12	48	8.86	2.83	7.54	1.02	5.48	0.94	2.38	0.3	1.75	0.24
PETDB-3130-TA-2012-31	FRIEDMAN, 2016	ALKALI BASALT	51	101	12	49	9.07	2.81	7.66	1.01	5.42	0.94	2.37	0.3	1.77	0.24
PETDB-3130-TA-2012-33	FRIEDMAN, 2016	ALKALI BASALT	51	99	12	47	8.9	2.88	7.54	1.03	5.43	0.92	2.35	0.3	1.74	0.25
PETDB-3130-TA-2012-34	FRIEDMAN, 2016	ALKALI BASALT	50	99	12	47	8.8	2.79	7.38	1	5.34	0.92	2.29	0.29	1.72	0.24
PETDB-3130-TA-2012-35	FRIEDMAN, 2016	ALKALI BASALT	50	100	12	48	8.89	2.84	7.66	1.02	5.47	0.94	2.38	0.3	1.73	0.24
PETDB-3130-TA-2012-37	FRIEDMAN, 2016	ALKALI BASALT	55	110	13	53	9.57	3.01	7.94	1.06	5.74	0.98	2.47	0.31	1.85	0.26
PETDB-3130-TA-2012-38	FRIEDMAN, 2016	ALKALI BASALT	49	99	12	47	8.84	2.79	7.27	0.99	5.35	0.92	2.36	0.29	1.72	0.24
PETDB-3130-TA-2012-39	FRIEDMAN, 2016	ALKALI BASALT	51	102	12	48	9	2.84	7.43	1	5.54	0.94	2.43	0.3	1.76	0.25
PETDB-3130-TA-2012-41	FRIEDMAN, 2016	ALKALI BASALT	50	101	12	47	8.8	2.78	7.28	0.97	5.27	0.92	2.34	0.29	1.69	0.23
PETDB-3130-TA-2012-42	FRIEDMAN, 2016	ALKALI BASALT	55	109	13	50	9.31	2.9	7.77	1.02	5.55	0.95	2.41	0.31	1.79	0.25
JCR16003-207.2	RILEY, 2019	BASALT	4.9	10.8	1.9	9.3	2.8	1.01	3.6	0.65	4.06	0.7	2.35	0.39	2.3	0.37
PETDB-3130-TA-2012-43	FRIEDMAN, 2016	ALKALI BASALT	56	110	13	51	9.34	2.94	7.71	1.03	5.49	0.95	2.43	0.3	1.8	0.25
PETDB-3130-TA-2012-44	FRIEDMAN, 2016	DUNITE	1.26	2.55	0.32	1.35	0.33	0.13	0.43	0.08	0.53	0.11	0.35	0.05	0.35	0.06
PETDB-3130-TA-2012-45	FRIEDMAN, 2016	DUNITE	0.72	1.43	0.21	0.97	0.28	0.11	0.39	0.07	0.5	0.1	0.33	0.05	0.32	0.05
PETDB-3130-TA-2012-46	FRIEDMAN, 2016	DUNITE	0.68	0.96	0.15	0.74	0.23	0.09	0.33	0.06	0.43	0.1	0.29	0.04	0.28	0.04
PETDB-3130-TA-2012-47	FRIEDMAN, 2016	ALKALI BASALT	56	111	13	51	9.58	2.96	7.83	1.07	5.72	0.98	2.51	0.32	1.83	0.25
PETDB-3130-TA-2012-49	FRIEDMAN, 2016	DUNITE	0.52	1.02	0.13	0.63	0.23	0.09	0.34	0.06	0.47	0.1	0.32	0.05	0.32	0.05
PETDB-3130-TA-2012-50	FRIEDMAN, 2016	ALKALI BASALT	46	95	12	47	9.48	3.04	8.02	1.05	5.59	0.92	2.2	0.26	1.48	0.26
PETDB-3130-TA-2012-52	FRIEDMAN, 2016	ALKALI BASALT	52	107	13	52	10.06	3.15	8.32	1.12	5.75	0.95	2.23	0.27	1.49	0.27
PETDB-3130-TA-2012-53	FRIEDMAN, 2016	ALKALI BASALT	52	104	12	49	9.18	2.9	7.72	1.03	5.48	0.94	2.39	0.3	1.76	0.3
PETDB-3130-TA-2012-54	FRIEDMAN, 2016	ALKALI BASALT	53	103	12	49	8.93	2.79	7.3	0.99	5.38	0.93	2.35	0.3	1.77	0.3
PETDB-3130-TA-2012-56	FRIEDMAN, 2016	PERIDOTITE	0.87	2.07	0.28	1.32	0.39	0.14	0.51	0.09	0.67	0.14	0.43	0.06	0.4	0.06
PETDB-3130-TA-2012-58	FRIEDMAN, 2016	ALKALI BASALT	49	98	12	48	9.16	2.92	7.92	1.07	5.66	0.97	2.44	0.3	1.77	0.3
PETDB-3130-TA-2012-59	FRIEDMAN, 2016	ALKALI BASALT	47	96	12	47	8.94	2.85	7.77	1.04	5.55	0.95	2.38	0.3	1.72	0.24
PETDB-3130-TA-2012-60	FRIEDMAN, 2016	ALKALI BASALT	51	102	13	50	9.19	2.97	7.96	1.09	5.64	0.99	2.46	0.3	1.81	0.24
PETDB-3130-TA-2012-61	FRIEDMAN, 2016	ALKALI BASALT	48	98	12	48	9.14	2.93	7.86	1.04	5.68	0.97	2.4	0.3	1.79	0.25
PETDB-3130-TA-2012-62	FRIEDMAN, 2016	PERIDOTITE	0.44	1.02	0.14	0.64	0.17	0.07	0.25	0.04	0.3	0.06	0.21	0.03	0.22	0.03
PETDB-3130-TA-2012-R4	FRIEDMAN, 2016	PERIDOTITE	0.19	0.41	0.1	0.57	0.26	0.11	0.43	0.08	0.56	0.13	0.38	0.06	0.38	0.06
PETDB-3136-10HK01	HASTIE, 2016	BASALT	2.48	6.42	1.01	4.77	1.53	0.61	1.84	0.34	2.44	0.47	1.43	0.23	1.47	0.22
PETDB-3136-10HK02	HASTIE, 2016	BASALT	2.33	6.33	1.06	5.27	1.9	0.72	2.32	0.44	3.2	0.61	1.91	0.32	1.94	0.3
PETDB-3136-10HK03	HASTIE, 2016	BASALT	2.56	7.01	1.18	5.87	2.09	0.79	2.59	0.5	3.54	0.68	2.16	0.36	2.14	0.33
PETDB-3136-10HK05	HASTIE, 2016	BASALT	2.64	6.61	1.03	4.89	1.59	0.61	1.93	0.37	2.5	0.49	1.5	0.25	1.53	0.23
PETDB-3136-10HK06	HASTIE, 2016	BASALT	3.09	7.9	1.29	6.2	2.1	0.77	2.65	0.51	3.55	0.68	2.18	0.37	2.26	0.34
POLARK4-370-005-1	M‚àö√∫HE, 1993	BASALT	5.43	13.5	2.12	9.99	3.34	1.18	3.63	0.66	4.44	0.88	2.62	0.34	2.35	0.34
PETDB-3136-10HK07	HASTIE, 2016	BASALT	3.09	8.05	1.29	6.21	2.15	0.78	2.64	0.5	3.54	0.69	2.18	0.36	2.25	0.34
PETDB-3136-10HK08	HASTIE, 2016	BASALT	2.69	6.95	1.13	5.39	1.82	0.71	2.3	0.46	3.21	0.62	2	0.32	2.08	0.3
PETDB-3136-10HK09	HASTIE, 2016	BASALT	3.1	8.74	1.41	6.86	2.38	0.89	2.93	0.58	3.99	0.79	2.5	0.39	2.57	0.38
PETDB-3136-10HK10	HASTIE, 2016	BASALT	3.17	8.69	1.41	6.65	2.3	0.83	2.83	0.57	3.86	0.76	2.45	0.39	2.45	0.36
PETDB-3136-10HK11	HASTIE, 2016	BASALT	2.46	6.73	1.1	5.38	1.85	0.69	2.3	0.44	3.15	0.61	1.91	0.3	1.94	0.29
PETDB-3136-10HK12	HASTIE, 2016	BASALT	2.34	6.56	1.1	5.38	1.84	0.69	2.27	0.44	3.06	0.6	1.87	0.3	1.9	0.28
PETDB-3136-10HK15	HASTIE, 2016	BASALT	2.54	6.84	1.13	5.49	1.9	0.69	2.31	0.46	3.12	0.61	1.92	0.3	1.92	0.29
PETDB-3136-10HK16	HASTIE, 2016	BASALT	2.55	6.87	1.11	5.37	1.87	0.69	2.23	0.45	3.02	0.59	1.9	0.3	1.88	0.29
PETDB-3136-10HK17	HASTIE, 2016	BASALT	2.49	6.83	1.12	5.44	1.86	0.69	2.3	0.45	3.14	0.61	1.92	0.3	1.94	0.28
PETDB-3136-10HK18	HASTIE, 2016	BASALT	2.27	6.14	1	4.93	1.68	0.65	2.12	0.42	2.9	0.56	1.78	0.28	1.79	0.27
PETDB-3136-10HK19	HASTIE, 2016	BASALT	1.56	4.26	0.7	3.41	1.23	0.5	1.53	0.3	2.04	0.4	1.25	0.2	1.24	0.19
PETDB-3136-10HK20	HASTIE, 2016	BASALT	1.99	5.44	0.89	4.46	1.55	0.62	1.97	0.38	2.72	0.54	1.66	0.26	1.63	0.25
PETDB-3136-10HK21	HASTIE, 2016	BASALT	1	2.65	0.44	2.01	0.68	0.26	0.85	0.16	1.07	0.21	0.64	0.1	0.64	0.09
PETDB-3136-10HK22	HASTIE, 2016	BASALT	1.24	3.31	0.54	2.53	0.86	0.34	1.04	0.19	1.31	0.26	0.78	0.12	0.79	0.12
PETDB-3136-10HK23	HASTIE, 2016	BASALT	1.27	3.37	0.54	2.61	0.87	0.31	1.03	0.19	1.29	0.25	0.78	0.13	0.77	0.11
PETDB-3136-10HK24	HASTIE, 2016	BASALT	1.13	3.01	0.47	2.34	0.8	0.28	0.89	0.17	1.13	0.22	0.68	0.11	0.65	0.1
PETDB-3136-10HK25	HASTIE, 2016	BASALT	2.73	7.11	1.08	5.18	1.64	0.62	1.9	0.36	2.49	0.49	1.54	0.25	1.56	0.24
PETDB-3136-10HK26	HASTIE, 2016	BASALT	3.15	7.87	1.21	5.58	1.77	0.69	2.18	0.4	2.81	0.54	1.73	0.28	1.72	0.27
PETDB-3136-10HK27	HASTIE, 2016	BASALT	1.91	4.82	0.78	3.64	1.16	0.44	1.46	0.27	1.84	0.36	1.07	0.18	1.08	0.16
PETDB-3136-10HK28	HASTIE, 2016	BASALT	1.9	5.01	0.8	3.81	1.24	0.47	1.55	0.28	1.96	0.36	1.14	0.19	1.16	0.18
PETDB-3136-10HK29	HASTIE, 2016	BASALT	1.86	4.93	0.78	3.77	1.2	0.45	1.48	0.26	1.89	0.36	1.12	0.18	1.12	0.17
JCR16003-209.3	RILEY, 2019	BASALT	13.2	20.1	3.7	17.2	4.5	1.49	5.6	0.97	5.96	1.11	3.47	0.57	3.4	0.54
PETDB-3142-98-055	DAY, 2013	BASALT	13.2	32.9	4.96	23.4	5.96	1.97	6.59	1.06	6.13	1.24	3.26	0.53	3.02	0.49
PETDB-3142-98-061B	DAY, 2013	BASALT	18.5	45.3	6.72	31.4	7.55	2.47	7.96	1.26	7.02	1.38	3.51	0.52	3.21	0.5
PETDB-3142-MU 033.252.76	DAY, 2013	GABBRONORITE	3.08	7	1	4.63	1.17	0.43	1.38	0.23	1.35	0.28	0.74	0.11	0.72	0.12
PETDB-3142-98-064	DAY, 2013	BASALT	30.9	73.6	10.8	49.4	11.54	3.37	11.79	1.79	10.21	2	5.13	0.81	4.7	0.73
PETDB-3142-98-070	DAY, 2013	BASALT	24.2	57.3	8.47	39	9.3	2.84	9.91	1.55	8.88	1.78	4.6	0.74	4.29	0.68
PETDB-3142-98-087	DAY, 2013	BASALT	9.43	23.6	3.55	16.8	4.28	1.45	4.89	0.81	4.72	0.96	2.51	0.41	2.41	0.38
PETDB-3142-98-090B	DAY, 2013	BASALT	12.3	28.4	4.03	18.5	4.4	1.47	4.82	0.76	4.38	0.87	2.28	0.37	2.15	0.34
PETDB-3142-98-094	DAY, 2013	BASALT	8.41	19.9	2.89	13.6	3.46	1.12	3.93	0.64	3.75	0.78	2.03	0.32	1.93	0.31
PETDB-3142-98-109	DAY, 2013	PICRITE	3.77	9.03	1.28	6.29	1.65	0.57	2	0.33	1.96	0.4	1.09	0.17	1.01	0.16
PETDB-3142-98-119	DAY, 2013	PICRITE	3.99	9.25	1.33	6.23	1.65	0.57	2.02	0.34	2	0.41	1.09	0.17	1.03	0.16
PETDB-3142-98-119B	DAY, 2013	PICRITE	3.5	8.39	1.23	5.96	1.63	0.57	1.96	0.32	1.93	0.4	1.06	0.17	1	0.16
PETDB-3142-98-124	DAY, 2013	BASALT	17.8	42.3	6.13	28.2	6.79	2.14	7.62	1.23	7.19	1.49	3.99	0.65	3.85	0.63
PETDB-3142-98-125	DAY, 2013	BASALT	6.22	16	2.5	12.2	3.43	1.09	4.48	0.73	4.57	0.99	2.68	0.45	2.66	0.43
PETDB-3142-98-127	DAY, 2013	BASALT	6.79	17.1	2.6	12.6	3.4	1.19	4.13	0.71	4.31	0.93	2.57	0.43	2.62	0.43
PETDB-3142-98-170	DAY, 2013	BASALT	17.8	38.9	5.44	24.1	5.34	1.65	5.31	0.8	4.38	0.85	2.13	0.33	1.9	0.29
PETDB-3142-HDB-2001-MX5	DAY, 2013	GABBRONORITE	4.55	10.03	1.4	6.29	1.64	0.52	1.88	0.32	1.94	0.4	1.11	0.17	1.05	0.17
PETDB-3142-MU 033.241.21	DAY, 2013	GABBRONORITE	3.53	8	1.13	5.16	1.31	0.45	1.54	0.24	1.46	0.3	0.81	0.12	0.79	0.12
PETDB-3149-DY10-1	LI, 2012	PICRITE	27.6	60.6	7.7	32	6.2	1.97	6.37	0.76	4.45	0.78	1.93	0.24	1.53	0.21
PETDB-3149-DY8-8	LI, 2012	PICRITE	13.3	27	3.23	13	2.71	0.89	2.96	0.43	2.51	0.5	1.35	0.19	1.21	0.17
PETDB-3149-DYB-1	LI, 2012	THOLEIITE	34.1	69.6	8.1	34.7	6.18	2.03	6	0.87	4.45	0.86	2.31	0.28	1.91	0.25
PETDB-3149-DYB-13	LI, 2012	PICRITE	26.7	56.6	7.04	29.6	5.71	1.82	5.06	0.77	3.83	0.67	1.66	0.23	1.31	0.22
PETDB-3149-DYB-19	LI, 2012	THOLEIITE	14.5	27.5	3.1	12	2.27	0.72	2.75	0.47	2.22	0.45	1.32	0.15	1.01	0.15
PETDB-3149-DYB2-2	LI, 2012	PICRITE	25.5	56	6.98	31.2	5.73	1.68	5.42	0.72	3.44	0.66	1.72	0.22	1.32	0.18
PETDB-3149-DYC-9	LI, 2012	THOLEIITE	15.6	31.1	3.7	14.8	3.08	0.99	3.16	0.45	2.64	0.55	1.49	0.21	1.28	0.19
PETDB-3149-DYQ1-1	LI, 2012	THOLEIITE	32.2	59.9	6.9	27	4.38	1.47	4.71	0.56	3.15	0.61	1.55	0.23	1.3	0.18
PETDB-3149-DYQ1-4	LI, 2012	THOLEIITE	33.6	61.3	6.4	24.2	3.92	1.16	4.37	0.7	2.79	0.55	1.68	0.2	1.15	0.18
PETDB-3149-LSTZ-1	LI, 2012	PICRITE	13.9	27.2	3.2	10.7	2.63	0.88	2.5	0.36	2.36	0.51	1.32	0.2	1.08	0.17
PETDB-3149-LSTZ-2	LI, 2012	PICRITE	32.7	60.6	6.78	24	4.37	1.42	4.3	0.61	3.67	0.72	1.94	0.27	1.58	0.24
PETDB-3149-PY2	LI, 2012	ALKALI BASALT	7.6	17.8	2.5	10.9	3.49	1.28	3.68	0.63	4.43	0.86	2.27	0.33	1.8	0.25
PETDB-3149-PY5	LI, 2012	ALKALI BASALT	7.5	17.3	2.4	9.6	3.22	1.26	3.34	0.62	3.97	0.88	2.23	0.34	2	0.3
PETDB-3149-ERR2-15	LI, 2012	PICRITE	16.3	34.8	4.43	20.7	4.34	1.41	4.18	0.67	3.67	0.62	1.72	0.23	1.39	0.21
PETDB-3149-ERR2-7	LI, 2012	THOLEIITE	46.5	99.8	12.8	55.5	10.91	3.26	9.77	1.4	8.41	1.62	4.07	0.54	3.23	0.5
PETDB-3149-YSB6-3	LI, 2012	THOLEIITE	19.4	41.4	5.4	22.8	5.41	1.71	5.87	0.93	5.64	1.09	3.3	0.45	2.9	0.44
PETDB-3149-LZH-2	LI, 2012	THOLEIITE	48	109	13.5	56.6	11.83	3.32	10.76	1.47	8	1.42	3.82	0.5	3.06	0.43
PETDB-3149-XL11-3	LI, 2012	PICRITE	24.25	51.44	6.44	26.22	5.64	1.82	4.83	0.71	3.91	0.75	1.84	0.23	1.3	0.18
PETDB-3149-XL5	LI, 2012	PICRITE	27.7	59.7	7.39	31.9	6.04	1.91	5.66	0.8	3.99	0.75	1.85	0.23	1.44	0.17
PETDB-3149-XL6	LI, 2012	THOLEIITE	17.8	38.8	4.7	19.6	3.92	1.22	3.71	0.5	2.73	0.51	1.35	0.17	1.12	0.16
SO_126	MONNIER, 2006	HARZBURGITE	1.8	3.44	0.47	2.48	2.09	2.26	6.04	1.85	21.75	7.2	28.01	5.36	48.5	8.51
PETDB-3154-AGR8B	PRYTULAK, 2013	BASALT	7.56	16.02	2.41	11.08	2.95	1.04	3.27	0.59	3.3	0.7	1.95	0.31	1.9	0.3
PETDB-3154-GUG13	PRYTULAK, 2013	BASALT	3.26	8.43	1.4	7.08	2.27	0.84	2.94	0.56	3.38	0.74	2.15	0.34	2.18	0.34
PETDB-3159-JE9620	ESCUDER-VIRUETE, 2016	BASALT	3.1	7.7	1.23	5.9	1.94	0.74	2.46	0.48	2.97	0.63	1.79	0.26	1.8	0.26
PETDB-3159-JE9621A	ESCUDER-VIRUETE, 2016	BASALT	3.4	8.9	1.49	7.8	2.5	0.91	3.1	0.61	3.74	0.78	2.31	0.34	2.22	0.31
PETDB-3159-JE9621B	ESCUDER-VIRUETE, 2016	BASALT	3.2	8.6	1.41	7.2	2.38	0.9	2.98	0.58	3.61	0.76	2.17	0.34	2.13	0.31
PETDB-3159-JE9622	ESCUDER-VIRUETE, 2016	BASALT	57.2	101.1	11.5	42.8	5.97	1.95	5.64	0.87	4.53	0.76	2.16	0.3	1.66	0.26
PETDB-3159-JE9624	ESCUDER-VIRUETE, 2016	BASALT	5.1	8	1.17	6	1.43	0.62	2.03	0.36	2.27	0.44	1.22	0.2	1.24	0.16
PETDB-3159-JE9624D	ESCUDER-VIRUETE, 2016	BASALT	13.5	31.8	4.69	21	4.9	1.76	5.45	0.95	5.11	0.95	2.52	0.34	2.12	0.32
PETDB-3159-JE9625	ESCUDER-VIRUETE, 2016	BASALT	5.1	11.4	1.73	9.6	3.34	1.26	4.76	0.98	6.79	1.31	4.15	0.62	3.9	0.61
PETDB-3159-MJ9027	ESCUDER-VIRUETE, 2016	BASALT	10.5	24.3	3.57	16.7	3.81	1.43	4.31	0.75	4.12	0.76	2.33	0.31	1.79	0.31
PETDB-3159-MJ9111	ESCUDER-VIRUETE, 2016	BASALT	118.7	218.6	23.42	81.7	10.43	3.03	7.7	1.13	5.43	0.83	2.41	0.31	1.78	0.28
PETDB-3159-MJ9142	ESCUDER-VIRUETE, 2016	BASALT	11.8	27.4	3.86	18.6	4.49	1.54	4.51	0.82	4.1	0.84	2.3	0.32	1.89	0.31
PETDB-3159-MJ9150	ESCUDER-VIRUETE, 2016	BASALT	10.1	23.2	3.54	17.2	3.9	1.44	4.2	0.74	4.36	0.76	2.3	0.3	1.81	0.29
PETDB-3159-MJ9177	ESCUDER-VIRUETE, 2016	BASALT	2.9	7.6	1.24	6.9	2.18	0.92	3.46	0.7	4.33	0.98	3.11	0.45	2.91	0.47
PETDB-3159-MJ9623	ESCUDER-VIRUETE, 2016	BASALT	13.8	32.4	4.61	23.5	5.11	1.77	5.45	0.94	5.07	0.89	2.7	0.35	2.23	0.33
PETDB-3159-MJ9623B	ESCUDER-VIRUETE, 2016	BASALT	61.6	94.3	11.26	40.1	6.19	1.71	5.13	0.66	3.59	0.67	1.55	0.21	1.31	0.19
PETDB-3159-MJ9623C	ESCUDER-VIRUETE, 2016	BASALT	68.3	111.5	12.88	46.2	7.68	2.16	6.79	0.93	5.37	0.93	2.55	0.35	2.23	0.33
PETDB-3159-MJ9624B	ESCUDER-VIRUETE, 2016	BASALT	12.3	24.8	3.94	18.4	4.55	1.5	5.21	0.76	4.71	0.89	2.45	0.34	2	0.28
PETDB-3172-AN_17	HUGHES, 2015	BASALT	4.52	12.33	2.08	10.62	3.05	1.12	2.99	0.53	3.24	0.62	1.65	0.25	1.55	0.24
PETDB-3172-AN_18	HUGHES, 2015	BASALT	8.25	21.05	3.3	15.53	3.79	1.26	3.71	0.62	3.72	0.7	1.86	0.28	1.72	0.26
PETDB-3172-AN_20	HUGHES, 2015	BASALT	7.74	20.31	3.3	16.1	4.24	1.32	3.95	0.65	3.94	0.73	1.94	0.29	1.88	0.29
PETDB-3172-AN_21	HUGHES, 2015	BASALT	4.91	14.13	2.57	13.75	4.14	1.45	4.09	0.74	4.62	0.88	2.36	0.35	2.19	0.34
PETDB-3172-AN_24	HUGHES, 2015	BASALT	24.25	51.87	7	30.32	7.03	2.17	6.97	1.19	7.5	1.52	4.28	0.65	4.16	0.68
PETDB-3172-AN_25	HUGHES, 2015	BASALT	7.93	17.98	2.71	13.11	3.33	1.26	3.23	0.56	3.49	0.67	1.82	0.27	1.65	0.27
PETDB-3172-AN_52	HUGHES, 2015	BASALT	7.26	17.96	2.76	12.42	4.54	1.26	4.25	0.73	4.72	0.83	2.67	0.41	2.29	0.34
PETDB-3172-AN_53	HUGHES, 2015	BASALT	7.57	17.93	2.98	12.86	4.31	1.35	4.25	0.73	4.65	0.87	2.4	0.37	2.31	0.31
PETDB-3172-RM_7	HUGHES, 2015	BASALT	20.76	49.71	6.86	29.66	6.7	2.15	6.29	0.9	4.61	0.74	2.04	0.29	1.68	0.28
PETDB-3172-RM_8	HUGHES, 2015	BASALT	36.21	81.24	10.51	42.82	8.84	2.54	8.29	1.25	6.96	1.25	3.7	0.58	3.47	0.62
PETDB-3172-SK_13	HUGHES, 2015	BASALT	8.45	23.42	3.99	20.04	5.9	1.96	5.56	0.96	5.69	1	2.74	0.44	2.68	0.39
PETDB-3172-SK_14	HUGHES, 2015	BASALT	17.26	47.1	7.82	38.16	10.25	3.22	9.02	1.43	7.98	1.36	3.78	0.57	3.56	0.53
PETDB-3172-SK_15	HUGHES, 2015	BASALT	15.6	42.79	7.36	35.57	9.74	3.02	8.37	1.32	8.08	1.28	3.44	0.53	3.29	0.52
PETDB-3172-SK_16	HUGHES, 2015	BASALT	25.34	55.35	7.79	31.89	6.79	2.1	6.16	0.92	5.61	0.98	2.77	0.44	2.78	0.43
PETDB-3172-SK_21	HUGHES, 2015	BASALT	13	28.53	4.24	18.97	5.04	1.71	4.9	0.82	5.17	0.88	2.45	0.37	2.38	0.38
PETDB-3172-SK_23	HUGHES, 2015	BASALT	21.69	47.35	6.74	28.73	7.15	2.23	6.44	1.03	6.32	1.05	3.02	0.47	3.08	0.47
PETDB-3172-SK_29	HUGHES, 2015	BASALT	12.3	31.52	5.22	25.21	7.32	2.46	7.02	1.18	7.3	1.23	3.41	0.55	3.36	0.53
PETDB-3172-SK_31	HUGHES, 2015	BASALT	8.47	23.19	3.92	20.25	5.93	1.93	5.75	0.94	5.89	0.99	2.84	0.41	2.6	0.4
PETDB-3172-SK_32	HUGHES, 2015	BASALT	9.31	25.01	4.21	21.05	6.08	1.84	5.32	0.83	4.66	0.75	2	0.28	1.75	0.27
PETDB-3172-SK_34	HUGHES, 2015	BASALT	29.43	67.67	10.89	52.62	14.44	4.13	13.13	2.07	12.59	2.11	6	0.89	5.87	0.92
PETDB-3172-SK_41	HUGHES, 2015	BASALT	12.13	29.84	4.75	22.85	5.87	1.89	5.45	0.85	5.12	0.83	2.38	0.35	2.27	0.34
PETDB-3172-SK_43	HUGHES, 2015	BASALT	7.97	19.27	3.19	15.61	4.35	1.35	4.04	0.62	3.87	0.65	1.77	0.27	1.68	0.25
PETDB-3172-SK_44	HUGHES, 2015	BASALT	7.84	18.88	3.08	14.85	4.25	1.34	3.75	0.61	3.79	0.62	1.78	0.25	1.63	0.25
PETDB-3172-SK_47	HUGHES, 2015	BASALT	6.82	17.12	2.8	13.89	3.69	1.18	3.34	0.54	3.2	0.54	1.52	0.23	1.4	0.23
PETDB-3172-SK_49	HUGHES, 2015	BASALT	8.64	20.68	3.3	14.97	3.82	1.38	4.16	0.67	3.97	0.69	1.91	0.3	1.83	0.29
PETDB-3172-SK_57	HUGHES, 2015	BASALT	13.4	34.2	5.56	27.52	8.04	2.58	7.44	1.23	7.5	1.3	3.64	0.57	3.5	0.57
PETDB-3172-SK_63	HUGHES, 2015	BASALT	26.41	61.22	9.26	42.26	10.8	3.21	9.43	1.52	8.87	1.51	4.19	0.68	4.23	0.68
PETDB-3172-SK_64	HUGHES, 2015	BASALT	15.21	38.7	6.36	31.49	9.23	2.64	8.18	1.34	8.18	1.41	3.86	0.61	3.72	0.62
PETDB-3172-SK_66	HUGHES, 2015	BASALT	7.21	17.99	2.96	13.6	3.99	1.08	3.63	0.6	3.76	0.65	1.75	0.27	1.62	0.26
PETDB-3172-P10	HUGHES, 2015	DOLERITE	19.82	46.86	6.95	30.55	7.04	2.18	6.63	0.95	5.49	0.97	2.66	0.42	2.5	0.37
PETDB-3172-P11	HUGHES, 2015	DOLERITE	22.35	63.6	10.41	47.23	11.05	3.33	8.59	1	4.07	0.5	1.04	0.13	0.64	0.08
PETDB-3172-P21	HUGHES, 2015	DOLERITE	6.53	16.19	2.59	12.61	3.78	1.29	4.13	0.68	4.24	0.8	2.22	0.36	2.12	0.33
PETDB-3172-P27	HUGHES, 2015	DOLERITE	9.33	20.12	2.76	11.88	3.16	1.14	3.02	0.48	2.7	0.47	1.27	0.21	1.16	0.17
PETDB-3172-P28	HUGHES, 2015	DOLERITE	4.01	11.65	2.11	10.78	3.43	1.21	3.77	0.6	3.67	0.68	1.86	0.3	1.73	0.27
PETDB-3172-P29	HUGHES, 2015	DOLERITE	3.86	11.08	1.94	10.36	3.21	1.12	3.37	0.54	3.35	0.62	1.73	0.27	1.58	0.24
PETDB-3172-P30	HUGHES, 2015	DOLERITE	7.51	17.98	2.84	13.72	4.05	1.37	4.16	0.68	4.06	0.74	2.03	0.33	1.94	0.3
PETDB-3172-P34	HUGHES, 2015	DOLERITE	6.29	14.11	2.01	8.85	2.64	0.91	3.05	0.55	3.8	0.77	2.29	0.39	2.33	0.37
PETDB-3172-P55	HUGHES, 2015	DOLERITE	9.69	21.8	3.09	13.54	3.82	1.24	4.58	0.81	5.5	1.13	3.33	0.58	3.56	0.56
PETDB-3172-P6	HUGHES, 2015	DOLERITE	7.64	24.09	4.4	21.99	6.06	2.03	5.66	0.8	4.34	0.73	1.93	0.3	1.72	0.27
POLARK4-370-005-3	M‚àö√∫HE, 1993	BASALT	5.38	13.5	2.03	10.24	3.26	1.12	3.82	0.66	4.58	0.88	2.45	0.35	2.36	0.34
PETDB-3172-P9	HUGHES, 2015	DOLERITE	5.99	15.15	2.43	12.21	4.19	1.47	5.06	0.91	5.82	1.11	3.28	0.54	3.27	0.52
PETDB-3180-133583	SANO, 2016	BASALT	3.76	9.8	1.6	8.09	2.54	0.94	3.31	0.56	3.98	0.82	2.47	0.36	2.42	0.35
PETDB-3180-131138	SANO, 2016	BASALT	5.41	15.2	2.47	12.63	3.96	1.34	4.53	0.75	4.71	1.02	2.69	0.38	2.29	0.35
PETDB-3180-135344	SANO, 2016	BASALT	3.22	9.32	1.62	8.78	2.99	1.05	4.14	0.69	4.76	1.06	3.01	0.48	2.89	0.44
POLARK5-005-001	DEVEY, 1994	BASALT	2.06	5.26	0.99	5.86	2.23	0.87	3.04	0.61	4.37	0.96	2.84	0.43	2.83	0.41
POLARK5-005-002	DEVEY, 1994	BASALT	2.16	5.63	1.06	5.84	2.02	0.89	3.09	0.6	4.2	0.93	2.69	0.41	2.76	0.42
PETDB-3194-PNG 54	KOENIG, 2010	BASALT	1.56	4.45	0.776	4.28	1.58	0.621	2.25	0.443	3.13	0.695	2.03	0.315	2.161	0.342
PETDB-3194-PNG 55	KOENIG, 2010	BASALT	1.31	3.78	0.66	3.66	1.38	0.541	1.97	0.388	2.76	0.613	1.78	0.277	1.896	0.309
PETDB-3194-PNG 57	KOENIG, 2010	BASALT	1.11	3.28	0.577	3.26	1.26	0.499	1.8	0.359	2.57	0.571	1.67	0.258	1.765	0.276
PETDB-3194-PNG 59	KOENIG, 2010	BASALT	1.17	3.39	0.598	3.36	1.27	0.521	1.84	0.367	2.6	0.58	1.7	0.262	1.781	0.286
PETDB-3194-PNG 62	KOENIG, 2010	BASALT	1.5	4.25	0.731	4.05	1.52	0.588	2.14	0.429	3.01	0.669	1.96	0.306	2.125	0.332
PETDB-3194-PNG 63	KOENIG, 2010	BASALT	1.69	4.7	0.798	4.35	1.59	0.606	2.25	0.441	3.09	0.681	1.94	0.299	2.017	0.414
PETDB-3195-RG 113	KOENIG, 2006	BASALT	3.51	7.8	1.15	5.62	1.72	0.633	2.17	0.377	2.54	0.539	1.56	0.241	1.68	0.26
PETDB-3195-RG 117	KOENIG, 2006	BASALT	18.96	39.2	4.87	19.5	3.93	1.17	3.81	0.535	3.07	0.597	1.66	0.241	1.63	0.24
PETDB-3195-RG 118	KOENIG, 2006	BASALT	4.34	9.41	1.37	6.6	1.92	0.683	2.35	0.405	2.71	0.582	1.69	0.257	1.78	0.27
PETDB-3195-RG 119	KOENIG, 2006	BASALT	5.97	12.6	1.71	7.74	2.07	0.709	2.42	0.407	2.68	0.57	1.65	0.257	1.78	0.28
PETDB-3198-S 13	SCHUTH, 2004	PICRITE	1.15	2.83	0.47	2.46	0.835	0.306	1.05	0.184	1.23	0.262	0.745	0.109	0.733	0.111
POLARK5-022-001	DEVEY, 1994	BASALT	2	5.56	0.98	5.81	2.23	0.87	3.32	0.67	4.75	1.07	3.16	0.47	3.08	0.5
PETDB-3198-S 15	SCHUTH, 2004	PICRITE	11	20	2.83	12	2.79	0.916	2.81	0.425	2.68	0.58	1.7	0.244	1.59	0.25
PETDB-3198-S 17	SCHUTH, 2004	PICRITE	7.91	17	2.51	12	3.11	1.05	3.43	0.559	3.6	0.762	2.19	0.317	2.11	0.323
PETDB-3198-S 43	SCHUTH, 2004	PICRITE	3.54	8.3	1.24	6.15	1.76	0.593	1.92	0.317	2.06	0.428	1.22	0.18	1.19	0.18
PETDB-3198-S 44	SCHUTH, 2004	PICRITE	5.22	10	1.64	8	2.21	0.773	2.53	0.422	2.77	0.598	1.73	0.246	1.62	0.252
PETDB-3198-S 47	SCHUTH, 2004	BASALT	3.93	9.24	1.38	6.84	1.95	0.649	2.12	0.351	2.26	0.476	1.35	0.197	1.33	0.198
PETDB-3198-S 49	SCHUTH, 2004	PICRITE	3.57	8.2	1.22	5.96	1.71	0.573	1.87	0.316	2.07	0.44	1.25	0.183	1.22	0.186
PETDB-3198-S 52	SCHUTH, 2004	BASALT	6.31	14	2.12	10	2.75	0.965	2.9	0.476	2.99	0.615	1.72	0.247	1.64	0.242
PETDB-3198-S 58	SCHUTH, 2004	PICRITE	4.26	7.99	1.23	6.08	1.61	0.55	1.84	0.289	1.88	0.405	1.16	0.164	1.07	0.163
PETDB-3198-S 66	SCHUTH, 2004	PICRITE	3.67	8.62	1.31	6.46	1.77	0.581	1.86	0.299	1.91	0.394	1.11	0.161	1.07	0.159
PETDB-3198-S 67	SCHUTH, 2004	PICRITE	5.04	9.65	1.61	7.93	2.18	0.75	2.46	0.389	2.51	0.539	1.52	0.213	1.39	0.216
PETDB-3198-S 70	SCHUTH, 2004	PICRITE	3.23	7.36	1.09	5.36	1.48	0.49	1.58	0.262	1.69	0.355	1.02	0.148	0.987	0.148
PETDB-3198-S 72	SCHUTH, 2004	PICRITE	3.13	7.27	1.07	5.24	1.46	0.481	1.56	0.257	1.67	0.35	1	0.148	0.985	0.147
PETDB-3198-S E 03	SCHUTH, 2004	BASALT	4.34	9.87	1.46	6.97	1.88	0.682	1.92	0.297	1.81	0.361	1	0.139	0.955	0.139
PETDB-3198-S S 1	SCHUTH, 2004	PICRITE	2.63	6.15	0.926	4.56	1.32	0.437	1.41	0.233	1.51	0.316	0.91	0.132	0.881	0.131
PETDB-3198-S 33	SCHUTH, 2004	BASALT	9.07	20	2.81	13	3.42	1.07	3.43	0.525	3.17	0.627	1.74	0.247	1.63	0.24
PETDB-3198-S 76	SCHUTH, 2004	BASALT	7.51	16	2.35	11	2.61	0.853	2.58	0.413	2.61	0.543	1.55	0.228	1.53	0.232
PETDB-3204-S 003	SCHUTH, 2009	BASALT	1.91	5.06	0.823	4.28	1.39	0.549	1.69	0.29	1.9	0.388	1.08	0.157	1.04	0.15
PETDB-3204-S 004	SCHUTH, 2009	BASALT	10.3	20.3	2.68	11.7	2.87	0.931	2.87	0.452	2.8	0.577	1.64	0.241	1.61	0.244
PETDB-3204-S 018	SCHUTH, 2009	BASALT	3.82	9.07	1.38	6.45	1.74	0.625	1.79	0.273	1.6	0.312	0.845	0.123	0.815	0.122
PETDB-3204-S 020	SCHUTH, 2009	PICRITE	4.63	8.83	1.34	6.49	1.76	0.597	2.06	0.33	2.08	0.441	1.23	0.18	1.19	0.178
PETDB-3204-S 023	SCHUTH, 2009	PICRITE	4.34	10.5	1.64	7.81	2.18	0.751	2.33	0.373	2.27	0.453	1.24	0.18	1.19	0.175
PETDB-3204-S 037	SCHUTH, 2009	PICRITE	2.78	6.19	0.926	4.22	1.1	0.328	1.14	0.18	1.11	0.226	0.618	0.094	0.622	0.095
PETDB-3204-S 046	SCHUTH, 2009	PICRITE	4.06	8.37	1.34	6.54	1.78	0.617	2.05	0.338	2.14	0.458	1.29	0.19	1.24	0.191
PETDB-3204-S 053	SCHUTH, 2009	BASALT	8.18	17.1	2.32	10.3	2.66	0.87	3.01	0.499	3.19	0.659	1.88	0.278	1.88	0.28
PETDB-3204-S 074	SCHUTH, 2009	PICRITE	1.56	3.78	0.608	3.1	0.974	0.365	1.19	0.205	1.32	0.273	0.749	0.111	0.745	0.111
POLARK5-022-002B	DEVEY, 1994	BASALT	1.03	2.88	0.57	3.39	1.33	0.62	2.16	0.44	3.12	0.73	2.14	0.32	2.26	0.34
PETDB-3204-S 137 REN	SCHUTH, 2009	BASALT	6.31	13.9	2.01	9.21	2.36	0.776	2.48	0.377	2.28	0.456	1.28	0.189	1.29	0.195
POLARK5-022-004	DEVEY, 1994	BASALT	2.1	5.99	1.09	6.19	2.25	0.96	3.59	0.71	5.01	1.09	3.18	0.53	3.34	0.51
PETDB-3204-S 187 VAN	SCHUTH, 2009	BASALT	4.4	10.8	1.7	8.27	2.38	0.852	2.76	0.466	3.02	0.63	1.81	0.272	1.84	0.276
PETDB-3204-S 193 VAN	SCHUTH, 2009	BASALT	2.79	6.87	1.12	5.7	1.76	0.616	2.07	0.35	2.3	0.476	1.35	0.201	1.36	0.205
PETDB-3204-S 200 UTU	SCHUTH, 2009	GABBRO	7.3	17.7	2.62	12.2	3.1	1.01	3.21	0.496	3.03	0.61	1.71	0.253	1.71	0.257
PETDB-3204-S 202 UTU	SCHUTH, 2009	BASALT	5.83	14.5	2.52	11.7	3.32	1.13	3.67	0.543	2.88	0.683	2.01	0.279	1.92	0.298
PETDB-3204-S 204 UTU	SCHUTH, 2009	PICRITE	6.33	15.5	2.36	11	2.75	0.883	2.78	0.412	2.45	0.483	1.33	0.192	1.29	0.192
PETDB-3204-S 206 UTU	SCHUTH, 2009	BASALT	6.65	15.8	2.39	11.4	2.9	0.932	2.96	0.439	2.63	0.52	1.44	0.207	1.39	0.209
PETDB-3204-S 207 TIN	SCHUTH, 2009	BASALT	5.21	13.9	2.22	11.1	3.27	1.23	3.95	0.677	4.44	0.928	2.62	0.392	2.62	0.391
PETDB-3204-S 215 TIN	SCHUTH, 2009	BASALT	6.39	16.4	2.5	12.2	3.5	1.24	4.2	0.723	4.72	0.985	2.8	0.418	2.84	0.423
POLARK5-023-001	DEVEY, 1994	BASALT	2.08	5.77	1.07	5.81	2.3	0.93	3.29	0.68	4.7	1.06	3.14	0.48	3.15	0.52
PETDB-3204-S E 15	SCHUTH, 2009	BASALT	20.5	40.2	5.4	22.4	4.93	1.22	4.53	0.638	3.54	0.674	1.84	0.267	1.77	0.265
POLARK5-024	DEVEY, 1994	BASALT	2.24	6.11	1.1	6.33	2.37	0.87	3.22	0.65	4.59	1	3.02	0.47	2.99	0.48
PETDB-3208-NAL625	DAY, 2016	PICRITE	6.97	15.98	2.28	10.66	2.74	0.99	3.18	0.51	2.86	0.56	1.42	0.22	1.25	0.19
PETDB-3208-NAL688	DAY, 2016	BASALT	0.73	2.28	0.39	2.6	1.07	0.46	1.81	0.35	2.36	0.54	1.54	0.27	1.61	0.27
PETDB-3208-NAL688	DAY, 2016	BASALT	0.56	1.63	0.28	1.82	0.75	0.31	1.23	0.24	1.61	0.37	1.05	0.18	1.11	0.18
PETDB-3208-PJOR	DAY, 2016	BASALT	3.27	8.29	1.3	6.32	1.76	0.61	2.08	0.34	2	0.41	1.07	0.17	1	0.16
PETDB-3208-SEL97	DAY, 2016	ANKARAMITE	6.79	15.58	2.22	10.34	2.69	0.97	3.11	0.49	2.82	0.56	1.39	0.21	1.23	0.19
POLARK5-025-001	DEVEY, 1994	BASALT	2.04	5.71	1.04	6.04	2.25	0.87	3.19	0.67	4.76	1.08	3.06	0.47	3.23	0.49
PETDB-3211-R684-8.95	RHODES, 2012	THOLEIITE	21	56.9	7.47	30.9	7.05	2.36	6.45	0.96	5.13	0.96	2.34	0.33	1.94	0.26
PETDB-3211-R686-5.10	RHODES, 2012	THOLEIITE	18.4	49.8	6.51	27	6.22	2.12	5.74	0.86	4.68	0.87	2.16	0.3	1.77	0.24
PETDB-3211-R689-2.20	RHODES, 2012	THOLEIITE	17	45.2	5.99	25	5.82	1.98	5.46	0.83	4.45	0.83	2.06	0.28	1.69	0.23
PETDB-3211-R697-8.10	RHODES, 2012	THOLEIITE	16.1	39.7	5.52	23.8	5.66	1.87	5.47	0.82	4.5	0.84	2.09	0.29	1.7	0.23
PETDB-3211-R698-5.60	RHODES, 2012	THOLEIITE	13.6	36	4.99	21.5	5.23	1.76	5.13	0.77	4.19	0.78	1.95	0.27	1.62	0.22
PETDB-3211-R699-5.60	RHODES, 2012	THOLEIITE	17.4	48	6.29	26.2	6.13	2.13	5.75	0.86	4.69	0.87	2.18	0.3	1.82	0.24
PETDB-3211-R700-1.40	RHODES, 2012	THOLEIITE	15.2	39.1	5.51	24	5.89	2	5.83	0.89	4.86	0.91	2.28	0.31	1.86	0.25
JCR16003-209.4	RILEY, 2019	BASALT	11.4	23.5	3.6	17.2	4.7	1.6	5.9	1.02	6.41	1.19	3.64	0.61	3.5	0.56
PETDB-3211-R006-0.85-1.2	RHODES, 2012	THOLEIITE	12.4	31.7	4.6	21.9	5.8	1.94	6.2	1	5.7	1.1	2.78	0.396	2.24	0.315
PETDB-3211-R006-2.15-3.0	RHODES, 2012	THOLEIITE	9.1	23.2	3.4	16.2	4.3	1.46	4.6	0.76	4.3	0.84	2.13	0.3	1.73	0.243
PETDB-3211-R008-0.15-0.7	RHODES, 2012	THOLEIITE	11.7	29.8	4.4	20.8	5.6	1.87	6	0.96	5.4	1.06	2.69	0.382	2.17	0.311
PETDB-3211-R010-4.35-4.7	RHODES, 2012	THOLEIITE	12.3	31.2	4.6	21.5	5.8	1.94	6.2	1	5.6	1.11	2.77	0.39	2.26	0.315
PETDB-3211-R011-5.3-5.7	RHODES, 2012	THOLEIITE	12.3	31.3	4.6	21.5	5.8	1.96	6.2	0.99	5.6	1.11	2.79	0.394	2.24	0.322
PETDB-3211-R013-0.1-0.5	RHODES, 2012	THOLEIITE	12.1	30.5	4.5	21.3	5.6	1.92	6	0.99	5.6	1.06	2.71	0.395	2.2	0.317
PETDB-3211-R016-5.2-6.0	RHODES, 2012	THOLEIITE	12	30.6	4.5	21.1	5.7	1.95	6	0.97	5.6	1.08	2.69	0.389	2.2	0.313
PETDB-3211-R030-4.25-5.2	RHODES, 2012	THOLEIITE	11.9	29.9	4.4	20.9	5.6	1.92	5.9	0.96	5.5	1.06	2.68	0.387	2.17	0.31
PETDB-3211-R051-2.4-3.6	RHODES, 2012	THOLEIITE	12.1	30.8	4.5	21.3	5.6	1.94	6.1	0.99	5.6	1.08	2.74	0.398	2.24	0.316
PETDB-3211-R056-1.0-1.5	RHODES, 2012	THOLEIITE	11.8	30	4.4	21	5.6	1.9	5.9	0.97	5.5	1.06	2.67	0.396	2.2	0.316
PETDB-3211-R057-5.0-5.9	RHODES, 2012	THOLEIITE	11.5	29.2	4.3	20.4	5.5	1.84	5.8	0.94	5.4	1.02	2.58	0.382	2.13	0.301
PETDB-3211-R060-7.6-8.4	RHODES, 2012	THOLEIITE	11.8	29.6	4.4	20.8	5.6	1.88	5.9	0.95	5.4	1.04	2.67	0.396	2.18	0.306
PETDB-3211-R080-2.8-3.5	RHODES, 2012	THOLEIITE	11.4	28.8	4.3	20.1	5.4	1.84	5.8	0.94	5.3	1.03	2.61	0.381	2.16	0.309
PETDB-3211-R093-1.4-2.0	RHODES, 2012	THOLEIITE	11.3	28.7	4.3	20.1	5.4	1.83	5.8	0.94	5.3	1.02	2.64	0.381	2.1	0.315
PETDB-3211-R101-4.4-4.9	RHODES, 2012	THOLEIITE	11.2	28.5	4.3	20	5.4	1.84	5.7	0.93	5.3	1.03	2.63	0.376	2.09	0.306
PETDB-3211-R108-0.0-0.7	RHODES, 2012	THOLEIITE	12.4	31.6	4.7	22.1	5.8	1.97	6.3	1.01	5.8	1.11	2.81	0.399	2.3	0.336
PETDB-3211-R112-7.1-7.7	RHODES, 2012	THOLEIITE	11	28.2	4.2	19.7	5.3	1.81	5.6	0.92	5.3	1.03	2.6	0.372	2.09	0.3
PETDB-3211-R116-6.25-7.2	RHODES, 2012	THOLEIITE	11.2	28.4	4.2	19.7	5.4	1.83	5.7	0.93	5.3	1.02	2.6	0.367	2.1	0.287
PETDB-3211-R122-1.85-2.65	RHODES, 2012	THOLEIITE	13.1	33.2	4.9	22.9	6.1	2.07	6.4	1.04	5.9	1.16	2.93	0.413	2.33	0.328
PETDB-3211-R125-4.9-5.3	RHODES, 2012	THOLEIITE	11.8	30.1	4.5	21	5.6	1.9	6	0.96	5.5	1.08	2.69	0.386	2.18	0.306
PETDB-3211-R127-1.4-2.2	RHODES, 2012	THOLEIITE	12.1	30.9	4.5	21.2	5.6	1.87	5.8	0.93	5.3	1.03	2.63	0.369	2.06	0.296
PETDB-3211-R129-5.8-6.5	RHODES, 2012	THOLEIITE	8.8	23.1	3.5	16.7	4.7	1.59	5	0.82	4.6	0.91	2.34	0.335	1.86	0.257
PETDB-3211-R149-1.2-1.6	RHODES, 2012	THOLEIITE	12.6	31.4	4.6	21.4	5.8	1.94	5.8	0.95	5.4	1.05	2.62	0.366	2.15	0.297
PETDB-3211-R154-2.1-2.95	RHODES, 2012	THOLEIITE	6.6	16.7	2.6	12.3	3.5	1.21	3.5	0.6	3.6	0.59	1.76	0.262	1.44	0.205
PETDB-3211-R155-2.7-3.5	RHODES, 2012	THOLEIITE	7.8	20.6	3.1	14.7	4.1	1.41	4.1	0.7	4	0.77	1.94	0.276	1.59	0.226
PETDB-3211-R158-1.75-2.10	RHODES, 2012	THOLEIITE	11.7	29.2	4.3	19.7	5.3	1.8	5.3	0.88	5	0.97	2.5	0.356	2.03	0.285
PETDB-3211-R162-1.55-2.3	RHODES, 2012	THOLEIITE	12.1	30.3	4.4	20.7	5.5	1.89	5.5	0.93	5.3	1.02	2.51	0.357	2.06	0.279
PETDB-3211-R165-0.75-1.45	RHODES, 2012	THOLEIITE	11.6	29.1	4.2	19.6	5.1	1.71	5.1	0.84	4.8	0.92	2.35	0.332	1.85	0.255
PETDB-3211-R168-3.7-4.15	RHODES, 2012	THOLEIITE	12.3	30.3	4.4	20.3	5.2	1.8	5.3	0.86	4.8	0.92	2.33	0.331	1.9	0.262
PETDB-3211-R176-5.93-6.5	RHODES, 2012	THOLEIITE	12	29.7	4.3	19.9	5.3	1.77	5.2	0.86	4.8	0.92	2.34	0.335	1.89	0.271
PETDB-3211-R184-1.15-2.1	RHODES, 2012	THOLEIITE	9.8	24.8	3.6	17.2	4.7	1.61	4.6	0.78	4.5	0.87	2.22	0.327	1.81	0.253
PETDB-3211-R187-0.9-2.5	RHODES, 2012	THOLEIITE	7.5	19.8	3	14.4	4	1.4	4.1	0.69	4	0.76	1.98	0.291	1.58	0.22
PETDB-3211-R192-4.4-5.4	RHODES, 2012	THOLEIITE	7.9	19.7	2.9	13.5	3.8	1.27	3.6	0.61	3.5	0.65	1.71	0.242	1.35	0.184
PETDB-3211-R198-0.5-1.9	RHODES, 2012	THOLEIITE	7.1	18	2.7	12.6	3.4	1.16	3.4	0.57	3.3	0.62	1.63	0.242	1.35	0.184
PETDB-3211-R204-1.1-1.8	RHODES, 2012	THOLEIITE	5.5	14.3	2.1	9.9	2.8	0.94	2.7	0.45	2.7	0.51	1.3	0.198	1.06	0.144
PETDB-3211-R205-7.5-8.15	RHODES, 2012	THOLEIITE	5.8	14.7	2.2	10.3	2.8	0.97	2.8	0.49	2.7	0.51	1.3	0.193	1.08	0.149
PETDB-3211-R219-5.5-7.7	RHODES, 2012	THOLEIITE	11.3	28.5	4.3	20.2	5.5	1.85	5.5	0.93	5.4	1.03	2.57	0.371	2.12	0.307
PETDB-3211-R219-8.0-8.8	RHODES, 2012	THOLEIITE	13	32.1	4.7	21.7	5.9	1.99	5.7	0.96	5.4	1.03	2.6	0.38	2.11	0.294
JCR16003-209.7	RILEY, 2019	BASALT	24.3	45.1	6.4	27	5.6	1.7	5.8	0.91	5.43	0.95	2.95	0.48	2.7	0.43
SO_137	MONNIER, 2006	DUNITE	6.81	16.24	1.81	6.47	2.07	0.65	2.72	0.68	10.38	2.97	15.62	3.34	26.91	5.75
PETDB-3214-SR0166-1.3	HUANG, 2016	THOLEIITE	14.3	35.1	5.37	25.3	6.66	2.3	7.02	1.11	6.04	1.12	2.8	0.383	2.17	0.3
PETDB-3214-SR0166-6.8	HUANG, 2016	THOLEIITE	14.2	35.2	5.37	25.5	6.74	2.37	6.99	1.11	6.03	1.11	2.82	0.386	2.19	0.308
PETDB-3214-SR0167-1.6	HUANG, 2016	THOLEIITE	15.8	37.3	5.86	27.5	7.37	2.49	7.71	1.22	6.65	1.25	3.14	0.422	2.38	0.339
PETDB-3214-SR0167-5.9	HUANG, 2016	THOLEIITE	14.8	37.4	5.67	26.2	7.13	2.31	7.27	1.14	6.31	1.2	2.9	0.393	2.33	0.323
PETDB-3214-SR0168-2.9	HUANG, 2016	THOLEIITE	14.9	35.8	5.53	26.7	7.05	2.42	7.33	1.14	6.24	1.16	2.9	0.384	2.27	0.32
PETDB-3214-SR0754-11.0	HUANG, 2016	THOLEIITE	8.02	19.9	2.97	13.9	3.62	1.26	4.06	0.644	3.67	0.72	1.84	0.253	1.51	0.213
PETDB-3214-SR0756-1.0	HUANG, 2016	THOLEIITE	8.56	21.5	3.17	15	3.96	1.4	4.32	0.697	3.99	0.77	1.95	0.272	1.56	0.221
PETDB-3214-SR0756-13.25	HUANG, 2016	THOLEIITE	7.64	19.3	2.95	13.7	3.67	1.23	3.94	0.646	3.64	0.7	1.75	0.251	1.46	0.218
PETDB-3214-SR0757-17.1	HUANG, 2016	THOLEIITE	7.54	18.6	2.8	13	3.46	1.19	3.76	0.619	3.45	0.66	1.73	0.241	1.41	0.197
PETDB-3214-SR0759-9.2	HUANG, 2016	THOLEIITE	7.33	18.1	2.71	12.6	3.39	1.16	3.63	0.589	3.33	0.65	1.67	0.236	1.38	0.202
PETDB-3214-SR0762-4.6	HUANG, 2016	THOLEIITE	7.95	19.3	2.99	14	3.64	1.24	3.88	0.634	3.54	0.71	1.77	0.251	1.51	0.207
PETDB-3214-SR0764-2.3	HUANG, 2016	THOLEIITE	7.81	19	2.84	13.3	3.56	1.26	3.84	0.622	3.56	0.69	1.8	0.249	1.43	0.206
PETDB-3214-SR0801-17.6	HUANG, 2016	THOLEIITE	9.84	24.4	3.66	17.1	4.58	1.57	4.93	0.791	4.51	0.87	2.21	0.314	1.78	0.25
PETDB-3214-SR0803-0.0	HUANG, 2016	THOLEIITE	9.71	24.1	3.6	17.1	4.52	1.55	4.84	0.777	4.5	0.87	2.22	0.307	1.76	0.251
PETDB-3214-SR0806-0.5	HUANG, 2016	THOLEIITE	10.2	25.1	3.81	17.4	4.7	1.64	5.09	0.817	4.59	0.88	2.27	0.303	1.83	0.257
PETDB-3214-SR0808-8.8	HUANG, 2016	THOLEIITE	9.92	24.3	3.65	17.1	4.59	1.6	4.96	0.815	4.51	0.87	2.26	0.304	1.8	0.255
PETDB-3214-SR0810-0.8	HUANG, 2016	THOLEIITE	9.78	24.1	3.61	17	4.45	1.56	4.88	0.795	4.4	0.86	2.17	0.304	1.79	0.25
PETDB-3214-SR0814-14.4	HUANG, 2016	THOLEIITE	9.58	23.6	3.65	17.2	4.59	1.55	4.87	0.802	4.31	0.87	2.2	0.309	1.77	0.253
PETDB-3214-SR0820-2.8	HUANG, 2016	THOLEIITE	9.8	24.1	3.62	17.1	4.47	1.54	4.98	0.788	4.52	0.86	2.2	0.307	1.79	0.245
PETDB-3214-SR0820-8.1	HUANG, 2016	THOLEIITE	9.35	23	3.43	16	4.28	1.49	4.64	0.751	4.26	0.81	2.11	0.287	1.68	0.235
PETDB-3214-SR0823-10.80	HUANG, 2016	THOLEIITE	9.66	23.8	3.58	16.6	4.47	1.52	4.8	0.788	4.4	0.85	2.17	0.305	1.76	0.242
PETDB-3214-SR0826-20.6	HUANG, 2016	THOLEIITE	9.38	23.8	3.63	16.7	4.44	1.5	4.69	0.767	4.39	0.84	2.09	0.334	1.72	0.244
PETDB-3214-SR0829-12.70	HUANG, 2016	THOLEIITE	9.9	24.3	3.69	17.2	4.57	1.59	4.96	0.799	4.52	0.87	2.27	0.304	1.8	0.257
PETDB-3214-SR0832-2.40	HUANG, 2016	THOLEIITE	9.93	24.6	3.72	17.5	4.63	1.59	5	0.815	4.5	0.89	2.3	0.316	1.84	0.264
PETDB-3214-SR0834-7.50	HUANG, 2016	THOLEIITE	9.37	23.1	3.49	16.6	4.46	1.55	4.78	0.771	4.39	0.84	2.23	0.297	1.75	0.247
PETDB-3227-NMNH 115048-05A	CHATTERJEE, 2016	PERIDOTITE	1.01	1.76	0.24	0.97	0.23	0.07	0.23	0.04	0.25	0.05	0.16	0.03	0.16	0.03
PETDB-3227_NMNH 115048-02A	CHATTERJEE, 2016	PERIDOTITE	0.4	1.09	0.17	0.83	0.24	0.08	0.22	0.03	0.16	0.03	0.08	0.01	0.07	0.01
PETDB-3227_NMNH 115048-04A	CHATTERJEE, 2016	PERIDOTITE	0.56	1.27	0.2	0.92	0.27	0.09	0.24	0.04	0.2	0.04	0.08	0.01	0.07	0.01
PETDB-3227_NMNH 115048-25A	CHATTERJEE, 2016	PERIDOTITE	0.97	1.99	0.23	0.99	0.22	0.08	0.2	0.04	0.2	0.04	0.12	0.02	0.11	0.02
PETDB-3227_NMNH 115048-26A	CHATTERJEE, 2016	PERIDOTITE	1.16	2.28	0.29	1.29	0.31	0.1	0.31	0.04	0.27	0.05	0.12	0.02	0.11	0.02
PETDB-3248-N17_30	TODD, 2010	BASALT	24.22	56.66	5.98	23.41	5.64	1.34	5.5	0.83	5.13	1.06	2.91	0.44	3.07	0.44
POLARK5-027-001	DEVEY, 1994	BASALT	2.22	6.07	1.08	6.12	2.28	0.89	3.42	0.67	4.62	1.03	3.1	0.47	3.12	0.49
PETDB-3318-LR80	HUGHES, 2017	LHERZOLITE	18.91	21.13	2.74	7.89	0.93	0.22	0.82	0.1	0.58	0.11	0.32	0.05	0.32	0.05
PETDB-3353-BD17	CHOI, 2017	TRACHYBASALT	21.4	43	5.7	25.1	6	2.4	6.1	0.9	4.5	0.8	1.9	0.3	1.5	0.2
PETDB-3353-BD21A	CHOI, 2017	TRACHYBASALT	21.1	43.1	5.7	25.1	6.1	2.4	5.8	0.9	4.4	0.8	1.9	0.3	1.5	0.2
PETDB-3353-BD22	CHOI, 2017	BASALT	20.5	41.8	5.4	24.8	6	2.4	6	0.9	4.7	0.8	2	0.3	1.6	0.2
POLARK5-028-001	DEVEY, 1994	BASALT	2.19	6.02	1.12	6.2	2.19	0.94	3.33	0.67	4.67	1.04	3.09	0.45	3.05	0.5
POLARK5-029-001	DEVEY, 1994	BASALT	2.49	6.8	1.19	6.96	2.61	1.02	3.52	0.71	4.95	1.1	3.18	0.47	3.28	0.51
PETDB-3420-PM25-05	JALOWITZKI, 2017	LHERZOLITE	0.65	1.92	0.34	1.9	0.62	0.21	1.02	0.2	1.25	0.3	0.92	0.13	0.87	0.14
PETDB-3420-PM25-09	JALOWITZKI, 2017	LHERZOLITE	0.71	1.86	0.29	1.28	0.43	0.14	0.54	0.11	0.79	0.17	0.56	0.08	0.55	0.09
PETDB-3420-PM25-12	JALOWITZKI, 2017	LHERZOLITE	0.99	2.51	0.4	1.71	0.58	0.19	0.68	0.12	0.88	0.21	0.65	0.11	0.7	0.11
PETDB-3420-PM25-15	JALOWITZKI, 2017	LHERZOLITE	0.46	1.2	0.21	1.1	0.42	0.16	0.6	0.11	0.75	0.17	0.51	0.08	0.53	0.08
PETDB-3420-PM25-17	JALOWITZKI, 2017	LHERZOLITE	0.67	1.59	0.25	1.15	0.36	0.15	0.49	0.1	0.7	0.14	0.45	0.07	0.48	0.07
PETDB-3420-PM25-18	JALOWITZKI, 2017	LHERZOLITE	1.73	4.22	0.57	2.32	0.64	0.22	0.73	0.13	0.88	0.2	0.58	0.09	0.65	0.1
PETDB-3420-PM25-21	JALOWITZKI, 2017	LHERZOLITE	1.21	2.81	0.44	2.02	0.66	0.23	0.86	0.17	1.09	0.25	0.78	0.12	0.78	0.12
PETDB-3439-ZH01	FAN, 2017	BASALT	2.61	6.99	1.23	6.88	2.52	1.01	3.61	0.66	4.52	0.97	2.96	0.43	2.91	0.42
PETDB-3420-PM25-22	JALOWITZKI, 2017	LHERZOLITE	0.73	1.8	0.25	1.18	0.41	0.16	0.58	0.12	0.7	0.15	0.5	0.08	0.51	0.08
PETDB-3420-PM25-25	JALOWITZKI, 2017	LHERZOLITE	1.63	3.57	0.49	2.34	0.63	0.18	0.8	0.14	0.95	0.21	0.61	0.09	0.59	0.09
PETDB-3420-PM25-26	JALOWITZKI, 2017	LHERZOLITE	1.5	3.51	0.47	1.95	0.56	0.19	0.71	0.13	0.89	0.18	0.54	0.09	0.63	0.09
PETDB-3439-ZH02	FAN, 2017	BASALT	2.45	6.46	1.16	6.45	2.45	1.02	3.61	0.66	4.63	0.99	3.03	0.44	2.88	0.42
POLARK5-029-002	DEVEY, 1994	BASALT	2.9	7.42	1.25	6.48	2.29	0.91	3.43	0.64	4.56	1.03	3.01	0.46	3.06	0.48
PETDB-3439-ZH03	FAN, 2017	BASALT	2.96	7.53	1.34	7.26	2.59	0.96	3.28	0.54	3.46	0.73	2.29	0.34	2.48	0.38
PETDB-3439-ZH04	FAN, 2017	BASALT	2.82	6.79	1.23	6.68	2.34	0.87	2.89	0.47	2.88	0.59	1.81	0.28	2.01	0.31
PETDB-3439-ZH05	FAN, 2017	BASALT	2.77	7.32	1.25	6.87	2.5	0.93	3.5	0.63	4.2	0.89	2.71	0.39	2.64	0.39
PETDB-3439-ZH06	FAN, 2017	BASALT	2.69	7.23	1.25	6.89	2.42	0.92	3.3	0.58	4.05	0.89	2.79	0.42	2.94	0.43
POLARK5-031-001	DEVEY, 1994	BASALT	0.75	2.33	0.44	2.74	1.12	0.51	1.74	0.37	2.46	0.57	1.75	0.25	1.71	0.25
PETDB-3467-UN-13-19	ODRISCOLL, 2018	HARZBURGITE	0.003	0.006	0.0006	0.0023	0.0005	0.0006	0.0011	0.0002	0.0019	0.0007	0.0035	0.001	0.0108	0.0025
POLARK5-031-002	DEVEY, 1994	BASALT	0.8	2.52	0.45	2.8	1.31	0.5	1.72	0.37	2.6	0.54	1.72	0.26	1.69	0.24
PETDB-3467-UN-13-25	ODRISCOLL, 2018	HARZBURGITE	0.0038	0.0067	0.0009	0.0032	0.0005	0.0003	0.001	0.0003	0.0037	0.0015	0.0061	0.0018	0.0167	0.0033
PETDB-3467-UN-13-26	ODRISCOLL, 2018	HARZBURGITE	0.0047	0.0117	0.0013	0.0054	0.0017	0.0003	0.0018	0.0004	0.0037	0.0009	0.0044	0.001	0.0112	0.0021
SO_140	MONNIER, 2006	HARZBURGITE	2.98	6.29	0.54	5.96	5.69	1.82	32.86	8.61	80.05	22.91	80.12	13.29	106.17	17.39
[truncated: 11,267 more rows]

## Sheet: Tab. S2
sample	data source	sample type	La	Ce	Pr	Nd	Sm	Eu	Gd	Tb	Dy	Ho	Er	Tm	Yb	Lu	excluded	La	Ce	Pr	Nd	Sm	Eu	Gd	Tb	Dy	Ho	Er	Tm	Yb	Lu
			modelled [ppm]															deviation [%]
HLY0102-040-081	DAY, 2017	HARZBURGITE	0.067377	0.131939	0.0156421	0.0638941	0.0159447	0.00573905	0.0196267	0.00362927	0.0255501	0.00606571	0.019549	0.00343402	0.0249143	0.00415128	Ce, Eu	0.263398	272.71	0.269962	-2.60039	6.2983	24.7621	-4.72479	0.812994	0.988358	-8.09527	-1.76365	14.4675	5.56921	-3.4587
HLY0102-047-010	VAN DER ZWAN, 2017; YANG YANG, 2021	BASALT	7.99467	20.88	3.11261	15.0698	4.39115	1.59521	5.31482	0.923962	5.89948	1.23928	3.47376	0.525286	3.2679	0.467807		-1.17842	2.35274	3.75366	-0.463584	-5.97116	4.26183	4.21213	1.53427	-4.84711	1.5804	5.26543	5.05725	-6.63157	3.95713
HLY0102-051-033	VAN DER ZWAN, 2017; YANG YANG, 2021	BASALT	4.73063	13.3393	2.09685	10.5219	3.17803	1.16454	3.9026	0.680729	4.35001	0.912052	2.54478	0.382043	2.35407	0.333129		0.651749	-1.19008	4.84272	0.304464	0.253285	1.26442	0.0665584	-2.75296	-3.33307	-1.92992	1.79137	0.537739	2.35071	-2.02094
HLY0102-052-001	VAN DER ZWAN, 2017; YANG YANG, 2021	BASALT	5.93434	15.8971	2.4085	11.7709	3.45117	1.25437	4.17968	0.72677	4.64374	0.976851	2.74377	0.415973	2.59544	0.372694		-0.929275	1.90426	4.71759	-1.08463	0.617333	-4.24639	4.49196	0.940334	0.950917	17.6929	-2.00813	15.548	-0.175473	0.728041
HLY0102-055-019	MICHAEL, 2015; YANG YANG, 2021	BASALT	2.09559	6.78298	1.18245	6.47816	2.28682	0.904036	3.28809	0.625188	4.35901	0.986998	2.93246	0.461147	2.92578	0.419441		0.749521	-1.69589	-4.64106	1.69798	1.18673	-3.826	2.11453	5.96412	-0.479208	3.89457	0.771891	4.80606	-0.483707	0.105215
HLY0102-055-019	YANG YANG, 2021	BASALT	2.10264	6.78086	1.18304	6.4855	2.27478	0.894025	3.23089	0.611146	4.25496	0.967963	2.91056	0.466745	3.04108	0.45027		1.08831	-2.29309	0.257773	1.81318	0.654026	-0.774191	-0.342775	-1.42806	-1.50567	-2.226	2.12495	1.6874	-0.292607	-0.382781
HLY0102-058-007	VAN DER ZWAN, 2017; YANG YANG, 2021	BASALT	5.72773	15.2139	2.34553	11.7882	3.60299	1.31916	4.39164	0.75708	4.76748	0.986852	2.73303	0.410443	2.55251	0.367728		-0.213806	0.754394	-2.26972	-1.35382	-2.35796	8.12806	-4.52956	-0.384161	1.43583	6.11309	-5.75747	0.108012	10.9789	-5.71072
HLY0102-061-005	VAN DER ZWAN, 2017; YANG YANG, 2021	BASALT	4.07951	12.6936	2.06861	10.4021	3.08683	1.12845	3.79578	0.667859	4.31073	0.908624	2.52476	0.372774	2.22842	0.302077		-0.741779	1.54899	8.87408	-0.743433	-4.13566	7.47101	-2.67239	4.35292	-2.0289	-3.33788	5.1985	-1.9015	-7.14896	4.16448
HLY0102-063-026	VAN DER ZWAN, 2017; YANG YANG, 2021	BASALT	5.26859	14.8482	2.28903	11.1469	3.17768	1.14015	3.7593	0.648955	4.13054	0.86788	2.43757	0.369426	2.30124	0.329306		-0.216076	0.326003	27.1681	0.7858	-4.2867	1.7993	4.42495	-1.67346	-3.94094	-6.67958	1.56543	11.9472	0.0540015	-0.210236
HLY0102-068-003	VAN DER ZWAN, 2017; YANG YANG, 2021	BASALT	6.29841	17.6443	2.70436	13.1	3.71004	1.32986	4.38792	0.759628	4.8616	1.0296	2.92108	0.447986	2.82754	0.410268		-1.58731	3.18326	17.5808	-1.05705	-4.62632	3.8957	-0.27463	-3.8445	3.43828	0.941212	-2.63065	9.26484	-2.49854	2.56708
HLY0102-070-075	DAY, 2017	LHERZOLITE	0.0487464	0.108838	0.0170457	0.100636	0.051486	0.0247688	0.109299	0.0248586	0.203038	0.0521199	0.170959	0.0291126	0.197489	0.0300387	Ce	-0.109828	174.152	6.53561	1.54953	-5.00747	0.278453	6.84125	-3.27382	-4.04651	-1.66048	0.151591	5.86414	2.00856	-1.18835
HLY0102-081-131	MICHAEL, 2015; YANG YANG, 2021	BASALT	1.00007	3.0233	0.561293	3.49803	1.57103	0.668459	2.54188	0.490495	3.38348	0.747497	2.1651	0.335076	2.12604	0.310547		1.01691	-2.47433	2.05332	3.18687	1.35697	-7.15845	3.75026	4.36055	2.21989	3.81905	-2.03176	8.08919	0.760176	-0.145512
HLY0102-084-014	VAN DER ZWAN, 2017	BASALT	7.56427	19.7156	2.91764	14.0819	4.19416	1.55841	5.34754	0.962027	6.36596	1.37875	3.95155	0.604783	3.76768	0.534765		-0.470095	1.10579	4.2014	-0.831375	-4.67823	11.3148	-6.18359	-1.83402	1.047	1.37891	-1.21124	9.96047	1.82914	-0.969498
HLY0102-086-029	VAN DER ZWAN, 2017; YANG YANG, 2021	BASALT	7.01636	18.2321	2.75328	13.5711	4.03453	1.46709	4.87624	0.845288	5.40297	1.14593	3.28068	0.513242	3.34487	0.50692		-0.898935	1.85529	-1.66873	-0.358764	-7.25208	9.4841	-0.48485	0.629467	-1.76427	-1.21273	-0.585448	4.74326	1.35983	-0.604013
HLY0102-090-011	VAN DER ZWAN, 2017	BASALT	5.8827	15.1432	2.31041	11.6998	3.74696	1.41229	4.85247	0.863704	5.60522	1.18853	3.34857	0.508011	3.17069	0.455875		-0.293241	0.954717	5.01863	-1.68212	-1.39574	6.1873	-2.9506	9.32968	0.0931293	-0.956007	-4.32664	18.1421	9.33402	-5.02603
HLY0102-091-001	VAN DER ZWAN, 2017; YANG YANG, 2021	BASALT	5.63841	16.6734	2.71401	13.986	4.38899	1.63539	5.58271	0.994624	6.5142	1.40216	4.02074	0.620589	3.92978	0.57084		-0.906741	2.29061	4.38489	-2.33224	-5.61317	12.7855	-2.0577	13.0254	-6.93995	-10.1182	5.809	17.0922	-1.75559	0.147395
HUD1966-009-VG305	REEKIE, 2019	BASALT	7.5482	17.9835	2.52502	11.8508	3.46759	1.28585	4.41008	0.794162	5.27314	1.15003	3.33419	0.518876	3.30374	0.481376		-0.156109	0.186686	3.91046	0.686596	-3.14001	2.8676	-0.224545	1.81563	0.249765	-3.35895	-0.471939	10.3992	-0.189042	0.286636
HUD1966-009-VG307	REEKIE, 2019	BASALT	7.00077	16.017	2.18198	10.016	2.85504	1.04974	3.57158	0.637826	4.1953	0.905557	2.59585	0.39908	2.50876	0.36084		0.154017	-0.761795	5.40975	2.10031	-0.173506	-3.69336	0.0442898	6.3044	5.14538	0.617409	-1.6724	7.85935	-3.87899	3.09722
HUD1966-009-VG309	REEKIE, 2019	BASALT	8.58464	19.1506	2.50809	11.0527	2.99273	1.08901	3.69073	0.659258	4.33906	0.933368	2.64634	0.398589	2.43062	0.33614		-0.755611	1.27213	2.79051	0.661889	-3.46019	-0.999454	3.9642	1.42435	0.908446	-1.75072	-1.25589	10.7191	-1.991	1.86064
HUD1966-009-VG310	REEKIE, 2019	BASALT	7.29513	16.0779	2.19508	10.3073	3.0831	1.15007	3.94511	0.706226	4.63874	0.999671	2.87054	0.444652	2.83644	0.416915		1.04063	-2.38047	-0.675281	2.86746	-2.12381	0.883104	-0.376043	3.85681	-0.0270827	4.13239	0.0189369	5.86952	0.940983	-0.734622
HUD1966-056-VG312	REEKIE, 2019	BASALT	5.73381	13.359	1.85025	8.63817	2.54681	0.951703	3.29214	0.597511	3.98833	0.870484	2.51271	0.387325	2.43142	0.347994		-0.454761	0.292711	5.72846	2.59108	-4.61395	-0.864257	1.60939	-0.414842	4.13406	1.21909	-0.28924	10.6644	-7.19773	5.4528
HUD2268-173-VG308	REEKIE, 2019	BASALT	4.28614	12.2063	1.99203	10.5591	3.57655	1.37798	4.84516	0.884152	5.89258	1.28142	3.69268	0.570826	3.61392	0.524598		0.143558	-0.356727	1.63406	0.754657	-3.33661	5.18936	-1.72093	0.471817	-1.79025	1.69972	2.57432	5.70859	-2.06173	0.88431
IONRUSS-VIT-313-105	IONOV, 2005	PERIDOTITE	0.415265	1.01672	0.156369	0.82706	0.296231	0.117325	0.422205	0.0784115	0.529566	0.116507	0.340579	0.0537316	0.349951	0.0526864		1.28426	-2.23811	-8.01811	-0.354254	5.79668	-2.22933	-1.81271	0.527559	-1.93227	-2.91081	0.170226	7.46326	6.04565	-4.2065
IONRUSS-VIT-313-110	IONOV, 2005	PERIDOTITE	0.769632	1.67311	0.226665	1.06623	0.331275	0.127964	0.460934	0.0880394	0.628266	0.148812	0.473831	0.0818533	0.583658	0.0957846		-0.0477389	0.186457	-5.55623	-0.352576	0.386323	-1.56615	2.42985	2.37134	-0.275277	-0.79178	-3.29985	3.61177	6.1197	-3.24785
IONRUSS-VIT-313-54	IONOV, 2005	PERIDOTITE	0.555633	1.32354	0.196121	0.998724	0.340491	0.133473	0.478944	0.0893065	0.608924	0.135563	0.400841	0.0638094	0.417786	0.0629695		1.0241	-1.95969	-1.93965	0.881245	0.144286	2.67173	-2.25633	-0.770551	-1.78651	-3.16939	0.210279	4.60558	4.44644	-3.12379
IONRUSS-VIT-314-56	IONOV, 2005	PERIDOTITE	0.645048	1.46091	0.216172	1.12714	0.403436	0.159851	0.574003	0.106026	0.710087	0.154793	0.448874	0.0704431	0.458091	0.0691442		-0.761863	2.16181	-9.9282	-3.66335	3.44519	-0.0931896	0.702248	1.94783	-2.7278	-3.25411	-0.250231	5.13897	4.1115	-2.61378
IONRUSS-VIT-314-58	IONOV, 2005	PERIDOTITE	0.257555	0.696262	0.119127	0.697156	0.287104	0.118398	0.438282	0.0828641	0.565542	0.125281	0.369088	0.058921	0.390524	0.0601897		-0.940556	2.39153	-8.36373	-3.17282	2.5373	-1.33485	1.926	2.30131	-0.782151	-3.62966	-2.87165	3.37015	5.54693	-2.91978
IONRUSS-VIT-314-59	IONOV, 2005	PERIDOTITE	0.645323	1.53747	0.220984	1.06936	0.325381	0.121282	0.415119	0.0742253	0.488705	0.106118	0.308775	0.0487289	0.318124	0.0480107		0.831757	-1.44392	0.447367	-0.060019	1.68141	1.06799	-1.16213	-1.0329	-2.25892	-3.52908	-0.395101	3.67855	6.04139	-3.97855
IONRUSS-VIT-314-74	IONOV, 2005	PERIDOTITE	0.738258	1.35245	0.165687	0.731183	0.205604	0.0750025	0.251537	0.0440709	0.284747	0.0610505	0.177057	0.0281791	0.187881	0.0293034		-2.86077	7.33712	-7.95162	-8.60213	2.8022	7.14642	-3.25491	0.161202	-1.81126	1.75076	-1.635	4.36695	4.37858	-2.32201
IRVCAN-SOM-BAT-K11A14	WITTIG, 2008	PERIDOTITE	1.50968	2.4769	0.251513	0.880319	0.16079	0.0494701	0.142941	0.0221671	0.13077	0.0265573	0.0751993	0.0119613	0.0810426	0.0129817		-0.678651	1.92989	-2.89092	-3.68496	5.78306	-1.05978	-2.76137	0.759419	0.592076	-1.63964	0.265736	-0.322675	0.0525954	-0.140538
IRVCAN-SOM-BAT-K11A15	WITTIG, 2008	PERIDOTITE	1.87123	3.07493	0.358889	1.4831	0.308785	0.0901278	0.230228	0.0297357	0.140601	0.0231232	0.0552175	0.00787468	0.0513667	0.00850263		2.81489	-5.09483	-6.04996	0.891033	6.84616	3.59515	-9.71444	-0.880992	-1.67793	0.535498	2.25454	-1.5665	7.01401	-5.52634
IRVCAN-SOM-BAT-K11A16	WITTIG, 2008	PERIDOTITE	2.59587	4.05448	0.445874	1.7531	0.35249	0.103612	0.268919	0.0353721	0.169173	0.0276675	0.0642175	0.00867863	0.0523459	0.0078474		1.79898	-3.23448	-4.52387	0.177087	4.90786	2.58582	-6.29984	1.06328	-3.32968	2.47224	5.27467	-3.57074	0.66516	-1.90754
IRVCAN-SOM-BAT-K11A17	WITTIG, 2008	PERIDOTITE	1.84057	3.02193	0.318668	1.17151	0.226507	0.0696219	0.197138	0.029388	0.163805	0.0311963	0.0827872	0.0124024	0.0798442	0.0122856		0.577759	-0.26644	-5.1584	-3.97425	9.42363	-0.540147	-3.83514	-5.19991	-3.64392	-2.51162	0.959957	-4.59719	7.89753	-5.4952
IRVCAN-SOM-BAT-K11A18	WITTIG, 2008	PERIDOTITE	0.797143	1.36131	0.178227	0.820734	0.173659	0.046431	0.102981	0.0111057	0.0431607	0.00600541	0.0128014	0.00174565	0.0117212	0.00214023		3.52502	-8.01965	-4.69153	9.57736	3.98732	-7.1381	-10.4509	23.3964	16.6505	20.1082	-1.52792	-12.7174	-9.83683	7.01166
IRVCAN-SOM-BAT-K12A1	WITTIG, 2008	PERIDOTITE	0.520182	0.991607	0.102165	0.338011	0.0545668	0.0163701	0.0474841	0.00762777	0.0479808	0.0105446	0.0323829	0.00554111	0.0397717	0.0066213		0.615454	-0.140262	-5.40287	-5.05302	11.3608	2.31315	-8.68438	8.96819	-2.0799	-4.14016	1.19655	-7.64823	7.491	-5.40995
IRVCAN-SOM-BAT-K13A1	WITTIG, 2008	PERIDOTITE	1.50898	2.49679	0.255511	0.875168	0.137702	0.0381072	0.0976355	0.0134161	0.0713566	0.0136382	0.0383267	0.00640421	0.0481253	0.0089539		-0.0672882	0.676878	-3.21553	-3.29639	9.28703	-4.732	-2.36448	3.20091	0.502287	-2.58406	0.859796	-8.51125	0.261143	-0.512225
IRVCAN-SOM-BAT-K13A3	WITTIG, 2008	PERIDOTITE	2.06347	3.62932	0.371733	1.22331	0.168902	0.0434691	0.102657	0.0128623	0.0614773	0.0104593	0.0258976	0.00377586	0.0245685	0.00394134		-1.26935	3.39936	-0.339633	-5.16991	4.90811	1.0909	-2.231	7.18618	-0.843084	16.2149	-0.393685	25.862	2.36881	-1.46647
IRVCAN-SOM-BAT-K13A4	WITTIG, 2008	PERIDOTITE	0.553466	0.949052	0.109381	0.459228	0.123061	0.0447722	0.151439	0.0270433	0.17975	0.0398233	0.11949	0.0196489	0.134932	0.0215834		-1.5185	4.29139	-6.51184	-7.03884	7.0096	1.75504	-2.29746	0.160535	-3.87726	-5.18259	2.12861	-1.75565	2.22104	-1.89368
IRVCAN-SOM-BAT-K13A5	WITTIG, 2008	PERIDOTITE	2.25275	3.95063	0.399986	1.35826	0.238708	0.0736358	0.215521	0.0339675	0.202003	0.0404754	0.109701	0.0161316	0.0976275	0.0135602		0.122442	0.781318	0.752095	-5.01646	8.99895	0.870983	-3.35363	-8.19597	-6.48031	-5.87107	5.48151	0.822567	2.76581	-3.14144
IRVCAN-SOM-BAT-K13B4	WITTIG, 2008	PERIDOTITE	3.38536	6.194	0.695671	2.53943	0.394461	0.101741	0.232204	0.0270954	0.116514	0.0175193	0.0381148	0.00490344	0.0284823	0.00414614		1.35812	-2.45674	-3.37897	-0.414531	7.48244	-0.25372	-7.48857	-6.56766	-1.25933	16.7951	8.89941	22.5859	-8.12166	3.65348
IRVCAN-SOM-BAT-K15A4	WITTIG, 2008	PERIDOTITE	1.49173	2.64325	0.307268	1.21809	0.235591	0.0679948	0.17474	0.0230715	0.112779	0.0191822	0.0469857	0.00677482	0.0438975	0.00708925		-1.86006	4.89067	5.59041	-7.01593	6.60243	3.02243	-5.54593	4.87024	-0.195194	-4.08903	2.14287	12.9137	-2.44994	1.27496
IRVCAN-SOM-JP-JP1X2	WITTIG, 2008	PERIDOTITE	2.29428	5.24532	0.613592	2.15134	0.321293	0.0873385	0.222863	0.0309017	0.166877	0.032157	0.0894211	0.0143924	0.10105	0.0170606		-2.37101	5.53954	-3.52333	-5.22724	1.35433	1.55636	-0.949974	3.0058	3.01019	0.490773	-3.84825	-10.0477	1.04975	0.356564
IRVCAN-SOM-JP-JP3X	WITTIG, 2008	PERIDOTITE	1.07674	1.60864	0.165551	0.609076	0.115352	0.0344235	0.0937925	0.0134576	0.0732524	0.0140571	0.039155	0.00644014	0.0475461	0.00870561		-0.302156	1.17248	-2.04077	-3.47451	9.85913	-9.41177	4.21391	12.1465	-1.01026	-6.28575	-2.11251	-7.99804	5.65792	-3.27102
IRVCAN-SOM-JP-JPN11	WITTIG, 2008	PERIDOTITE	1.02938	1.54854	0.162742	0.627341	0.136952	0.0438565	0.126929	0.0188518	0.101532	0.0181745	0.0443487	0.00601604	0.0347661	0.00479011		1.9191	-2.6073	-12.9722	-4.07628	11.3431	6.96698	-11.2383	-14.3101	-8.52966	-4.34498	10.8718	0.267338	2.25319	-4.19786
IRVCAN-SOM-JP-JPN2	WITTIG, 2008	PERIDOTITE	1.32574	2.40509	0.264822	0.955433	0.153477	0.0412002	0.0991324	0.0122928	0.0562172	0.0088796	0.0199192	0.00258453	0.0148012	0.00208081		-0.320205	1.48039	-2.63915	-5.40265	12.851	0.488228	-12.2722	11.7528	4.10593	10.995	4.83797	-13.849	-7.49245	4.04055
IRVCAN-SOM-JP-JPN3A	WITTIG, 2008	PERIDOTITE	1.43803	2.59907	0.286716	1.05151	0.183953	0.0526931	0.137864	0.0189544	0.0979924	0.017626	0.0451394	0.00667396	0.04331	0.00683987		-0.825187	2.7302	-4.4281	-6.11537	8.20786	3.31981	-7.4737	5.30242	-0.00776494	3.68232	0.309699	-4.65768	3.11911	-2.28752
IRVCAN-SOM-JP-JPN3B	WITTIG, 2008	PERIDOTITE	1.44627	2.68577	0.315409	1.23919	0.234601	0.0676698	0.17538	0.0235894	0.118649	0.020881	0.0530325	0.00792073	0.0529842	0.008791		0.43546	-0.157091	-5.28247	-3.18808	5.6762	4.10732	-6.21389	-1.7109	-3.53728	-0.566648	3.98521	13.1533	1.89272	-2.32225
IRVCAN-SOM-JP-JPN4	WITTIG, 2008	PERIDOTITE	1.42067	2.4648	0.282076	1.12834	0.243608	0.0768384	0.220683	0.0331377	0.186133	0.0360255	0.0986203	0.0155255	0.107054	0.0179413		2.20678	-3.71878	-9.30031	-1.02253	9.24144	1.10318	-7.66386	-12.7955	-3.05577	0.0707007	2.72951	3.50361	7.05354	-5.57213
IRVCAN-SOM-JP-JPS1	WITTIG, 2008	PERIDOTITE	1.84538	2.56066	0.26022	0.976604	0.192539	0.0572651	0.151994	0.0206521	0.103053	0.0176876	0.0432655	0.00617837	0.0394202	0.00624839		1.95447	-2.2648	-10.8837	-6.09574	17.4021	2.25908	-10.0626	-6.12674	-7.15965	-6.90726	3.01301	2.97279	15.9418	-10.7373
IRVCAN-SOM-JP-JPS4	WITTIG, 2008	PERIDOTITE	2.13525	3.24727	0.326815	1.16134	0.209859	0.0618643	0.166288	0.0232887	0.120833	0.0214092	0.05304	0.00746766	0.0455831	0.0067166		-0.68585	2.43762	-8.45522	-5.58177	4.4076	8.53388	-8.12819	-6.84515	-1.76217	1.94874	0.0755402	-6.65428	6.0073	-4.04858
IRVCAN-SOM-JP-JPS6A	WITTIG, 2008	PERIDOTITE	1.90135	2.70722	0.276048	1.05529	0.238879	0.0794052	0.242184	0.0385692	0.227285	0.0451431	0.123676	0.0190034	0.125053	0.019644		-1.48434	4.12371	-8.28956	-6.61111	6.16823	3.1236	-4.27502	-1.10452	-1.60804	-3.95095	0.549386	-4.98296	2.50205	-1.77991
IRVCAN-SOM-JP-JPS6B	WITTIG, 2008	PERIDOTITE	1.9947	3.08098	0.322519	1.22732	0.269885	0.0890169	0.271143	0.0434035	0.258262	0.0517971	0.142726	0.0219051	0.142763	0.0220207		-2.69776	6.60814	-5.69615	-7.02085	2.61776	2.31829	0.0529496	-1.35566	-1.04901	-4.07943	-0.884756	-4.76032	0.537093	0.0941118
IRVCAN-SOM-NRD-N1C	WITTIG, 2008	PERIDOTITE	3.13326	5.03788	0.515208	1.80316	0.301965	0.0853465	0.22007	0.029712	0.150011	0.0262378	0.0651128	0.00930859	0.0583646	0.0089115		-0.214789	1.16222	-4.59106	-4.08747	6.70144	2.82715	-7.14328	2.45524	0.00743606	4.95102	1.73883	-15.3765	0.628618	-0.983348
IRVCAN-SOM-NRD-N2B	WITTIG, 2008	PERIDOTITE	2.80097	4.95164	0.524146	1.8203	0.284154	0.0772448	0.191757	0.0250263	0.122912	0.0210993	0.0517846	0.00736535	0.0461368	0.007056		-0.674993	2.09559	-4.35298	-4.69638	8.04346	0.317953	-6.45981	0.105047	1.58011	5.49638	1.53848	5.21927	-1.8366	0.800032
IRVLESO-LQ-LQ1	WITTIG, 2008	PERIDOTITE	1.15285	2.15831	0.255813	1.04818	0.239241	0.0774397	0.225822	0.0335693	0.178487	0.0309032	0.0711361	0.00886159	0.0458399	0.00553503		2.02204	-2.7789	-7.3143	-3.83687	10.7596	4.64828	-7.06914	-9.2722	-10.3079	-3.42742	7.782	10.7699	9.14273	-7.74958
IRVLESO-LQ-LQ9	WITTIG, 2008	PERIDOTITE	1.94488	3.7251	0.450066	1.79823	0.331704	0.0916142	0.221722	0.0270544	0.119464	0.0180489	0.0386798	0.00481952	0.0267565	0.00368861		1.29605	-1.71249	-6.43125	-2.79834	7.34768	1.79355	-3.17801	-9.81881	-6.66903	0.271394	1.78898	-3.60966	11.4856	-7.78466
IRVLESO-LT-LET13	WITTIG, 2008	PERIDOTITE	1.37986	2.51212	0.307903	1.28278	0.250811	0.0692592	0.164258	0.0192651	0.080512	0.0114708	0.0232969	0.00278264	0.015038	0.00205179		1.46066	-2.63095	-7.53676	-0.559513	8.57608	0.375584	-10.2418	1.39507	1.91393	4.27985	5.89492	-7.24524	-6.01261	2.58962
IRVLESO-LT-LET14	WITTIG, 2008	PERIDOTITE	1.34864	2.68808	0.324519	1.25019	0.202927	0.052313	0.118169	0.0135483	0.0570158	0.00840423	0.0180152	0.00229989	0.0133622	0.00196034		-0.83549	2.59858	-6.20845	-5.2889	5.69119	4.6259	-6.95364	4.21739	0.0276527	-6.61969	0.0846617	14.9944	2.78611	-1.98286
IRVLESO-LT-LET25	WITTIG, 2008	PERIDOTITE	1.45591	3.05119	0.376195	1.4541	0.233068	0.0596572	0.133846	0.0152414	0.0636233	0.00928006	0.0196097	0.00245639	0.0139368	0.00198844		-0.279934	1.36837	-5.71546	-4.3358	4.5148	8.46763	-10.1707	-4.74131	-0.588551	3.11181	3.20869	22.8195	-0.451359	-0.578225
IRVLESO-LT-LET27	WITTIG, 2008	PERIDOTITE	2.12864	4.15975	0.507134	2.02673	0.370509	0.10219	0.24846	0.0307547	0.139698	0.0220228	0.0499327	0.00666326	0.0399989	0.00599895		-0.531061	1.45723	-2.84793	-2.56108	2.63397	2.19013	-4.06952	-3.89168	1.23076	0.103711	-0.134568	-4.81063	-0.00265892	-0.0174419
IRVLESO-LT-LET30	WITTIG, 2008	PERIDOTITE	1.83776	3.62547	0.451411	1.84828	0.34835	0.0963697	0.233134	0.028466	0.126449	0.0193868	0.0426185	0.00550944	0.0320697	0.00467474		-0.121938	0.988074	-5.56245	-3.23116	0.679332	7.07749	-2.45456	-1.84121	-4.92557	-3.06586	-0.887172	-8.17597	10.5853	-6.5051
IRVLESO-LT-LET31	WITTIG, 2008	PERIDOTITE	2.69552	4.96193	0.582506	2.29092	0.423941	0.118399	0.290669	0.0359923	0.160807	0.024411	0.0521086	0.00640775	0.0348042	0.00466037		1.33542	-1.54902	-6.64966	-4.14566	10.1146	3.85898	-7.43032	-7.71212	-6.50733	-6.11161	4.21716	6.7959	8.76325	-6.79262
IRVLESO-LT-LET47	WITTIG, 2008	PERIDOTITE	0.740875	1.46739	0.195111	0.848441	0.154409	0.0389965	0.0825424	0.00855475	0.0319051	0.00421827	0.0083789	0.00103792	0.00616219	0.000971201		-0.151611	1.199	-4.82392	-4.34711	4.33054	5.39585	-4.0205	-4.94721	-6.16154	5.45666	4.73629	3.79236	2.70316	-2.87992
IRVLESO-LT-LET48	WITTIG, 2008	PERIDOTITE	2.88896	5.67878	0.66351	2.53458	0.460491	0.131532	0.336619	0.0440451	0.208674	0.0331266	0.0721507	0.00877523	0.0456103	0.00566854		-0.380525	1.5882	-5.4829	-3.99329	2.78818	3.56847	-0.408557	0.10261	-5.57717	-5.35244	0.209238	9.69036	8.59583	-5.52429
IRVLESO-LT-LET49	WITTIG, 2008	PERIDOTITE	1.26562	2.71709	0.32246	1.20689	0.214143	0.0628904	0.172158	0.0253196	0.142964	0.0283019	0.0796845	0.0128439	0.0896353	0.0149762		-2.64476	6.55238	-4.87915	-7.16206	1.97299	4.81739	-1.624	-2.6171	-1.4039	-2.4071	-0.394352	-1.20109	0.713819	-0.158395
IRVLESO-LT-LET58	WITTIG, 2008	PERIDOTITE	3.06159	5.94773	0.717438	2.81171	0.48217	0.127706	0.295957	0.034688	0.148403	0.0220655	0.0473603	0.00601492	0.0345852	0.00500263		0.0520142	0.298981	-2.91768	-2.031	2.37146	4.67728	-5.74616	2.02343	-1.06457	0.297845	2.95711	0.248679	-1.18528	0.0526701
IRVLESO-LT-LET6	WITTIG, 2008	PERIDOTITE	0.434386	1.12413	0.169752	0.793696	0.170434	0.0484344	0.118706	0.0145	0.0636308	0.0095302	0.0202654	0.00251258	0.0139306	0.00192481		-1.94457	5.05869	-6.72986	-6.62397	3.92317	3.05193	-1.89594	3.57152	-0.576804	-4.69799	-3.49824	-16.2472	7.15809	-3.75957
IRVLESO-LT-LET63	WITTIG, 2008	PERIDOTITE	0.3233	0.567843	0.0692312	0.298074	0.0696119	0.0220105	0.0623444	0.00915599	0.0505092	0.00979265	0.0276718	0.00465892	0.0356062	0.00682437		1.66673	-3.42802	-6.69654	2.0801	3.89838	0.0476498	-8.31701	14.4499	7.46637	8.80722	-4.57983	-6.8216	4.72418	-2.50899
IRVLESO-NG-PHN2872	WITTIG, 2008	PERIDOTITE	1.578	2.54988	0.277102	1.02861	0.169519	0.044422	0.101843	0.0118105	0.0501348	0.00745108	0.0161577	0.00209997	0.0125207	0.0019005		1.60977	-1.85201	-3.44878	-5.2848	13.0124	8.34644	-14.4176	7.36832	-5.40613	-6.86148	7.71799	4.99831	4.33951	-4.97493
IRVLESO-NG-PHN2873-3	WITTIG, 2008	PERIDOTITE	8.1509	14.0285	1.47265	5.09057	0.76149	0.197399	0.455365	0.0535175	0.228151	0.0331167	0.0673163	0.00781765	0.0397026	0.00492433		-1.60666	3.9222	-0.831692	-4.92027	5.76245	-1.30042	-3.93143	0.976392	6.61283	-2.59798	-6.50516	-2.2794	4.48054	-1.51338
IRVLESO-NG-PHN2873-7	WITTIG, 2008	PERIDOTITE	7.57849	12.9101	1.41482	5.2181	0.865808	0.230912	0.542185	0.0643936	0.277242	0.0409255	0.0857694	0.0104533	0.0567664	0.00765628		0.510442	-0.477268	-4.145	-2.48361	7.28727	-0.468856	-5.37781	2.21209	1.5537	-4.82447	-2.53481	4.53283	7.10647	-4.29654
IRVLESO-NG-PHN2873-8	WITTIG, 2008	PERIDOTITE	7.75174	14.2603	1.5891	5.70451	0.847725	0.213294	0.472744	0.0532454	0.219174	0.0313439	0.0644407	0.00778941	0.0423275	0.00575046		0.645795	-0.659941	-2.92591	-2.62021	6.76633	0.610346	-4.30276	-1.39745	-2.15456	1.10923	0.688634	-2.63236	5.81875	-4.15905
IRVSAF-KIM-F865A	WITTIG, 2008	PERIDOTITE	1.64204	3.02103	0.352001	1.36658	0.248002	0.0694847	0.173739	0.0224036	0.107459	0.0180385	0.0438035	0.00628089	0.0405453	0.00652914		2.62735	-4.09417	7.64568	-2.38719	8.77299	8.56988	-10.4438	-10.3855	-9.69849	-5.06036	9.50879	4.68144	6.69814	-6.72651
IRVSAF-KIM-FRB1402	WITTIG, 2008	PERIDOTITE	2.02087	4.0608	0.484631	1.84473	0.301399	0.0788028	0.180786	0.020923	0.0874407	0.012481	0.0251465	0.0029258	0.0150599	0.00191356		-0.498731	1.8254	-3.46006	-4.56634	5.75421	3.68791	-6.8115	4.61513	1.67525	4.00799	-3.28276	-2.47342	7.57072	-4.32196
IRVSAF-KIM-FRB1404	WITTIG, 2008	PERIDOTITE	3.15721	6.53386	0.828124	3.3024	0.527037	0.130217	0.277088	0.0296189	0.116186	0.0162314	0.0338144	0.00432187	0.0259131	0.0040321		-0.119901	1.08072	-3.25654	-4.30612	5.40744	5.01391	-5.43077	-10.2459	-6.30142	-9.8258	9.07861	8.04675	-4.02539	0.802571
IRVSAF-KIM-FRB1409	WITTIG, 2008	PERIDOTITE	6.58513	12.9347	1.53543	5.81598	0.917391	0.233366	0.518947	0.0583235	0.238997	0.0340845	0.0702181	0.00856157	0.0472672	0.00656774		0.245553	0.237576	-0.29667	-3.13153	3.77723	4.1811	-3.72035	-2.79418	-3.2399	-5.32081	-1.10124	7.01966	9.92364	-6.17509
IRVSAF-KIM-FRB1419	WITTIG, 2008	PERIDOTITE	2.03111	3.4159	0.368926	1.3171	0.193993	0.0481626	0.104895	0.0116284	0.0476314	0.00692332	0.0148675	0.0019342	0.0116431	0.00179533		2.22006	-3.34169	-6.1257	-2.79673	9.60053	7.02802	-11.8529	5.71241	-2.79315	-1.09546	-0.883319	-3.29007	16.4307	-10.2334
IRVSAF-KIM-FRB1422	WITTIG, 2008	PERIDOTITE	3.56549	7.82745	0.925395	3.33938	0.501669	0.130447	0.305104	0.0368425	0.163405	0.0247882	0.0525404	0.00631198	0.0327728	0.0041005		-2.28858	5.47703	-0.495168	-5.6671	1.34735	4.35764	-2.83326	-3.04613	0.248454	-0.847118	1.03922	5.19969	-3.60943	2.51257
IRVSAF-KIM-FRB1423	WITTIG, 2008	PERIDOTITE	12.4583	22.5764	2.36902	8.02546	1.20318	0.325793	0.816257	0.109172	0.558588	0.101065	0.263429	0.0399364	0.266678	0.0433563		-1.13209	2.63878	0.981386	-2.95698	1.36346	4.42079	-7.03228	2.99227	6.19552	5.27574	-3.50577	-7.1246	-0.120439	0.82865
IRVSAF-KIM-FRB1447	WITTIG, 2008	PERIDOTITE	3.07725	6.37038	0.782605	2.98301	0.442268	0.107185	0.226157	0.0242463	0.09642	0.0137484	0.0293142	0.00383223	0.0234292	0.0037004		-0.734002	2.94739	-3.02288	-7.27369	6.82804	6.12352	-3.76282	1.02609	-7.28843	-14.0726	1.08343	-4.19414	11.5677	-7.48994
IRVSAF-KIM-FRB1450	WITTIG, 2008	PERIDOTITE	1.51879	2.8656	0.332036	1.22909	0.183846	0.0457024	0.100163	0.0112977	0.0479065	0.00734179	0.0169237	0.00240083	0.0159519	0.00273576		1.7276	-2.62986	-3.75782	-1.98673	6.88718	3.86916	-6.38927	-13.0949	-4.18708	-8.22761	-0.448691	-19.9723	13.942	-8.80784
IRVSAF-KIM-FRB1457	WITTIG, 2008	PERIDOTITE	0.830247	1.57478	0.1873	0.740637	0.140456	0.040454	0.104618	0.0140357	0.0704024	0.0123571	0.0313026	0.00466329	0.0311142	0.00514902		0.636039	-1.3293	-4.43857	0.766887	0.325984	3.72823	-5.74969	-6.42852	0.574798	12.3369	4.34202	16.5823	-5.7146	2.98034
IRVSAF-KIM-FRB1474	WITTIG, 2008	PERIDOTITE	22.8126	44.4632	4.72261	15.2546	1.85341	0.441593	0.962221	0.111675	0.500213	0.0815501	0.198181	0.0290262	0.193676	0.0323933		-2.26369	4.81411	-0.282724	-2.83715	-2.1432	1.28273	-0.391239	7.38022	7.11189	-0.548694	-6.95723	-6.36707	0.872926	1.22907
IRVSAF-KIM-JJG360A	WITTIG, 2008	PERIDOTITE	19.0463	22.4997	2.01603	6.82479	1.13847	0.311757	0.749921	0.0902584	0.387084	0.0558736	0.112762	0.0130927	0.0673343	0.00858771		2.39947	-4.2567	12.0017	0.0702252	8.11698	0.566712	-6.95765	-4.99113	-2.98643	-1.97606	3.45149	-6.48087	5.20978	-4.58096
IRVSAF-PREM-FRB1382	WITTIG, 2008	PERIDOTITE	0.810875	1.40307	0.153013	0.589627	0.13612	0.0473517	0.15584	0.0275688	0.184436	0.0415277	0.126945	0.0211949	0.14671	0.0234403		0.980636	-1.53865	-5.54762	-1.40014	7.18146	-1.35063	-4.39251	-4.9353	-0.841008	-1.12449	1.55597	5.97464	2.59467	-2.33217
IRVSAF-KIM-F865B	WITTIG, 2008	PERIDOTITE	1.42437	2.80974	0.334375	1.29791	0.236024	0.0669126	0.170432	0.0224594	0.109755	0.0185498	0.044576	0.00619847	0.0380192	0.00571322		1.01887	-1.06555	9.27299	-3.85837	8.26796	6.21045	-9.82421	-10.1625	-3.72386	-2.3693	3.66509	3.30789	5.6089	-4.77968
IRVSAF-PREM-FRB1374	WITTIG, 2008	PERIDOTITE	0.980203	1.68114	0.185819	0.698678	0.127322	0.0367462	0.0964609	0.0133298	0.0700462	0.0130625	0.0355916	0.00576023	0.0420478	0.00764056		0.327812	0.306437	-1.68315	-4.15944	4.36211	8.07699	-6.34861	11.0814	-6.60506	0.480707	4.68108	15.2047	5.11955	-4.49304
IRVSAF-PREM-FRB451	WITTIG, 2008	PERIDOTITE	0.887257	1.69013	0.192079	0.69677	0.10494	0.0266657	0.0600295	0.00692118	0.0294525	0.00438864	0.0094636	0.00120575	0.00692627	0.00099551		0.368461	-0.287537	-4.4383	-2.13911	7.08163	-4.76523	1.7449	15.3529	-4.99202	-12.2273	5.15115	20.5747	-1.05324	-0.449042
PETDB-0075-RR 01	CHAUVEL, 1997	BASALT	28.5086	62.7963	7.92242	32.3442	6.84033	2.14563	6.15516	0.921248	5.08273	0.939915	2.36799	0.328868	1.91913	0.262752		1.09438	-1.88081	7.05979	-0.479464	4.91304	-1.12298	-1.83157	-4.03662	-3.37023	-0.00901207	3.40547	6.77524	1.54153	-1.95815
PETDB-1284-COCOS 11	HARPP, 2005	BASALT	63.727	124.554	14.6356	57.1907	11.468	3.52099	9.89429	1.45558	7.95791	1.47849	3.8053	0.549602	3.39248	0.498333		-0.270684	0.447018	-2.42928	0.158907	-0.278216	-1.37279	0.551775	1.78868	2.81534	-0.77224	-3.17309	-0.0723819	1.57115	-0.333343
PETDB-1284-COCOS 16	HARPP, 2005	BASALT	71.4177	127.163	14.2986	54.7229	10.6208	3.1883	8.71101	1.2427	6.60739	1.20779	3.10931	0.457886	2.9382	0.456489		-1.22031	2.55109	-8.92609	-1.93028	4.12592	-8.90567	5.71616	5.31391	3.24048	-2.59793	-3.43757	-2.57754	-0.736636	1.4421
PETDB-1284-COCOS 17	HARPP, 2005	BASALT	68.5717	123.249	13.4608	49.3668	9.0839	2.72224	7.54447	1.10869	6.15046	1.17781	3.16959	0.484505	3.19489	0.504369		0.104709	-0.60538	-3.85165	1.57781	3.81599	-11.6157	6.56032	5.58973	4.59969	-0.185396	-4.24191	-3.09898	0.153189	0.873876
PETDB-1284-COCOS 24	HARPP, 2005	BASALT	67.3068	122.224	13.4004	49.0892	8.93558	2.65851	7.30638	1.06367	5.84015	1.10686	2.94824	0.446162	2.9136	0.455727		0.457926	-1.43258	-3.5944	2.48261	4.6321	-13.6846	7.60506	5.31431	4.85013	-0.282934	-3.96624	-3.00824	-0.559824	1.2726
PETDB-1284-COCOS 25	HARPP, 2005	BASALT	55.6918	109.922	13.1716	52.6721	10.9254	3.37962	9.50997	1.39129	7.50885	1.36946	3.44661	0.485718	2.92351	0.419022		-0.372435	0.845499	-3.15	-0.99232	1.16111	0.285546	-2.36166	0.0926457	3.28538	-0.0397456	-2.63821	-0.873871	1.15968	-0.232864
PETDB-1284-COCOS 26	HARPP, 2005	BASALT	54.6385	109.047	13.0064	51.4076	10.4643	3.22684	9.08785	1.33562	7.26104	1.33439	3.37883	0.477681	2.87379	0.410157		-0.476317	0.969788	-2.93765	-0.56558	-0.339928	0.524541	-1.11149	1.9561	2.84756	-0.419027	-2.62749	-0.483171	0.834582	0.0382896
PETDB-1284-COCOS 27	HARPP, 2005	BASALT	55.8223	109.436	13.0776	52.3055	10.8968	3.37923	9.53159	1.39721	7.55072	1.37769	3.46597	0.487915	2.93197	0.419399		-1.02421	2.27689	-4.54287	-2.04971	0.896349	-0.317696	-0.609044	2.7361	3.15192	-0.885857	-3.45494	1.64891	1.45209	-0.143
PETDB-1284-COCOS 33	HARPP, 2005	BASALT	39.8887	80.0202	9.75157	39.6849	8.48593	2.6551	7.53862	1.10879	5.98581	1.0855	2.70078	0.3743	2.20602	0.308653		-0.27813	0.654388	-2.4843	-0.787785	0.306534	1.33975	-2.09579	1.72393	1.97288	-2.20683	-1.78985	1.16214	1.19338	-0.434565
PETDB-1284-COCOS 34	HARPP, 2005	BASALT	44.9785	91.1044	11.2563	46.4953	10.1643	3.20012	9.11985	1.3429	7.24063	1.30924	3.24531	0.448041	2.63156	0.367195		-1.14625	2.59507	-4.6075	-2.32084	-0.349684	1.91459	-0.978775	2.51107	2.26876	-0.814959	-3.41331	1.82739	2.39526	-0.758191
PETDB-1284-COCOS 36	HARPP, 2005	BASALT	39.9199	82.9485	10.3667	42.8239	9.18523	2.8559	8.0327	1.1683	6.23591	1.12076	2.77325	0.383781	2.26769	0.319232		0.0497773	-0.182328	-0.320014	0.290215	0.604895	-0.14327	-2.51574	-0.145136	4.10539	-0.817877	-3.03338	0.995125	1.23613	-0.240081
PETDB-1284-COCOS 37	HARPP, 2005	BASALT	40.841	81.0099	9.81458	39.7954	8.44799	2.63163	7.43506	1.08821	5.852	1.05963	2.64033	0.367679	2.18438	0.308924		-0.630275	1.38908	-3.77866	-1.25219	0.0946767	1.60748	-2.55498	0.760327	3.57517	-0.969403	-3.28461	2.13309	1.59903	-0.34712
PETDB-1284-COCOS 38	HARPP, 2005	BASALT	46.594	92.7537	11.2764	45.8559	9.76469	3.04335	8.59934	1.25849	6.76697	1.22548	3.05535	0.425939	2.53462	0.359207		-0.440144	0.928982	-2.78953	-0.74481	0.150707	1.10813	-2.61225	-0.119871	3.94739	-1.17089	-3.31178	1.41397	1.38476	-0.220176
PETDB-1284-COCOS 39	HARPP, 2005	BASALT	45.3774	92.1446	11.2647	45.7911	9.77371	3.06374	8.73575	1.29343	7.04396	1.28944	3.23726	0.452192	2.68161	0.3768		-0.269544	0.594488	-2.89069	-0.454063	-0.975569	2.46634	-1.95562	1.04925	1.79138	-0.812201	-2.19772	2.7708	1.96247	-0.842026
PETDB-1284-COCOS 42	HARPP, 2005	BASALT	41.1922	80.8069	9.62482	38.323	7.94819	2.46766	6.98569	1.03049	5.61923	1.03615	2.63652	0.375432	2.28101	0.329605		-0.26102	0.506152	-2.38517	-0.200459	-0.523292	1.13359	-1.74844	1.02834	2.72816	-0.369735	-2.35101	1.46816	0.929822	-0.119572
PETDB-1284-COCOS 8	HARPP, 2005	BASALT	76.8295	130.643	14.2962	54.3614	10.9369	3.3836	9.57288	1.41541	7.77019	1.45104	3.76714	0.55183	3.47689	0.52459		-3.7224	8.86906	-12.293	-7.86197	0.338625	4.43195	-1.10661	1.82808	3.05289	-1.95679	-4.62946	0.332799	0.779361	0.882695
POLARK17-2-221-SG	NAURET, 2011	BASALT	4.94589	14.5781	2.40191	12.6028	4.0596	1.51995	5.18957	0.921054	5.99423	1.2824	3.66399	0.565716	3.60039	0.52808		-0.48518	1.23683	16.5978	-1.54072	-1.22623	4.82442	-2.08361	1.21468	-1.41067	2.59204	0.936354	8.79158	0.28955	-0.362214
PETDB-1642-OM95-41	PEUCKER-EHRENBRINK, 2012	GABBRO	0.0584288	0.191603	0.0425661	0.326261	0.194123	0.0873348	0.335325	0.0626351	0.405009	0.0830712	0.225411	0.0334304	0.209555	0.0312375	Eu	-2.61863	6.44636	-14.8677	-6.78271	2.17014	-27.221	4.78905	6.16113	-3.56933	-4.51581	-1.99504	4.46995	4.77749	-2.38294
PETDB-1642-OM95-P13	PEUCKER-EHRENBRINK, 2012	GABBRO	0.0657574	0.189834	0.0399085	0.302976	0.185808	0.0847834	0.32816	0.0612645	0.392219	0.0790966	0.210274	0.0305438	0.187949	0.0276117	Eu	-4.69941	11.6673	-16.8572	-10.8896	3.22682	-34.782	5.858	9.40092	-1.94531	-4.70295	-4.421	-1.47171	4.4161	-1.38679
PETDB-1642-OM96-49	PEUCKER-EHRENBRINK, 2012	GABBRO	0.0370462	0.152175	0.0379734	0.307297	0.191351	0.0879938	0.347279	0.0668913	0.444563	0.0924117	0.248832	0.0357066	0.210983	0.0289564	Ce, Eu	0.124933	52.1747	-2.63232	-0.871858	0.711261	-26.6718	2.141	4.5176	-3.35591	-1.68967	-0.467136	5.01946	5.49165	-3.47879
PETDB-1642-OM97-102A	PEUCKER-EHRENBRINK, 2012	GABBRO	0.239458	0.758264	0.146233	0.937329	0.429758	0.182075	0.683222	0.128846	0.859674	0.182383	0.504595	0.0743399	0.448342	0.0622697	Eu	-0.225651	1.10191	4.45246	-3.36812	4.81913	-34.9732	-0.98237	-0.887866	-2.30982	-4.00907	-1.05977	6.19979	6.74821	-4.20039
PETDB-1642-OM97-106	PEUCKER-EHRENBRINK, 2012	GABBRO	0.352947	1.11517	0.231005	1.6349	0.864963	0.376759	1.41761	0.262054	1.686	0.343904	0.922212	0.133812	0.811113	0.115622		0.842032	-1.31264	-3.74777	-1.51205	12.3329	-14.3729	8.21428	9.18906	-3.65699	-1.74182	0.24047	2.93232	5.33934	-3.64873
PETDB-1642-OM97-108	PEUCKER-EHRENBRINK, 2012	GABBRO	0.211623	0.575115	0.0990847	0.584699	0.243503	0.100306	0.368202	0.0683044	0.450843	0.0952424	0.264011	0.0391939	0.239396	0.0338114	Eu	0.773001	-0.842307	-0.915285	-2.55012	5.87085	-54.4063	-0.485887	8.41962	-6.07441	0.25519	1.54278	11.9827	8.81631	-6.07957
PETDB-1642-OM97-113	PEUCKER-EHRENBRINK, 2012	GABBRO	1.2284	3.46984	0.59203	3.35909	1.2725	0.504801	1.79806	0.326934	2.1396	0.453241	1.27042	0.191738	1.19381	0.171956		1.52084	-2.8056	0.344	0.271235	8.7605	-9.85696	4.53851	5.46259	-3.18557	3.00929	0.0332565	6.52132	6.59028	-4.46877
PETDB-1642-OM97-114	PEUCKER-EHRENBRINK, 2012	GABBRO	0.963941	2.86688	0.489987	2.71936	0.990167	0.391268	1.40416	0.260081	1.74869	0.381164	1.09514	0.168099	1.05369	0.151171	Eu	1.46747	-2.487	-0.0026684	-0.389857	4.22806	-26.1758	-0.414096	4.03249	-5.98438	0.306263	2.34987	12.0661	7.51976	-5.51804
PETDB-1642-OM97-204	PEUCKER-EHRENBRINK, 2012	GABBRO	0.271026	0.819315	0.153798	0.971756	0.441434	0.186833	0.701098	0.132385	0.886187	0.189125	0.52806	0.0787856	0.482797	0.0683225	Eu	0.379882	-0.083507	-3.87625	-2.8244	5.10341	-30.8025	0.156912	1.83498	-5.7248	-0.460338	1.55003	9.4244	7.28832	-5.10767
PETDB-1642-OM97-207	PEUCKER-EHRENBRINK, 2012	GABBRO	1.42488	4.20486	0.712972	3.92242	1.40222	0.549046	1.95138	0.357844	2.38216	0.51469	1.4679	0.224005	1.39813	0.200021	Eu	1.05497	-1.75567	0.418642	-0.44613	3.10432	-39.6652	0.0708482	5.24821	-4.71371	2.938	1.23471	6.6689	6.72754	-4.75196
PETDB-1642-OM97-209	PEUCKER-EHRENBRINK, 2012	GABBRO	1.49435	4.38862	0.760743	4.33645	1.65163	0.659198	2.36881	0.435212	2.87592	0.612502	1.71484	0.256502	1.57015	0.220759		1.6564	-3.12088	1.4324	0.847562	6.55646	-7.15524	3.44157	6.14915	-4.13584	3.81384	1.46975	6.8758	5.37909	-4.01791
PETDB-1642-OM97-45	PEUCKER-EHRENBRINK, 2012	GABBRO	0.186452	0.565968	0.111319	0.751588	0.382288	0.167503	0.642691	0.122516	0.818652	0.173147	0.478076	0.0706683	0.431034	0.0610738	Eu	-1.86727	4.80898	-7.23403	-6.05148	3.32112	-32.9988	3.65978	2.09682	-4.80788	1.85124	-0.400893	7.07322	5.13019	-3.05747
PETDB-1642-OM97-52	PEUCKER-EHRENBRINK, 2012	GABBRO	0.187639	0.619812	0.127513	0.878212	0.450184	0.197522	0.760245	0.145743	0.981553	0.209309	0.581864	0.0863527	0.526848	0.0743782	Eu	-1.24287	3.30195	-1.91277	-4.54221	2.31443	-34.1592	4.14312	4.10236	-5.61989	-4.85933	0.32132	5.30818	5.36966	-3.40494
PETDB-1642-OM97-59A	PEUCKER-EHRENBRINK, 2012	GABBRO	0.159285	0.579746	0.125528	0.881942	0.449301	0.19522	0.74339	0.141015	0.939966	0.198446	0.545755	0.0799912	0.480924	0.0667553	Eu	-0.447102	1.70986	-3.44	-4.13678	4.48859	-21.912	1.83428	8.47312	-6.00337	-0.777088	1.06581	8.09627	6.87207	-4.63533
PETDB-1642-OM97-63	PEUCKER-EHRENBRINK, 2012	GABBRO	0.154752	0.433159	0.0866044	0.624683	0.362233	0.164639	0.642712	0.122253	0.802259	0.16556	0.447257	0.0653275	0.399355	0.0576008		-3.2798	8.28974	-5.86473	-9.46621	9.76744	-8.53415	8.93424	11.1391	-3.34223	-2.61175	-2.77029	3.69448	5.09337	-2.37144
PETDB-1642-OM97-67	PEUCKER-EHRENBRINK, 2012	GABBRO	0.178028	0.596906	0.122059	0.825719	0.406716	0.175702	0.66753	0.126651	0.845919	0.17914	0.494487	0.0727759	0.43948	0.0612844	Eu	-1.09533	2.91489	1.71551	-3.98613	1.67895	-34.9253	4.30162	5.54275	-4.95289	-0.478034	-1.10267	8.62069	7.19027	-4.24309
PETDB-1642-OM97-70	PEUCKER-EHRENBRINK, 2012	GABBRO	0.221726	0.599221	0.112469	0.754506	0.392281	0.173015	0.663912	0.125711	0.830143	0.173485	0.475297	0.0702397	0.43233	0.0624085	Eu	-3.59735	8.94933	-6.276	-9.09562	3.2319	-24.7759	5.38284	4.75904	-3.47179	2.05004	-3.00068	8.06113	5.44623	-2.4867
PETDB-1642-OM97-75	PEUCKER-EHRENBRINK, 2012	GABBRO	0.22824	0.767552	0.157204	1.06233	0.51838	0.222531	0.839798	0.158375	1.05352	0.222968	0.617565	0.0915725	0.559231	0.0791032	Eu	-0.765181	2.34023	-1.7473	-4.29443	3.67592	-28.2157	2.41442	5.58339	-5.08854	1.34931	-0.392721	7.73233	7.54439	-4.69491
PETDB-1642-OM97-89	PEUCKER-EHRENBRINK, 2012	GABBRO	0.209057	0.589752	0.105227	0.642464	0.28377	0.119756	0.449543	0.0850278	0.56971	0.121374	0.33705	0.0498112	0.301201	0.0419291	Eu	-0.449021	1.68132	-4.33922	-4.10978	5.09999	-52.0974	-0.101488	3.69238	-3.43904	1.14516	-0.86769	10.6915	7.57161	-4.70659
PETDB-1642-OM97-945	PEUCKER-EHRENBRINK, 2012	GABBRO	0.170013	0.52618	0.103942	0.701465	0.358825	0.158332	0.612622	0.117617	0.787436	0.16534	0.44809	0.0642269	0.375525	0.0505236	Eu	0.00757212	1.18848	-5.50711	-5.20737	5.53686	-34.0284	7.47749	6.92498	-16.2302	3.33773	9.29022	12.6788	7.29285	-6.43781
PETDB-1642-OM97-97	PEUCKER-EHRENBRINK, 2012	GABBRO	0.271991	0.829451	0.154235	0.955242	0.415841	0.173143	0.641164	0.119921	0.798247	0.170017	0.474856	0.07095	0.435486	0.0616985	Eu	0.737499	-1.25589	2.82338	-0.495605	3.96025	-40.2954	-4.30384	-0.0659942	2.33932	-5.54637	-3.09056	4.3382	6.21615	-3.59613
PETDB-1642-OM99-40	PEUCKER-EHRENBRINK, 2012	GABBRO	0.151472	0.461163	0.0915071	0.623342	0.318643	0.139085	0.529847	0.10005	0.661742	0.138827	0.381623	0.0564259	0.345968	0.0495042	Eu	0.981034	-1.88013	-16.8117	0.53899	2.78791	-39.5284	-3.6642	1.06073	1.80651	-0.838063	-2.1479	6.46389	4.83865	-2.93296
PETDB-1642-OM99-44	PEUCKER-EHRENBRINK, 2012	GABBRO	0.178688	0.579763	0.121116	0.855545	0.448539	0.195293	0.737917	0.137787	0.90144	0.187914	0.516827	0.0770694	0.480382	0.0703644	Eu	-0.728989	1.71288	-6.83373	-1.66147	-0.324625	-30.2524	2.48852	-1.581	-0.940686	-6.04311	-2.48547	4.14785	4.43098	-2.2716
PETDB-1642-OM99-49	PEUCKER-EHRENBRINK, 2012	GABBRO	0.168932	0.566238	0.123816	0.918378	0.517353	0.229861	0.879273	0.164911	1.07616	0.22275	0.607231	0.0897941	0.556144	0.0811752		-0.62806	1.11398	-4.75698	-0.17635	3.47052	-11.5919	9.90918	9.9408	1.52493	1.24994	-3.61405	2.03873	1.11703	0.216291
PETDB-1642-OM99-51	PEUCKER-EHRENBRINK, 2012	GABBRO	0.150337	0.478089	0.100105	0.71792	0.389655	0.1716	0.652588	0.121888	0.79219	0.163114	0.441328	0.0645917	0.394846	0.0567491		0.22462	-0.398197	0.104653	-0.288907	5.3122	-9.68434	6.98157	1.57333	-0.976206	1.9462	-1.92705	-0.6281	3.90689	-2.15672
PETDB-1678-90-73	TODD, 2012	BASALT	2.89845	10.8884	2.03203	11.1192	3.44671	1.2461	4.10856	0.708026	4.51466	0.956931	2.73303	0.424349	2.7244	0.403414		-0.0535346	0.0773967	0.59531	0.535071	-3.18236	1.30902	4.01418	-1.663	-3.73851	-3.34033	0.478914	-1.31421	2.42094	-1.60631
PETDB-1678-BHO96	TODD, 2012	BASALT	1.94918	4.74557	0.722178	3.73166	1.22953	0.461977	1.56545	0.272644	1.72747	0.360192	1.01158	0.155694	1.00462	0.151962		0.993753	-2.35447	-2.40838	2.23738	6.91603	-12.8346	4.36348	4.86292	4.06419	0.0533533	-1.7887	3.79574	-1.50786	1.30796
PETDB-1678-DK10	TODD, 2012	BASALT	2.16489	6.40055	1.1512	6.82468	2.65084	1.03591	3.58035	0.623844	3.88053	0.782734	2.10489	0.308272	1.8874	0.270903		0.226255	-0.612521	-4.06689	0.510681	4.77629	-8.32635	2.29564	3.97395	4.03564	-0.919734	-3.0003	2.7573	0.393736	0.334555
PETDB-1678-LP132	TODD, 2012	BASALT	5.41281	12.5994	1.76672	8.28033	2.32102	0.826848	2.6947	0.458267	2.87688	0.601452	1.70525	0.265624	1.73328	0.264376		2.32153	-4.9099	-3.45795	4.54957	-0.385365	0.835081	-3.41592	-8.34658	0.590195	-2.99159	0.30895	-5.13417	2.56067	-2.08286
PETDB-1678-LP143	TODD, 2012	BASALT	1.16453	2.63926	0.379039	1.8933	0.632724	0.24632	0.877594	0.162401	1.09862	0.242885	0.71433	0.113343	0.741442	0.111913		-0.467583	0.735248	-9.75271	0.707585	-2.65785	-1.47211	4.47552	8.26765	-1.02546	10.4022	0.609857	-5.54747	-2.44187	1.73948
PETDB-1678-LP145	TODD, 2012	BASALT	2.3684	7.43209	1.26568	6.78529	2.28549	0.879901	3.10356	0.570053	3.82801	0.835984	2.40292	0.367135	2.27443	0.320039		-0.487556	0.979537	9.11059	-0.216365	-3.97097	7.30501	-4.21102	-3.38091	2.35334	5.82075	-1.92176	11.2531	0.6387	0.0121039
PETDB-1678-T08-01_2	TODD, 2012	BASALT	2.92325	9.31374	1.61133	8.70409	2.87225	1.08063	3.70058	0.657598	4.27509	0.910858	2.58245	0.394125	2.47002	0.355605		0.455286	-1.02291	-2.93213	1.21031	-1.97098	2.917	-1.84127	-1.85103	0.590284	0.0942639	-1.05567	6.52015	2.06695	-1.22088
PETDB-1678-T08-03	TODD, 2012	BASALT	3.47095	11.4895	2.01211	10.8636	3.57936	1.35562	4.70441	0.853069	5.69454	1.24834	3.63876	0.569227	3.64005	0.531906		-0.260124	0.608651	-2.32474	-0.151028	-5.5577	11.116	-4.76906	-3.06038	-0.270824	-0.132687	-0.851131	5.41236	2.53676	-1.49889
PETDB-1678-T08-04UP	TODD, 2012	BASALT	2.43784	7.92933	1.34848	7.00631	2.13807	0.78568	2.66264	0.476378	3.18345	0.710517	2.14337	0.352101	2.39256	0.374591		-0.496146	1.13947	-0.847264	-0.619745	-6.22493	13.8667	-6.90057	-2.77996	1.06176	-1.31713	-1.68048	3.55913	2.68518	-1.42335
PETDB-1678-T08-05DK	TODD, 2012	BASALT	2.51026	7.39133	1.28242	7.23995	2.61349	1.00623	3.47555	0.614556	3.93878	0.826787	2.32584	0.356691	2.28154	0.340544		0.813466	-1.97178	-2.84684	2.11494	4.95948	-10.9527	4.68509	2.42607	3.38001	-1.57293	-2.68459	1.91163	0.50825	0.159949
PETDB-1678-T08-07	TODD, 2012	BASALT	2.25516	7.07785	1.22816	6.77416	2.40372	0.941395	3.35836	0.619657	4.14939	0.89789	2.54586	0.382688	2.33005	0.322319	Eu	-0.214335	0.395068	-3.29411	-0.0861416	-0.260689	51.8378	-0.345271	-0.055307	1.20453	-1.33075	-0.552205	3.42915	-0.848823	0.724768
PETDB-1678-T08-08	TODD, 2012	BASALT	3.80795	11.3977	1.90309	10.1051	3.32095	1.25513	4.33077	0.778104	5.13824	1.11709	3.24787	0.510837	3.31388	0.49547		0.47371	-1.06141	-2.40571	1.05116	0.0285056	-0.386675	-0.670392	-1.50579	1.14641	-1.14226	-1.28041	2.16738	1.65282	-0.906037
PETDB-1678-T08-09	TODD, 2012	BASALT	3.87962	12.4364	2.11051	10.947	3.24999	1.16233	3.79509	0.648061	4.1024	0.867298	2.48726	0.390932	2.56223	0.390324	Eu	-1.28203	2.18886	1.46662	1.3614	-7.67073	27.7287	7.81506	1.25956	1.29388	-1.44342	-5.06634	0.238915	2.08107	0.082972
PETDB-1678-T08-10	TODD, 2012	BASALT	6.76318	21.2611	3.61386	19.1746	6.1667	2.30069	7.81897	1.37821	8.86648	1.86318	5.18737	0.773803	4.71946	0.658975		-0.687518	1.43674	0.106967	-0.546746	-4.68772	8.01351	-3.35018	-2.25449	1.21549	0.170876	-1.56795	3.17375	0.843058	-0.155331
PETDB-1678-T08-11	TODD, 2012	BASALT	3.54624	9.54109	1.52922	7.99231	2.49477	0.897703	2.89486	0.478733	2.88591	0.57789	1.57605	0.238281	1.52668	0.231435		-0.10592	-0.0932575	-2.59723	1.04059	2.66552	-9.32295	5.65194	4.07231	3.80974	-2.05252	-3.89944	3.60034	0.439362	0.624042
PETDB-1678-T08-12	TODD, 2012	BASALT	3.40587	9.26351	1.48174	7.72271	2.45712	0.905092	3.01835	0.521117	3.3051	0.696697	1.99389	0.314473	2.08584	0.324623		-0.992174	1.90876	-1.87165	-0.736385	1.53408	-6.69154	4.80395	4.2235	3.60827	-0.471791	-3.67661	-1.72711	-0.674219	1.44484
PETDB-1678-T08-13	TODD, 2012	BASALT	4.15134	11.2649	1.76951	9.04791	2.84443	1.05295	3.53939	0.614818	3.88959	0.805651	2.22365	0.331552	2.0404	0.290146		-1.15851	2.40834	-1.1445	-1.1157	-3.25059	2.2279	1.70669	0.789837	0.766504	-2.93366	-2.47128	0.470306	1.00976	0.0504545
PETDB-1678-T08-14	TODD, 2012	BASALT	2.56389	7.8577	1.34794	7.37515	2.55954	0.987547	3.46252	0.62765	4.13975	0.88847	2.52106	0.383023	2.38001	0.338817		0.152118	-0.535437	-1.61002	1.30707	-0.793183	-2.22308	1.83888	-0.373011	1.71368	-1.28108	-2.28446	3.51974	1.27708	-0.348026
PETDB-1678-T08-15	TODD, 2012	BASALT	4.75795	14.5851	2.44361	12.8388	4.06178	1.50392	5.07695	0.891354	5.74281	1.2179	3.45215	0.52894	3.34035	0.486027		0.1673	-0.443111	-0.666118	0.934251	-2.82822	3.71885	-1.60943	-0.960681	0.574564	-1.78198	-1.08443	1.71923	1.53031	-0.81083
PETDB-1678-T08-19	TODD, 2012	BASALT	2.64828	7.95619	1.346	7.28487	2.48277	0.949558	3.2977	0.591762	3.86348	0.821885	2.31602	0.350227	2.17116	0.309048		-0.813319	1.74152	-2.46387	-1.15502	-1.47728	2.10301	-0.671824	0.29857	1.93881	0.22991	-2.68833	3.00801	1.45592	-0.307084
PETDB-1678-T08-20	TODD, 2012	BASALT	3.71398	12.2676	2.21424	12.439	4.28657	1.62201	5.54534	0.978222	6.29472	1.32945	3.7535	0.574207	3.63367	0.531915		-0.161822	0.143567	-1.1501	0.802565	-1.90907	0.124258	0.641462	-1.18967	1.6918	-1.52186	-1.74077	0.738076	0.100972	0.36134
PETDB-1678-T08-21	TODD, 2012	BASALT	3.23608	8.42299	1.27638	6.34116	1.93652	0.715188	2.41544	0.424813	2.74361	0.583774	1.66307	0.256771	1.63907	0.241817		-0.733699	1.35971	-1.05608	0.0183612	-3.17383	2.16977	-0.18823	1.14596	2.75699	-1.05525	-2.74423	2.70829	-0.0564659	0.756883
PETDB-1678-T08-22	TODD, 2012	BASALT	2.88212	6.86821	1.04005	5.40602	1.82495	0.694646	2.38618	0.421568	2.71254	0.574697	1.64169	0.257345	1.69339	0.261464		0.773411	-2.02268	-2.79893	2.77595	3.69048	-10.9428	5.11795	5.39202	4.32832	-0.914387	-3.43001	-1.02102	0.200362	0.563033
PETDB-1678-T08-24	TODD, 2012	BASALT	4.17072	10.2859	1.5262	7.56589	2.3394	0.868541	2.94496	0.519672	3.37196	0.723367	2.0892	0.329216	2.15968	0.329434		-0.222046	0.252844	-0.896308	0.744251	-1.29107	-1.30212	1.20124	1.89652	2.80352	-2.24771	-3.27777	-0.237644	1.39355	-0.171621
PETDB-1678-T08-25	TODD, 2012	BASALT	3.45422	10.5507	1.78824	9.61606	3.22759	1.23051	4.27822	0.772773	5.11057	1.10686	3.18765	0.493839	3.13984	0.458311	Eu	0.12237	-0.370784	-1.74493	0.797316	-0.99402	23.0513	0.192606	-2.18061	0.999368	-0.282921	-1.31106	2.88321	0.959331	-0.36721
PETDB-1678-T08-26	TODD, 2012	BASALT	2.53521	5.3601	0.730437	3.49489	1.09208	0.413467	1.43434	0.259106	1.71925	0.375939	1.1038	0.176518	1.17414	0.181552		0.205987	-0.738973	-2.60835	1.59577	1.11808	-6.03012	3.18984	3.64242	2.94888	-1.06864	-2.31881	-1.93467	-0.496685	0.862003
PETDB-1678-T08-E01	TODD, 2012	BASALT	1.19134	4.70307	0.918367	5.24549	1.74959	0.652595	2.21872	0.393873	2.58285	0.560536	1.63154	0.256977	1.6663	0.248222		-2.34958	4.97919	-2.3014	-1.76984	-11.1881	12.5163	2.24534	-1.53181	-1.41789	-1.66037	-3.45908	2.79077	2.85772	-0.711065
PETDB-1678-T08-E02	TODD, 2012	BASALT	1.42907	4.83043	0.8919	5.14831	1.89689	0.745069	2.65549	0.489797	3.29896	0.725838	2.12089	0.333238	2.14878	0.318115		-0.759371	1.47963	-3.05434	-0.0327664	-5.15552	4.93934	0.586559	-3.96134	0.272415	-0.570195	-2.26302	4.13681	1.83797	-0.589212
PETDB-1678-T08-E04	TODD, 2012	BASALT	1.70791	5.60556	0.992977	5.4854	1.89881	0.733901	2.59414	0.478197	3.24067	0.72031	2.12902	0.338066	2.19779	0.327001		-1.27712	2.47829	0.300672	0.281619	-10.4337	11.1971	0.939121	-0.375713	-0.896903	-1.32735	-2.78461	2.44437	2.70066	-0.908732
PETDB-1678-T08-E05	TODD, 2012	BASALT	0.280131	0.937598	0.18804	1.22359	0.541996	0.222336	0.805813	0.147633	0.972531	0.209073	0.603901	0.0957372	0.638548	0.10024		0.0466399	-1.30549	-1.03132	6.39914	-4.91306	-14.4863	18.502	5.45222	4.57319	-0.441378	-8.49985	6.37466	2.99161	0.239813
PETDB-1678-T08-E06	TODD, 2012	BASALT	0.497404	1.55434	0.269165	1.47537	0.508836	0.195865	0.687117	0.125246	0.836742	0.183287	0.534733	0.0840713	0.543321	0.0807038	Eu	-0.519239	0.280273	7.66608	3.89904	-9.1364	-32.4604	7.3621	-3.65663	2.04171	1.82603	-4.51205	5.08907	0.615015	0.879715
PETDB-1678-T08-E07	TODD, 2012	BASALT	2.87364	9.50273	1.73299	9.90583	3.55002	1.36567	4.73325	0.842367	5.43012	1.13921	3.16878	0.474082	2.91649	0.41329		0.126863	-0.286187	-2.641	0.464803	-1.93316	3.45976	-2.20554	-0.898011	1.30823	-0.938332	-2.1981	5.35161	3.05635	-1.59765
PETDB-1678-VL90-50	TODD, 2012	BASALT	1.79032	7.61285	1.50058	8.37763	2.65503	0.97777	3.30617	0.586285	3.83441	0.822573	2.33172	0.351158	2.13613	0.293511		0.0179599	0.0373897	2.08049	0.0911873	-2.74626	2.92312	2.0423	-5.43795	-3.65804	0.313771	0.50518	6.41152	3.19453	-2.16291
PETDB-1678-WA44	TODD, 2012	BASALT	3.00198	9.48828	1.61486	8.55544	2.74407	1.02607	3.51086	0.627161	4.12542	0.893844	2.58622	0.403633	2.58873	0.381241		-1.25061	2.68698	0.301913	-1.20737	-6.98061	9.15656	0.597711	-2.00604	-3.1591	-3.88779	1.02419	0.908344	-0.433378	0.326525
PETDB-1678-WA45	TODD, 2012	BASALT	4.36146	13.6913	2.41077	13.4297	4.63524	1.75528	5.99147	1.05186	6.71288	1.40309	3.91711	0.592753	3.71534	0.539726		-0.195402	0.229166	-2.7916	0.672041	-1.79586	0.301984	0.191731	1.14049	2.33044	-0.489806	-2.55952	2.19884	0.9603	-0.0506555
PETDB-1678-WA46	TODD, 2012	BASALT	4.31787	14.1161	2.47795	13.41	4.30271	1.58174	5.26588	0.906616	5.70268	1.17964	3.26394	0.489127	3.02925	0.433562		-1.41849	2.73762	-1.2768	0.000316389	-8.06169	6.15699	2.6488	-2.51439	0.0469439	-1.6966	-2.27712	1.90139	-0.0248983	0.828477
PETDB-1678-WA48	TODD, 2012	BASALT	1.47888	3.73056	0.573955	2.96871	0.987957	0.37694	1.30837	0.235432	1.55262	0.337441	0.985795	0.15708	1.04252	0.161024		-0.0759721	-0.252406	-2.71952	2.01759	-3.14145	-0.805139	1.42385	2.36182	3.50827	-0.752609	-3.35341	4.72004	0.24277	0.639955
PETDB-1678-YV10	TODD, 2012	BASALT	1.72124	5.89261	1.10053	6.38957	2.32594	0.899362	3.13544	0.562411	3.6659	0.780089	2.2076	0.336899	2.11815	0.307082		0.0718071	-0.29432	-2.60829	0.781827	0.25585	-3.29437	2.46534	-1.33144	1.54861	-1.25455	-2.74906	2.09055	2.32619	-0.941244
PETDB-1678-YV12	TODD, 2012	BASALT	3.69432	11.1609	1.85179	9.69616	3.10488	1.16436	3.99838	0.716917	4.73323	1.02914	2.98865	0.468389	3.01871	0.447064		0.117025	-0.348797	-0.973996	0.896521	-2.66825	3.04088	-1.03031	-1.79221	0.493135	-0.0832617	-1.03799	1.82371	1.2989	-0.652394
PETDB-1678-YV13	TODD, 2012	BASALT	1.29771	3.04234	0.439661	2.15349	0.66234	0.246129	0.83726	0.148821	0.979264	0.214791	0.640174	0.105082	0.724157	0.116799		-0.938515	1.75059	-0.0770858	0.162272	-2.5971	-5.33501	10.1659	6.30048	-0.075105	-2.36795	-5.85678	5.08229	6.49371	-2.66721
PETDB-1678-YV14	TODD, 2012	BASALT	3.32285	7.83624	1.12751	5.47103	1.64469	0.602809	2.01233	0.348146	2.2025	0.458804	1.28232	0.195067	1.23374	0.181437		-0.810513	1.63732	-1.95587	-1.06638	1.52388	-2.77274	-0.379809	2.39591	5.38264	-0.2599	-4.30414	2.66677	0.303918	0.798497
PETDB-1678-YV15	TODD, 2012	BASALT	5.69582	16.7921	2.66594	13.2604	3.91871	1.43517	4.85564	0.865611	5.73008	1.25662	3.69098	0.58518	3.80873	0.568043	Eu	-1.45632	3.20874	-3.75661	-2.4968	-0.287203	59.463	0.948771	-0.504512	2.6896	-1.82657	-4.1305	2.66313	2.1107	-0.343399
PETDB-1678-YV17	TODD, 2012	BASALT	3.42423	11.2941	1.99425	10.8996	3.64468	1.38069	4.77223	0.858737	5.67482	1.23197	3.56437	0.555455	3.55355	0.521711		0.417157	-0.929137	-1.27468	0.921848	-0.145845	0.0497322	-0.991032	-2.41624	1.6993	0.159913	-2.34603	4.80283	3.00137	-1.56406
POLARK17-2-223-008	NAURET, 2011	BASALT	4.63	12.2914	1.95611	10.3512	3.52854	1.35293	4.69882	0.840851	5.46684	1.16025	3.27771	0.500406	3.15718	0.460942		-2.11417	5.05428	0.313447	-5.03456	-0.604603	5.6977	-1.69834	2.54278	-0.60295	0.891352	-0.675418	6.4693	0.228037	0.204856
POLARK20-2-214-001	NAURET, 2011	BASALT	4.31116	13.3333	2.27567	12.2783	4.12443	1.57075	5.45045	0.981426	6.45938	1.38994	3.96994	0.608918	3.82736	0.551708		0.259451	-0.423355	-1.48615	-0.176159	0.350982	1.99661	-2.32165	-0.866013	0.300895	3.72715	-0.751614	10.7123	2.33582	-1.48069
PETDB-1908-102131	OREJANA, 2006	PYROXENITE	2.53627	8.30421	1.5158	8.4909	2.65873	0.92744	2.87325	0.456397	2.66841	0.528962	1.46341	0.230143	1.56941	0.25796	Eu	-2.82477	5.92109	3.11574	-3.07194	-2.25275	25.3297	-0.57959	17.0248	10.7225	-7.19958	-8.5371	-4.10697	-1.29481	3.18389
PETDB-1908-103471	OREJANA, 2006	GABBRO	9.43492	23.3674	3.54623	17.7066	5.00338	1.6966	5.09779	0.777632	4.29324	0.790818	2.00238	0.284663	1.74009	0.255417		1.9991	-4.23192	0.459844	3.54717	2.95012	-4.68515	-0.433844	5.0854	1.01744	0.103557	-0.378976	1.66538	2.35799	-1.76265
PETDB-1908-104382	OREJANA, 2006	GABBRO	9.63798	25.0832	3.79432	18.4674	5.03907	1.71327	5.22976	0.819552	4.6786	0.888347	2.29602	0.328441	1.98736	0.284184		-0.945757	1.96434	1.18177	-1.24375	0.379957	-2.65507	2.74571	3.74072	1.04972	4.51147	-1.03361	2.63771	-1.61569	1.49413
PETDB-1908-104386	OREJANA, 2006	GABBRO	9.60298	22.3467	3.17258	14.9822	4.0565	1.38652	4.26326	0.673704	3.88295	0.74532	1.95175	0.283721	1.75033	0.25595		-0.384011	1.11643	0.0813413	-2.07712	2.95692	-2.358	2.23649	-0.925931	-2.19276	-0.623941	0.0898198	1.32909	2.35874	-1.55788
PETDB-1908-104392	OREJANA, 2006	GABBRO	6.96898	18.2494	2.90547	15.1884	4.65824	1.63402	5.05709	0.788138	4.38791	0.800997	1.97358	0.268278	1.54432	0.210973		-0.157891	0.271373	-0.837176	-0.0760372	1.26609	-3.31215	1.95741	2.35561	0.87152	1.39209	-0.825052	3.1839	-0.366438	0.463509
PETDB-1908-104395	OREJANA, 2006	PYROXENITE	3.16287	10.93	1.97426	10.6481	3.1363	1.08106	3.33612	0.529091	3.06645	0.592266	1.55761	0.226347	1.38675	0.199918		-1.46814	3.11275	1.24426	-1.40604	-6.9346	10.3124	-2.45266	-0.171469	1.20287	2.1149	-2.64916	2.8852	1.22272	-0.0409538
POLARK20-2-214-002	NAURET, 2011	BASALT	4.14102	12.7519	2.17771	11.7866	3.98494	1.52058	5.28219	0.9514	6.25976	1.34633	3.84457	0.58992	3.7123	0.536186		0.266941	-0.453633	-1.01332	-0.113938	0.124207	2.74194	-3.07906	0.147395	0.316694	2.77366	0.118932	11.3056	0.877828	-0.706225
PETDB-1914-XM2	RODRIGUEZ-VARGAS, 2005	PYROXENITE	0.470345	1.72217	0.324776	1.93052	0.870205	0.404509	1.78828	0.424219	3.74285	1.05115	3.74275	0.675259	4.68768	0.702221		-5.9309	14.8115	-7.20678	-12.2493	-3.3106	9.32687	5.19291	6.05468	-4.02945	5.11467	-4.03213	2.31204	4.17072	-1.09563
PETDB-1914-XM6	RODRIGUEZ-VARGAS, 2005	PYROXENITE	0.397263	1.32334	0.228996	1.26447	0.521097	0.237585	1.04424	0.249912	2.25951	0.658609	2.45786	0.467941	3.44123	0.546694		-0.684158	1.79516	14.4978	-2.73312	4.21944	-4.96593	4.42433	-16.696	-1.76044	9.76811	-1.68557	3.9868	4.2797	-2.37606
PETDB-1914-XM7	RODRIGUEZ-VARGAS, 2005	PYROXENITE	0.683775	2.32512	0.406587	2.26649	0.959918	0.444558	1.98328	0.479513	4.33603	1.24556	4.50478	0.817198	5.63913	0.830482		-2.31789	5.68745	12.9409	-5.56307	-4.00823	11.1395	-0.836033	-4.09731	-3.64368	3.79673	-2.06998	4.76898	6.39861	-3.43229
PETDB-1914-XM8	RODRIGUEZ-VARGAS, 2005	PYROXENITE	2.72586	11.0576	2.26967	13.2462	3.88049	1.25953	3.55044	0.502082	2.55483	0.435745	1.02819	0.137108	0.790813	0.110101		0.957707	-2.14523	1.77911	2.68338	-5.35393	8.58047	-4.04212	-16.3197	-1.73721	8.93626	2.81904	5.4677	-1.14844	0.0914138
PETDB-1916-RG2_H	SALVIOLI-MARIANI, 2005	BASALT	46.0472	88.1285	9.84462	36.5893	7.14375	2.24727	6.61533	1.03859	6.13304	1.22656	3.35615	0.505834	3.18872	0.468189		-0.330838	0.259958	18.753	1.92	-6.00324	6.00342	-4.12569	-5.58276	7.59728	11.5051	-6.77373	1.16682	2.86188	-0.385275
PETDB-1927-ABS1-5	WU, 2003	PERIDOTITE	5.38293	9.97781	1.07911	3.80844	0.629733	0.179063	0.471066	0.0658785	0.349237	0.064428	0.168258	0.0251163	0.162557	0.0252889		1.56475	-2.1783	-3.65054	-3.33897	8.57458	11.9144	-17.3569	-12.162	-0.218041	7.38002	5.16094	-18.9796	1.59841	-2.73509
PETDB-1927-ABS2-21	WU, 2003	PERIDOTITE	0.364294	0.876429	0.1161	0.508336	0.143906	0.0558013	0.207931	0.0420473	0.320637	0.0799641	0.259814	0.0439214	0.292805	0.0430413		2.90788	-4.63231	10.5717	-1.86562	9.01965	5.2855	-6.75733	-15.9054	-10.4365	-4.80464	5.61528	7.12545	14.3771	-10.3307
PETDB-1927-BBT1-12	WU, 2003	PERIDOTITE	0.453542	0.900719	0.105248	0.402109	0.076519	0.0232175	0.0656674	0.0100022	0.0589067	0.0122759	0.0368506	0.00642456	0.0491734	0.0091129		0.787091	-1.01988	-4.3197	-1.9247	3.4041	5.53421	-4.82988	-9.07111	-7.95836	-5.56976	11.6685	-8.22053	-5.43579	1.25439
PETDB-1927-BBT1-14	WU, 2003	PERIDOTITE	0.311337	0.675182	0.0943056	0.451093	0.127703	0.0445117	0.139655	0.0226176	0.135042	0.0272449	0.076369	0.0121181	0.0831139	0.013712	Eu	0.431336	-0.708481	-0.73092	0.242847	-1.76661	23.6436	7.42664	-1.66242	-9.97204	-14.8598	6.06802	0.983781	1.35841	-2.0572
PETDB-1927-BBT1-2	WU, 2003	PERIDOTITE	0.398902	0.915073	0.119491	0.526225	0.152453	0.0592901	0.219285	0.0433901	0.318078	0.0750923	0.228003	0.0356732	0.218792	0.0295238	Eu	-1.01683	2.81723	3.00954	-4.32265	3.00866	26.1491	2.46964	-7.68067	-3.61283	-2.47755	-2.1448	-0.907804	8.31297	-4.76182
PETDB-1927-BBT1-8	WU, 2003	PERIDOTITE	0.507981	1.14848	0.137073	0.517243	0.102982	0.0336224	0.105714	0.0183103	0.123276	0.028585	0.0912717	0.016006	0.116187	0.0193395		-2.31136	5.36529	5.44061	-4.21431	-6.38008	12.0746	-0.270156	-3.62974	-5.17225	-4.71683	3.7178	6.70688	-3.1773	1.78671
PETDB-1927-BBT2-12	WU, 2003	PERIDOTITE	0.819631	1.66584	0.185908	0.682718	0.140706	0.04763	0.155752	0.0278973	0.191112	0.0439325	0.135037	0.0221368	0.146319	0.0217233		1.56512	-3.31758	2.71176	2.97401	-0.208399	-0.77093	0.48527	-3.80254	-2.49375	-6.52661	2.30042	-3.75301	0.909503	-1.25774
PETDB-1927-BL1-10	WU, 2003	PERIDOTITE	0.0188357	0.0865466	0.0229757	0.190612	0.118823	0.0548469	0.220511	0.0443463	0.318719	0.0741835	0.231207	0.0395166	0.284204	0.0481007		-5.82142	13.8772	9.40804	-9.23257	-8.59768	5.47477	16.0583	-1.45261	-8.93738	-18.4797	0.524972	-3.61808	-1.99874	2.34188
PETDB-1927-BL1-12	WU, 2003	PERIDOTITE	2.15286	3.39652	0.349574	1.31121	0.306431	0.108922	0.368037	0.066885	0.457864	0.104481	0.319993	0.0528988	0.358618	0.0556167		1.07339	-2.11768	-2.89601	1.6445	-4.24022	8.922	-3.14814	-9.6149	-4.61158	-12.9325	3.2234	3.72314	2.46233	-2.42686
PETDB-1927-BLS1-9	WU, 2003	PERIDOTITE	0.0867536	0.348474	0.0726552	0.454506	0.180211	0.0719821	0.260367	0.0488873	0.337953	0.07707	0.235924	0.0392238	0.269796	0.0428325		-1.41642	2.4923	3.79311	1.00125	-5.152	-6.51674	13.2032	8.63841	2.41002	2.75995	-9.26005	12.068	7.9182	-2.65333
PETDB-1927-DAL02-02	WU, 2003	PERIDOTITE	1.16145	4.02136	0.705203	3.57995	0.890004	0.280526	0.789615	0.114666	0.615451	0.112683	0.288238	0.0417993	0.261628	0.0392913		0.995733	-2.15661	0.743271	2.28432	-2.19734	0.187785	3.89671	-11.7951	-6.74986	-13.3211	6.75482	1.94941	-3.10075	0.746905
PETDB-1927-DAL02-03	WU, 2003	PERIDOTITE	0.161001	0.274219	0.0330072	0.147439	0.0431932	0.0159891	0.0542363	0.0096002	0.062874	0.0137707	0.0412847	0.00688876	0.0488461	0.00820274		0.625846	-2.06467	0.0218765	5.31344	-6.10166	-5.94644	12.9924	-12.7255	-4.73637	-13.9329	3.21172	14.8126	-4.22333	2.53428
PETDB-1927-DYS1-03	WU, 2003	PERIDOTITE	0.446621	0.955554	0.130214	0.605191	0.163616	0.0561765	0.174202	0.0279625	0.165734	0.0332044	0.0923067	0.0144915	0.0980539	0.015915		-0.750939	1.65467	8.51158	-0.788325	-3.75529	0.315115	8.87645	-6.79152	-7.92564	-10.2585	3.7154	11.4729	0.0549718	-0.531481
PETDB-1927-DYS1-05	WU, 2003	PERIDOTITE	0.059454	0.126551	0.0208437	0.129058	0.0588757	0.0241742	0.0856967	0.0150081	0.0931493	0.0189858	0.0531996	0.00847311	0.0591512	0.0101201		0.769478	-2.65274	9.70354	7.5485	-10.7944	-3.30318	14.2622	-6.19957	-3.96984	-13.701	0.37668	-5.85438	-1.41472	1.20059
PETDB-1927-L-1	WU, 2003	PERIDOTITE	0.299874	0.489789	0.068828	0.397801	0.189042	0.0822821	0.312237	0.0584487	0.382598	0.0800628	0.223396	0.0343674	0.22551	0.0354858		-3.26653	6.4758	20.7509	-0.549687	-11.2477	-2.04516	18.7215	0.773658	-3.62778	-6.90368	-1.58765	-9.55946	-4.44476	4.37001
PETDB-1927-L-2	WU, 2003	PERIDOTITE	0.123637	0.246328	0.0355574	0.193567	0.0810778	0.0347129	0.134338	0.0265997	0.189856	0.0437326	0.133341	0.0219637	0.149987	0.0238074		-1.09044	1.78826	11.117	1.87715	-8.90136	-0.820361	12.8891	6.39865	-3.62635	-6.952	-2.67104	-0.165113	2.73064	-0.802616
PETDB-1927-L-5	WU, 2003	PERIDOTITE	0.152854	0.462665	0.0855629	0.525808	0.224637	0.0930705	0.345532	0.0656485	0.452885	0.102208	0.309426	0.0511817	0.353927	0.0571911		-4.46613	10.1583	-6.99688	-6.1057	-6.40139	-2.031	19.1488	-2.01719	-7.57453	-7.08393	-0.185029	-3.43073	-1.68706	2.1269
PETDB-1927-LQL1-02	WU, 2003	PERIDOTITE	0.259466	0.570548	0.0779429	0.370274	0.118225	0.0463701	0.16965	0.0328497	0.236501	0.0560556	0.176937	0.0300107	0.208264	0.0330258	Ce	-0.205312	84.0477	3.92387	2.85386	-9.05734	0.80453	13.0998	-6.14374	-9.03807	-11.0228	4.0803	11.1508	-0.826541	0.0780328
PETDB-1927-LQL1-13	WU, 2003	PERIDOTITE	0.117151	0.263644	0.0347045	0.152845	0.0412978	0.0151795	0.0528368	0.00994819	0.0716187	0.0174868	0.0583685	0.0106933	0.0813943	0.0142876		-2.37412	5.4577	2.07201	-4.47214	-1.67186	1.19696	5.67357	-9.56191	-4.50837	-20.5145	2.40085	-2.78841	-3.10197	2.05433
PETDB-1927-WQ00-12	WU, 2003	PERIDOTITE	1.72011	2.99438	0.323676	1.18536	0.217883	0.0652486	0.181242	0.0268956	0.15276	0.0304762	0.0871237	0.0144254	0.104829	0.0184801	Eu	0.00657381	0.146326	1.14873	-1.21963	3.75396	33.1605	-4.60949	-3.94442	1.83983	-7.64796	2.49849	3.03836	-4.70092	2.6673
PETDB-1927-WQ00-13	WU, 2003	PERIDOTITE	0.551951	1.23987	0.161601	0.701304	0.182949	0.0658911	0.223546	0.0407081	0.280397	0.0648882	0.20336	0.0346886	0.244252	0.0395088		-1.43725	3.32233	7.73406	-2.59663	-3.71097	2.95485	6.45037	-9.53745	-6.53434	-13.4825	1.67987	2.02538	1.77173	-1.22797
PETDB-1927-WQ00-17	WU, 2003	PERIDOTITE	1.27867	2.90852	0.368719	1.49775	0.320749	0.10348	0.31157	0.0501259	0.305317	0.0634609	0.182024	0.0289935	0.194435	0.0304984		-0.878388	2.05339	2.42196	-1.46358	-5.66195	8.92672	0.506377	-10.4894	-4.5885	-3.84716	1.12435	-0.0223976	2.33428	-1.61819
PETDB-1927-WQ00-18	WU, 2003	PERIDOTITE	0.0994375	0.424273	0.0896464	0.554751	0.214068	0.0852741	0.310324	0.0591359	0.417762	0.0974894	0.304463	0.0513162	0.354891	0.0561549		-0.562546	1.01747	0.72634	0.863819	-6.9269	1.51678	10.8301	-14.2958	-9.18226	-11.3733	4.98712	0.619936	-1.41927	0.276613
PETDB-1927-WQ00-19	WU, 2003	PERIDOTITE	0.172575	0.403615	0.0557671	0.256846	0.0724299	0.0266032	0.0914628	0.0168435	0.117825	0.0279631	0.0911617	0.0164414	0.124371	0.0219038		-4.12504	9.08522	-0.415981	-4.87172	-5.93525	-1.46975	12.917	-6.42495	-1.81219	-15.2633	-1.9767	-3.28606	-4.32992	4.30384
PETDB-1927-WQ00-26	WU, 2003	PERIDOTITE	0.15271	0.376533	0.0517344	0.231091	0.0623675	0.0229158	0.0799667	0.0151361	0.109666	0.0268873	0.0896623	0.0162967	0.122111	0.0209443		-4.55613	10.7449	-2.38798	-7.56377	-6.91423	4.16274	14.2381	-10.9641	-8.61152	-15.9773	-0.37525	-4.13679	1.75935	-0.265256
PETDB-1927-WQ00-6	WU, 2003	PERIDOTITE	9.11079	13.9128	1.36147	4.64201	0.792713	0.232979	0.636793	0.0928259	0.514524	0.0993274	0.27203	0.0427239	0.292002	0.0481195	Eu	2.25354	-4.04995	-5.45372	-0.385981	11.6497	45.6119	-12.7681	-4.30321	2.9048	-0.672624	4.62691	-0.642058	-2.66609	0.249004
POLARK20-2-214-003	NAURET, 2011	BASALT	4.56544	14.0671	2.37894	12.6905	4.18645	1.58585	5.48403	0.985953	6.4894	1.39772	3.9964	0.613336	3.85408	0.554847		0.339432	-0.585996	-2.10121	-0.0745903	-0.0846231	3.65028	-3.78892	-0.408792	0.299844	2.77344	0.160354	9.52437	1.15693	-0.920257
POLARK20-2-214-005	NAURET, 2011	BASALT	4.01507	12.3932	2.10947	11.3565	3.81333	1.45447	5.05893	0.913595	6.03111	1.30084	3.7201	0.570564	3.58117	0.514843		0.126506	-0.135051	-1.42667	-0.381904	-0.43523	3.89038	-3.4555	-0.696177	0.351308	2.428	-0.265286	9.72382	1.44958	-0.991793
POLARK20-2-214-007	NAURET, 2011	BASALT	3.9428	12.082	2.05311	11.0709	3.73808	1.42899	4.97963	0.900663	5.9544	1.2864	3.68686	0.567142	3.57334	0.5161		0.0710444	-0.0665517	-1.29267	-0.262487	-0.317779	2.80475	-2.74152	0.0736866	0.751341	2.09529	-0.623663	9.06574	1.22775	-0.749973
POLARK20-2-217-001	NAURET, 2011	BASALT	4.72292	13.6823	2.25754	11.9655	3.92093	1.47124	5.01267	0.884276	5.70413	1.20948	3.43183	0.528084	3.36411	0.49608		-0.570007	1.35021	-2.69218	-1.51832	-0.230709	2.88393	-1.90478	-1.74716	-0.451566	1.63685	1.5334	7.77216	-2.20613	1.24074
POLARK20-2-217-003	NAURET, 2011	BASALT	5.04867	14.8768	2.45075	12.8844	4.19593	1.58224	5.4431	0.972559	6.35677	1.36018	3.86819	0.591544	3.71195	0.534827		-0.0263408	0.248216	-1.57648	-0.965145	0.381059	3.41463	-3.49119	0.263812	0.422933	3.04417	-0.304483	11.612	1.41939	-0.957898
POLARK20-2-217-004	NAURET, 2011	BASALT	4.83739	14.2912	2.35192	12.3382	4.01067	1.5137	5.21706	0.934569	6.12498	1.3131	3.73641	0.570746	3.57102	0.512186		-0.465287	1.14056	-1.1799	-1.53093	0.770589	2.2767	-3.02859	0.49129	1.40696	5.89538	-0.362486	9.75887	-0.528663	0.428663
POLARK20-2-217-005	NAURET, 2011	BASALT	4.47642	12.9095	2.11198	11.1149	3.64245	1.37466	4.72253	0.840772	5.46582	1.16284	3.2907	0.501616	3.14459	0.453717		-1.4005	2.70097	-0.845877	-0.0455049	-7.78619	6.56287	1.34194	5.0965	1.21883	-0.612121	-2.92924	6.72682	0.146258	0.826013
POLARK20-2-217-006	NAURET, 2011	BASALT	4.83062	14.1946	2.34508	12.3871	4.05463	1.52822	5.24591	0.934173	6.08315	1.29811	3.6888	0.56508	3.56144	0.516661		-0.193798	0.528269	-1.46738	-0.824025	-0.377586	3.25831	-2.85354	-0.619879	0.881387	3.02489	-0.838589	10.8	1.17719	-0.642147
PETDB-1936-LNY03	BILONG, 2010	PERIDOTITE	1.45606	2.87579	0.322874	1.2058	0.250448	0.0835591	0.26629	0.0460872	0.304014	0.0677109	0.204076	0.0333206	0.223101	0.0340917		0.418112	-0.834674	-5.03694	0.483204	0.179361	0.673629	-1.37396	-9.63297	1.33808	-7.24537	-2.82089	-7.4427	4.74247	-2.59511
PETDB-1943-JMDDEH01	DAY, 2010	ANKARAMITE	31.0848	70.1748	9.60828	42.819	9.66772	2.9539	7.98123	1.09482	5.44877	0.916238	2.14708	0.286464	1.66576	0.235492		-0.687551	1.99823	-1.55451	-3.56087	2.41229	4.01043	-3.72466	-2.24841	-0.931471	-3.55395	-0.135887	-1.21918	2.82442	-1.87833
PETDB-1943-JMDDEH02	DAY, 2010	ALKALI BASALT	58.8856	122.837	15.7134	66.4476	14.3018	4.35721	11.8515	1.64941	8.37399	1.43744	3.43051	0.464096	2.72151	0.385835		-0.53104	1.51812	-1.79137	-2.7122	2.15593	2.52262	-2.85663	-2.40163	-0.428203	-2.87573	0.0149906	0.890365	1.54894	-1.06797
PETDB-1943-JMDDEH03	DAY, 2010	BASANITE	35.8677	77.2641	10.0358	42.6225	9.14845	2.78756	7.61015	1.06866	5.51175	0.966955	2.37063	0.330741	2.00508	0.29415		-0.367474	1.26362	-1.6096	-2.9101	2.67619	3.24279	-3.66893	-3.72398	-0.867758	-3.3045	0.0265758	-2.72311	2.82455	-1.94992
PETDB-1943-JMDDEH04	DAY, 2010	ALKALI BASALT	49.4013	105.365	13.8041	59.518	12.9512	3.91878	10.5112	1.43341	7.09484	1.1863	2.76198	0.365728	2.10837	0.295251		-0.400676	1.31241	-1.39916	-2.90695	2.78703	3.39776	-4.44403	-2.48917	0.0682679	-1.95908	-0.289421	1.59124	2.34783	-1.58314
PETDB-1943-JMDDEH05	DAY, 2010	ALKALI BASALT	58.7086	121.863	15.6574	66.53	14.1896	4.25953	11.3347	1.53345	7.53084	1.25071	2.89622	0.38202	2.19729	0.307471		-1.66057	4.15648	-3.94254	-5.0927	2.08378	4.14493	-3.1218	-1.06775	0.144214	-3.04589	-1.15291	0.531618	1.72618	-0.815737
PETDB-1943-JMDDEH07	DAY, 2010	ANKARAMITE	77.9554	155.862	17.6782	64.1779	10.7957	3.05593	7.93157	1.08157	5.50358	0.959905	2.33468	0.320163	1.88266	0.264135		0.587614	-0.724693	-2.33025	-1.7183	3.80447	3.59086	-5.68887	-4.2861	-1.54598	-2.0505	1.95122	3.27849	2.31825	-2.17225
PETDB-1943-JMDDEH08	DAY, 2010	BASANITE	46.2297	104.666	13.8667	58.838	12.2569	3.66794	9.8271	1.35439	6.85842	1.18311	2.85472	0.392123	2.34038	0.337977		-1.00714	2.61339	-1.65454	-3.70214	2.1408	3.03194	-2.70203	-1.85573	-0.60254	-2.22254	0.165507	0.544262	0.878593	-0.594981
PETDB-1943-JMDDEH10	DAY, 2010	ANKARAMITE	41.6769	90.4163	11.8206	50.389	10.7414	3.23797	8.69247	1.19191	5.95512	1.00658	2.36769	0.316057	1.83094	0.256741		-0.53241	1.59133	-1.495	-3.09804	3.28289	1.50374	-2.44143	-3.09649	-0.913085	-3.21392	0.325786	1.95388	1.71892	-1.25333
PETDB-1943-JMDDEH11	DAY, 2010	ALKALI BASALT	44.8407	97.7487	12.7435	54.0109	11.4395	3.4541	9.32293	1.29057	6.53678	1.12282	2.68727	0.36504	2.15038	0.30619		-1.01395	2.67725	-1.21283	-3.8952	2.13863	3.41618	-2.68345	-2.9643	-0.957919	-4.03288	-0.101512	-1.34044	1.9138	-1.22895
PETDB-1943-JMDDEH12	DAY, 2010	ALKALI BASALT	28.8669	63.1139	8.30316	35.7544	7.912	2.44683	6.77557	0.962684	4.99902	0.87641	2.12957	0.292069	1.72782	0.245902		-0.458851	1.46923	-1.38759	-3.10458	2.88683	2.80813	-3.20612	-3.73157	-1.20508	-2.6211	0.451315	0.713411	2.23803	-1.63914
PETDB-1943-JMDDEH13	DAY, 2010	ANKARAMITE	39.9706	86.2468	11.2471	47.9148	10.2217	3.08153	8.26762	1.13185	5.63858	0.949147	2.22106	0.294703	1.69603	0.236201		-0.570746	1.70615	-1.34116	-3.20237	2.3191	3.40706	-3.07601	-2.42656	-1.42347	-3.14825	0.50023	1.62167	2.17042	-1.58302
PETDB-1943-JMDDEH14	DAY, 2010	ALKALI BASALT	56.2033	118.656	15.163	63.5296	13.345	4.02462	10.8551	1.50181	7.60193	1.30503	3.12225	0.424144	2.49995	0.356367		-0.876051	2.29007	-2.17397	-3.30343	1.87049	2.66875	-2.20598	-1.19704	-0.628347	-1.87761	-0.247709	-1.36184	1.62415	-1.00903
PETDB-1943-JMDDEH15	DAY, 2010	ANKARAMITE	20.0222	43.157	5.75308	25.5104	6.02296	1.91257	5.42054	0.785299	4.14356	0.735603	1.80695	0.250476	1.4988	0.216023		-0.386823	1.30743	-2.32465	-3.00235	3.13285	2.82609	-3.89112	-4.23188	-0.395109	-3.21017	-0.16847	0.190545	2.65761	-1.80766
PETDB-1943-JMDDEH16	DAY, 2010	BASANITE	41.1554	91.4916	12.2773	53.5632	11.7035	3.53719	9.47374	1.29044	6.3837	1.06745	2.48611	0.329282	1.89803	0.26562		-0.590843	1.65732	-1.78161	-2.78904	1.76989	2.82517	-2.53352	-2.97468	-0.565488	-2.06907	-0.555744	-0.217617	2.59636	-1.62213
PETDB-1943-JMDDEH17	DAY, 2010	ALKALI BASALT	52.8015	108.998	13.7712	57.3588	11.9201	3.56403	9.4933	1.29124	6.39525	1.07152	2.4989	0.330881	1.9028	0.265123		-0.186121	0.924147	-2.33156	-2.94614	3.65286	3.00653	-4.39775	-4.35246	-1.00231	-2.58898	0.762195	0.266989	2.30121	-1.80635
PETDB-1943-JMDDEH18	DAY, 2010	ANKARAMITE	44.8169	100.603	13.3277	56.8108	11.9597	3.59062	9.63648	1.32818	6.71571	1.15572	2.78138	0.381198	2.27186	0.32792		-1.06645	2.76052	-1.27642	-3.87346	2.21951	3.17864	-2.85809	-2.33938	-0.508056	-2.88104	0.0495136	0.315217	0.971653	-0.630226
PETDB-1943-JMDDLP01	DAY, 2010	ANKARAMITE	26.1261	58.0884	7.72286	33.4169	7.37935	2.27437	6.27493	0.88898	4.61199	0.810186	1.97904	0.273727	1.63761	0.236199		-0.661317	1.90948	-2.1184	-3.4194	2.77647	2.91246	-3.1646	-2.30991	-0.817469	-3.54931	-0.0482942	1.38032	2.3504	-1.58393
PETDB-1943-JMDDLP02	DAY, 2010	ANKARAMITE	60.463	126.019	15.1312	58.3518	10.747	3.12933	8.29647	1.14904	5.91904	1.04432	2.57561	0.359777	2.16673	0.312966		-0.061076	0.815343	-3.62281	-3.55072	4.33976	6.07886	-8.02139	-0.945159	-0.352843	-5.91743	1.00415	-0.0618386	2.68881	-2.19825
PETDB-1943-JMDDLP03	DAY, 2010	PICRITE	13.3919	28.4485	3.64009	15.2925	3.28353	1.0096	2.79465	0.399325	2.09923	0.374586	0.930302	0.130792	0.794495	0.116158		-0.0601359	0.881355	-2.41053	-3.8207	4.23911	7.40407	-8.96893	2.39093	-0.0366897	-8.63764	0.0324693	0.609507	4.53875	-3.20142
PETDB-1943-JMDDLP04	DAY, 2010	BASANITE	51.0043	108.828	13.8435	57.286	11.7503	3.52032	9.4677	1.31147	6.67316	1.15454	2.78687	0.381897	2.26809	0.325227		-0.962471	2.66815	-2.51073	-4.36395	3.07318	4.46064	-4.65558	0.112308	-0.400652	-3.78813	-0.112101	0.499215	2.16623	-1.44651
PETDB-1943-JMDDLP05	DAY, 2010	BASANITE	44.4867	92.1746	11.6383	48.3705	10.05	3.01562	8.08727	1.11166	5.58746	0.952733	2.26567	0.306252	1.79837	0.255737		-0.6994	2.07592	-3.0142	-3.83604	2.7607	4.34676	-4.0656	-1.62279	-1.45581	-4.72667	0.696255	-1.20902	2.18028	-1.63958
PETDB-1943-JMDDLP07	DAY, 2010	ANKARAMITE	44.4689	92.1531	11.5917	47.9432	9.90794	2.97322	7.98638	1.1009	5.55251	0.949623	2.26239	0.305861	1.79307	0.254105		-0.516916	1.82665	-3.4027	-4.30495	3.74806	6.56709	-7.24294	-0.819821	-0.670672	-5.97791	0.55078	-1.33508	3.04973	-2.26736
PETDB-1943-JMDDLP09	DAY, 2010	ALKALI BASALT	36.5662	74.0395	9.37884	39.6462	8.52545	2.58188	6.94753	0.952164	4.74315	0.798729	1.8738	0.250108	1.4538	0.205306		-0.364598	1.42401	-3.011	-3.77137	3.96896	4.95445	-6.3675	-0.81626	-0.35401	-6.03194	0.203395	-3.80471	3.10638	-2.2352
PETDB-1943-JMDDLP10	DAY, 2010	ANKARAMITE	30.8287	62.4721	7.89034	33.3191	7.28299	2.24582	6.20333	0.880256	4.58043	0.809251	1.99625	0.280229	1.71044	0.25288		-1.19017	3.43069	-5.16414	-5.87828	4.19152	6.94371	-6.9966	-1.0948	-0.425474	-6.98265	-0.683992	-3.3693	4.29527	-2.73835
PETDB-1943-JMDDLP11	DAY, 2010	BASANITE	40.0586	85.5159	10.913	45.4407	9.49168	2.87316	7.81563	1.0957	5.64318	0.986878	2.40363	0.3317	1.97994	0.284824		-0.844972	2.41422	-2.56276	-4.13351	2.5019	5.24399	-4.68741	-1.2881	-0.996898	-4.18663	0.151151	-2.44131	2.5877	-1.7849
PETDB-1943-JMDDLP12	DAY, 2010	BASANITE	51.0295	106.985	13.2481	53.7398	11.1005	3.39469	9.37939	1.33539	6.92994	1.20164	2.84274	0.372629	2.06826	0.271799		-5.50102	12.9729	-6.70321	-9.529	-1.76557	4.13155	1.2893	1.16576	3.27783	-2.30552	-0.603355	-4.4541	-10.4649	8.71962
PETDB-1943-JMDDLP13A	DAY, 2010	CLINOPYROXENITE	16.9806	46.2388	7.13296	34.1538	8.18409	2.53075	6.89351	0.95078	4.74454	0.79677	1.85534	0.244556	1.39652	0.192831		-0.114298	0.958136	-2.55524	-3.52042	2.68622	7.23538	-6.33812	-1.98145	-2.3758	-6.26232	0.833882	6.3285	5.00132	-3.58434
PETDB-1943-JMDDLP13B	DAY, 2010	CLINOPYROXENITE	12.293	32.6259	5.03576	24.5644	6.20931	1.96529	5.45651	0.761832	3.81216	0.635134	1.45306	0.186652	1.03237	0.137535		-0.863191	2.59701	-1.8371	-4.78932	2.12679	9.79286	-8.44779	-1.06073	-0.725095	-6.59801	0.906961	-1.76226	2.21528	-1.76059
PETDB-1943-JMDDLP14	DAY, 2010	BASANITE	81.0766	154.097	17.9347	69.3423	13.0664	3.80554	9.97391	1.34741	6.68138	1.12669	2.65014	0.353818	2.04766	0.286326		-1.00539	2.73136	-2.52867	-4.22335	2.08095	5.70938	-5.01039	-1.64914	-0.426592	-4.51767	0.00545241	1.09098	1.87356	-1.26677
PETDB-1943-JMDDLP15	DAY, 2010	BASANITE	71.6709	134.93	15.6313	60.4077	11.4879	3.37492	8.95469	1.23014	6.23685	1.07986	2.61772	0.361274	2.16574	0.313967		-0.732786	2.21943	-4.1024	-4.26675	3.49425	4.81107	-5.24133	-2.36988	-0.844926	-2.7149	0.295947	0.353883	2.64163	-1.88533
PETDB-1943-JMDDLP16	DAY, 2010	BASANITE	84.7071	160.028	18.5884	71.8898	13.5929	3.96975	10.4472	1.42025	7.11006	1.2145	2.90369	0.395333	2.33949	0.335136		-0.92734	2.58236	-3.18556	-4.27455	2.97632	4.74262	-5.02565	-1.37186	-0.139601	-3.61122	-0.216981	1.36745	2.16123	-1.43045
PETDB-1943-JMDDLP17	DAY, 2010	BASANITE	82.8843	158.355	18.5123	71.8778	13.6809	4.0128	10.6223	1.45502	7.35303	1.26899	3.06647	0.421927	2.52208	0.364639		-0.737342	2.16446	-3.07719	-4.03501	3.64312	3.95854	-5.15847	-1.68779	0.041215	-3.86458	-0.114854	-1.87747	2.10841	-1.44897
PETDB-1943-JMDDLP18	DAY, 2010	BASANITE	64.2904	125.368	14.9526	59.1923	11.6274	3.45212	9.23813	1.27735	6.50434	1.12831	2.73452	0.376619	2.24982	0.324666		-0.633007	1.92525	-3.5317	-3.75228	2.89737	4.92778	-5.34707	-2.49228	-0.392975	-4.38024	0.165392	-0.889655	2.26468	-1.61626
PETDB-1943-JMDDLP19	DAY, 2010	BASANITE	83.8555	159.393	18.7657	73.6088	14.1275	4.13119	10.8625	1.47484	7.39024	1.26965	3.07308	0.42667	2.5931	0.383762		-0.762692	2.17518	-2.76864	-3.7793	2.37297	5.38754	-5.54314	-0.348788	0.274685	-4.53793	-0.547481	-0.774466	2.49391	-1.59947
PETDB-1943-JMDDLP19X	DAY, 2010	HORNBLENDITE	18.3364	47.2637	7.09918	33.6736	8.06966	2.49559	6.78389	0.931318	4.61506	0.769134	1.77888	0.233374	1.33017	0.183894		-0.345604	1.42425	-3.41255	-3.78969	2.92932	6.64911	-6.42913	-0.923622	-1.17644	-5.04518	-0.0629164	1.46682	4.73751	-3.21381
PETDB-1943-JMDDLP21A	DAY, 2010	HORNBLENDITE	34.0306	67.6998	9.73109	49.0854	13.3396	4.1492	10.8685	1.38098	6.15399	0.922385	1.96097	0.245554	1.39895	0.202627	Ce, Eu	-0.203373	-58.7197	-9.05528	1.62607	-1.91434	43.571	-2.96002	19.0504	8.53595	-6.82979	-5.7227	-5.5563	-0.0748027	1.31338
PETDB-1943-JMDDLP21BI	DAY, 2010	HORNBLENDITE	178.561	433.201	61.1363	272.251	58.1453	17.0395	43.6888	5.61864	25.8369	3.97451	8.44181	1.01292	5.2679	0.664458		-2.42556	6.17676	-7.78832	-7.39746	2.36855	7.16664	-4.19122	-1.25406	-1.38583	-5.36877	-0.0968878	1.29226	1.5009	-0.827142
PETDB-1943-JMDDLP21BIII	DAY, 2010	HORNBLENDITE	82.8255	182.927	24.2143	103.767	21.8481	6.48704	17.0437	2.27221	10.9641	1.78398	4.03234	0.517033	2.87951	0.388936		-1.16293	3.34871	-2.75385	-5.66638	3.05706	8.84296	-7.87206	-0.341686	-0.326467	-5.60978	-0.681296	-0.570621	4.3301	-2.76598
PETDB-1943-JMDDLP21BIV	DAY, 2010	HORNBLENDITE	39.3552	91.2648	12.6289	56.0882	12.2464	3.65655	9.61731	1.28032	6.17039	1.00596	2.29015	0.297607	1.69038	0.234123		-0.366501	1.51809	-3.59644	-4.12268	3.78296	6.29497	-6.62804	-2.26534	-1.74532	-4.19422	1.33393	2.62303	3.0717	-2.44883
PETDB-1943-JMDDLP23	DAY, 2010	BASANITE	94.7334	175.003	19.941	75.9426	14.1227	4.11311	10.8239	1.47526	7.42328	1.27665	3.07624	0.42231	2.51992	0.363851		-0.802685	2.34118	-4.1299	-4.2338	3.08532	5.46429	-5.87953	1.04527	-0.0904696	-4.72798	-0.122126	0.550039	2.43581	-1.66176
PETDB-1943-JMDDLP24	DAY, 2010	BASANITE	87.7506	165.61	19.2623	74.6485	14.1475	4.13203	10.8703	1.47705	7.39384	1.26407	3.02886	0.413903	2.46207	0.354967		-0.622239	1.97681	-3.20462	-4.17393	4.02574	4.87396	-6.29067	-0.199092	-0.218133	-4.95682	0.62665	0.951862	1.73834	-1.39818
PETDB-1943-JMDDLP25	DAY, 2010	BASANITE	89.9665	168.253	19.4181	74.7852	14.0704	4.10134	10.7723	1.46154	7.30303	1.24567	2.97577	0.405106	2.39887	0.3441		-0.917924	2.59345	-3.39257	-4.36675	2.70376	5.7047	-5.50574	0.795942	-0.36792	-4.91062	-0.141972	1.27656	2.5159	-1.68574
PETDB-1943-LP96-14	DAY, 2010	BASANITE	47.4636	97.3052	12.3025	51.614	10.9965	3.33391	9.01189	1.24387	6.24586	1.05808	2.48737	0.330987	1.90746	0.265695		-0.286537	1.14883	-4.63189	-3.16322	3.74097	3.21709	-4.73692	-2.05711	-0.701809	-2.92806	0.703042	-5.43226	2.00338	-1.59431
PETDB-1943-LP96-22	DAY, 2010	BASANITE	41.7324	85.2791	10.5652	43.2556	8.99696	2.73929	7.51732	1.06499	5.54424	0.978169	2.39681	0.331697	1.9793	0.283849		0.0777059	0.446569	-3.9528	-3.01431	4.61578	3.7608	-6.15086	-2.29482	-0.818517	-2.18312	1.13105	-5.22929	2.55451	-2.12105
PETDB-1943-LP96-41	DAY, 2010	BASANITE	42.9938	87.407	10.8696	44.8011	9.38736	2.85659	7.81837	1.10336	5.72382	1.00875	2.47848	0.345509	2.08651	0.30408		-0.0144862	0.583445	-3.80855	-2.81746	3.84248	3.49981	-5.11684	-2.35726	-1.14297	-3.00448	1.16248	-6.61909	2.28009	-1.90961
PETDB-1943-LP96-46	DAY, 2010	BASANITE	37.9213	78.5507	9.86971	40.9651	8.69826	2.66618	7.35296	1.04474	5.44241	0.958682	2.34104	0.322419	1.91282	0.272581		0.32092	-0.0627427	-4.17759	-2.69578	5.17845	2.94136	-5.97239	-3.26462	-0.866915	-2.17526	0.906795	-5.17075	3.39553	-2.64981
PETDB-1943-LP96-48	DAY, 2010	BASANITE	56.0714	115.48	14.3128	58.0382	11.5656	3.4277	9.13107	1.25533	6.35931	1.10026	2.66861	0.369193	2.22313	0.324325		-0.758551	2.19461	-3.29198	-3.91026	3.26412	2.93386	-3.06722	-1.92719	-1.40606	-3.48614	0.323526	-7.70185	2.44816	-1.71983
PETDB-1943-LP96-63	DAY, 2010	BASANITE	31.4431	67.4161	8.83722	38.3146	8.67802	2.71112	7.5694	1.08113	5.62229	0.983214	2.37533	0.323113	1.89291	0.266585		-0.18077	0.922376	-3.94321	-3.00089	3.55627	3.87416	-5.26405	-3.47056	-1.01606	-2.65209	1.50975	-7.68204	1.22503	-1.26493
PETDB-1943-LP96-66	DAY, 2010	ANKARAMITE	27.3374	56.6803	7.13159	29.7471	6.46302	2.01342	5.66255	0.822593	4.38738	0.789771	1.96454	0.274511	1.64518	0.235837		-0.228644	1.03436	-3.10342	-3.1038	3.57401	3.78439	-5.14994	-2.07222	-0.738116	-2.49736	0.745666	-5.34119	2.18534	-1.73472
PETDB-1943-LP96-83	DAY, 2010	BASANITE	40.8124	83.0786	10.2933	42.1938	8.77259	2.66541	7.29148	1.02907	5.33749	0.939382	2.30051	0.318923	1.91084	0.275726		-0.214168	1.06884	-4.69198	-3.44672	4.31136	4.11744	-6.03767	-1.99288	-0.790229	-2.14776	1.34409	-6.19899	1.64024	-1.52644
PETDB-1945-X-03	ECCLES, 2010	PYROXENITE	5.67751	14.5714	2.20694	10.7147	2.80038	0.919426	2.69663	0.406804	2.26134	0.427707	1.13234	0.170915	1.12227	0.178265		-0.394563	1.19027	0.773583	-2.59401	3.71764	2.15843	-6.04074	-3.14186	3.73122	6.92686	-2.38472	6.82159	2.02446	-0.963655
PETDB-1945-X-06	ECCLES, 2010	PYROXENITE	7.20205	20.0401	3.12553	15.2372	3.98828	1.32288	3.95039	0.610454	3.48304	0.67234	1.79727	0.270121	1.73969	0.267238	Eu	0.0284483	0.200568	-1.40291	-1.69551	4.95475	29.6944	-6.38877	-4.6165	5.5467	1.8697	-3.3725	17.4439	2.33464	-1.02284
PETDB-1945-X-16	ECCLES, 2010	PYROXENITE	7.11984	15.2037	1.95272	8.35789	1.99132	0.66391	2.03949	0.330721	2.01316	0.417401	1.2003	0.193626	1.3319	0.217082	Eu	0.279373	-0.629146	2.23645	0.697499	-0.434166	-27.0428	-0.025122	-5.50822	0.658123	-9.26065	-1.61438	-3.1871	2.45369	-1.32639
PETDB-1945-X-19	ECCLES, 2010	PYROXENITE	9.39993	15.221	1.57768	5.82867	1.25647	0.42368	1.34898	0.230405	1.4859	0.323249	0.957963	0.155723	1.05448	0.165617		1.07447	-2.42959	-5.52826	2.2573	4.70596	-9.85538	3.76773	-3.99802	3.90896	4.27387	-5.15222	11.2308	5.44777	-2.57846
PETDB-1953-FX2-01	GAO, 2008	PICRITE	100.221	218.332	25.7071	92.5229	13.9618	3.67401	8.80099	1.10778	5.24782	0.870429	2.06372	0.282972	1.70352	0.249581		-0.771743	1.54973	2.01218	-0.51306	-3.0433	3.49335	-1.11243	-3.6713	2.49639	2.40339	-3.1119	4.80458	1.39998	-0.167673
PETDB-1953-FX2-88	GAO, 2008	PICRITE	133.297	256.188	28.3716	100.354	15.5189	4.15224	10.0783	1.27613	6.02079	0.984439	2.28148	0.303938	1.77141	0.250953		0.982799	-2.21817	15.3317	2.40156	-1.15363	1.27405	-2.1523	-7.52656	0.682101	11.8681	0.950415	12.5698	-1.03849	0.381131
PETDB-1953-FX2-89	GAO, 2008	PICRITE	134.404	256.182	28.3759	100.808	15.7242	4.21565	10.2374	1.29519	6.10052	0.995954	2.30689	0.307632	1.79803	0.255906		1.05558	-2.22055	14.8824	1.82605	-0.479585	1.82724	-2.50077	-7.48626	0.1727	11.905	-0.134589	13.9377	2.16056	-1.57444
PETDB-1953-FX2-90	GAO, 2008	PICRITE	134.343	256.203	28.2807	100.08	15.5863	4.18793	10.2064	1.29657	6.12766	1.00144	2.31451	0.306838	1.77637	0.249635		1.00977	-2.21275	15.4316	2.12274	-0.723976	1.6488	-2.79582	-7.38792	0.783835	13.7996	0.630859	13.6435	-0.203983	-0.146112
PETDB-1953-SFX-02	GAO, 2008	PICRITE	104.266	213.384	24.8905	91.4098	14.5421	3.88655	9.36936	1.17468	5.48902	0.892891	2.07289	0.278854	1.65431	0.240229		-1.63578	3.58447	4.58211	-2.75551	-1.07441	2.8189	-1.16713	-6.02564	0.716002	8.88918	2.11279	11.5414	-6.5362	4.44755
PETDB-1953-SFX-13	GAO, 2008	PICRITE	98.4534	201.625	23.5573	86.7126	13.8588	3.71056	8.95737	1.12386	5.25098	0.853252	1.97694	0.265209	1.56803	0.226832		-1.54655	3.39739	4.69926	-2.57006	-1.71087	3.64683	-1.24181	-6.34466	0.786647	8.00656	0.864227	10.5038	-4.3886	3.1056
PETDB-1953-SFX-19	GAO, 2008	PICRITE	100.376	204.822	23.866	87.7993	14.118	3.80045	9.23592	1.16746	5.49558	0.898501	2.09065	0.281044	1.6614	0.239821		-1.59209	3.44536	3.31598	-2.44527	-1.9584	4.12204	-2.05809	-7.34427	1.39446	8.25309	1.48792	12.4176	-6.13562	4.26998
PETDB-1953-SFX-27	GAO, 2008	PICRITE	102.307	207.169	24.0756	88.4466	14.1317	3.78412	9.1368	1.14699	5.36638	0.874306	2.03433	0.274547	1.6357	0.238769		-1.6278	3.58462	4.67671	-2.80599	-1.17685	3.39131	-1.75483	-6.7487	1.25242	7.93904	1.21048	9.81863	-5.45079	3.81261
PETDB-1953-SFX-28	GAO, 2008	PICRITE	99.3981	200.649	23.209	84.9019	13.5205	3.6216	8.75202	1.09946	5.14161	0.835536	1.93399	0.258908	1.52604	0.219898		-1.586	3.42714	4.54502	-2.41158	-2.02551	4.06894	-1.7731	-6.82534	0.81588	8.51119	2.32759	12.5686	-6.94868	4.71314
PETDB-1953-SFX-30	GAO, 2008	PICRITE	93.8815	193.817	22.575	82.4083	12.9847	3.4667	8.36889	1.05302	4.94555	0.808476	1.88374	0.253776	1.50381	0.217554		-1.17741	2.54867	4.03242	-1.89488	-1.63081	4.10523	-2.46045	-7.62942	0.929521	6.37842	1.82356	10.3376	-5.42101	3.59725
PETDB-1953-SFX-49	GAO, 2008	PICRITE	102.35	206.872	23.9753	87.763	13.9044	3.70604	8.90074	1.11054	5.15931	0.834325	1.92631	0.25792	1.52456	0.220837		-1.58643	3.43595	5.61796	-2.48553	-2.08194	5.28519	-3.35786	-8.97253	1.56128	8.35394	2.46328	12.1393	-7.60266	5.16045
PETDB-1953-SHT-15	GAO, 2008	BASALT	61.6856	134.406	17.1632	69.6247	12.9393	3.63305	9.07666	1.16349	5.49232	0.894608	2.07155	0.277983	1.64967	0.240644		-0.507136	1.05723	4.01944	-0.536073	-1.97524	2.91916	-1.0179	-7.65932	0.776439	5.24798	-0.882722	11.1932	-0.0198158	0.268326
PETDB-1960-SB-28	IONOV, 1993	LHERZOLITE	0.946669	2.41141	0.341736	1.51783	0.347705	0.110969	0.323433	0.0495385	0.284633	0.0560788	0.154488	0.0240739	0.161222	0.0257588		-0.350584	0.47554	0.510552	1.18852	-3.41525	-3.50536	9.268	1.09896	-3.1861	0.140708	-0.968923	0.307776	2.03909	-0.927518
PETDB-1953-SHT-16	GAO, 2008	BASALT	53.5398	114.972	14.5219	58.556	10.9238	3.09116	7.81181	1.0164	4.88514	0.810934	1.91365	0.261482	1.57784	0.233615		-0.852188	1.74543	3.72807	-0.752471	-3.3288	4.78495	-1.7382	-7.60013	1.14153	3.96587	-0.330576	8.95067	-1.99748	1.57164
PETDB-1953-SHT-17	GAO, 2008	BASALT	61.6283	133.736	17.085	69.3912	12.8664	3.60067	8.95936	1.14418	5.39113	0.879618	2.04937	0.27802	1.67551	0.249141		-0.599556	1.31551	4.17692	-0.869744	-2.52753	4.36726	-1.32859	-7.72747	0.206906	3.48446	-0.996414	11.2078	0.934258	-0.343772
PETDB-1953-SHT-19	GAO, 2008	BASALT	60.5108	130.131	16.5806	67.4898	12.6479	3.55877	8.89782	1.14022	5.37916	0.876364	2.03335	0.274053	1.63774	0.241157		-0.801932	1.66477	1.72158	-0.750323	-3.45137	4.97836	-1.57275	-8.04684	1.11208	4.32901	-1.29391	9.62129	-0.137809	0.481975
PETDB-1953-SHT-20	GAO, 2008	BASALT	61.4704	132.373	16.941	69.2489	12.9945	3.64725	9.08397	1.159	5.44795	0.886455	2.0609	0.27936	1.68515	0.251262		-0.854217	1.82519	2.67251	-1.073	-3.02595	4.80598	-1.47541	-8.0162	0.701457	3.07612	-0.918035	11.7438	-0.286949	0.504847
PETDB-1953-SHT-21	GAO, 2008	BASALT	57.7617	124.811	15.787	63.5528	11.7564	3.30585	8.28134	1.06433	5.02861	0.816969	1.87861	0.249153	1.45479	0.208026		-0.410804	0.653663	4.54987	0.877502	-5.19015	3.95768	0.991907	-3.24288	0.572205	3.41379	-2.66265	-4.17188	2.45003	-0.9401
PETDB-1953-SHT-24	GAO, 2008	BASALT	53.6768	114.554	14.4449	58.4288	11.0612	3.15434	8.02464	1.04803	5.03101	0.828765	1.92766	0.257947	1.51592	0.217696		-0.59857	1.37519	-3.70084	-0.968104	-3.81581	6.56542	-1.05257	-6.42573	-1.73803	4.90699	-0.121102	3.17869	1.7393	-1.04726
PETDB-1953-SHT-25	GAO, 2008	BASALT	57.7487	126.097	16.1664	65.8548	12.2951	3.45359	8.62435	1.10438	5.20748	0.847769	1.96411	0.264047	1.57198	0.230327		-0.43336	0.877494	2.97098	-0.219962	-3.18827	4.97238	-1.99607	-8.72912	0.724949	2.14083	-0.802442	10.0197	0.126111	0.142117
PETDB-1953-SHT-27	GAO, 2008	BASALT	61.7509	135.087	17.2495	69.8056	12.8951	3.61292	9.0139	1.15496	5.45558	0.890021	2.0655	0.277887	1.65356	0.241843		-0.401812	0.810832	5.17959	-0.277676	-2.30986	3.81947	-1.9162	-8.33656	0.842442	4.7083	-0.217462	11.1547	-0.984563	0.767809
PETDB-1953-SHT-28	GAO, 2008	BASALT	57.7272	126.139	16.1808	65.9376	12.3136	3.45882	8.63749	1.10613	5.21676	0.849585	1.96939	0.26495	1.57875	0.231553		-0.470276	0.911434	3.72305	-0.0946166	-3.04262	3.86851	-1.17288	-7.82214	0.709743	3.60789	-0.535869	10.3957	-0.707334	0.675108
PETDB-1953-SHT-30	GAO, 2008	BASALT	60.6859	131.274	16.8283	68.841	12.9493	3.64092	9.08475	1.16062	5.4555	0.885797	2.04985	0.275853	1.64798	0.242877		-0.514872	0.980072	3.87861	-0.230493	-1.15037	0.300865	0.162584	-7.15021	1.59223	4.21139	-0.97356	10.3412	-1.31857	1.19887
PETDB-1953-SHT-31	GAO, 2008	BASALT	50.6675	110.468	14.0401	56.6362	10.5088	2.96678	7.48804	0.974621	4.69548	0.782733	1.85752	0.255484	1.55255	0.231507		-0.651942	1.34698	4.00044	-0.638211	-2.69601	4.46417	-2.24486	-8.05462	1.63379	2.99118	-1.19581	6.45187	-0.477328	0.655389
PETDB-1953-SHT-32	GAO, 2008	BASALT	61.8047	132.932	17.0283	69.7294	13.114	3.68024	9.1563	1.16583	5.46375	0.885939	2.0522	0.277194	1.66668	0.247815		-0.314932	0.705865	3.20156	-0.38651	-2.85924	5.14962	-1.86169	-8.91918	-0.114185	3.01616	-0.859935	10.8776	1.62687	-0.874076
PETDB-1953-SHT-33	GAO, 2008	BASALT	55.5979	119.698	15.2179	61.7463	11.5345	3.24727	8.13395	1.0454	4.94971	0.809156	1.88234	0.254065	1.51838	0.223289		-0.718065	1.43866	2.82339	-0.409119	-3.87901	5.43091	-1.76384	-7.48705	0.603859	3.73798	0.124608	10.4632	-2.04014	1.49511
PETDB-1953-SHT-34	GAO, 2008	BASALT	59.8534	130.533	16.7385	68.2412	12.7582	3.58482	8.95365	1.14675	5.40942	0.881377	2.04488	0.27548	1.64453	0.241749		-0.244347	0.40969	3.96611	0.354672	-3.3468	4.81926	-2.25277	-8.26016	0.922043	3.69138	-0.249723	10.192	-0.931735	0.728585
PETDB-1953-SHT-35	GAO, 2008	BASALT	59.7602	128.973	16.4651	67.0526	12.5424	3.52399	8.79764	1.12594	5.30789	0.864845	2.00869	0.271256	1.62546	0.240152		-0.399715	0.760181	4.87354	0.0784758	-3.5198	4.56946	-1.37174	-7.70979	0.718957	2.95777	-1.04954	13.0233	0.337015	0.0633059
PETDB-1953-SHT-36	GAO, 2008	BASALT	56.6763	124.508	16.0351	65.5516	12.3056	3.46566	8.68136	1.11588	5.28617	0.865081	2.01567	0.272617	1.63307	0.240753		-0.567869	1.2258	4.80456	-0.679412	-3.1054	5.02005	-1.23597	-7.01014	-0.635835	2.98581	0.281946	9.04669	-0.422785	0.31359
PETDB-1953-SHT-37	GAO, 2008	BASALT	60.6829	131.266	16.7439	68.0607	12.7095	3.57306	8.93223	1.14521	5.40777	0.881816	2.04692	0.275804	1.64628	0.241919		-0.51987	0.973794	2.7232	0.0893342	-3.71615	4.1708	-0.863165	-6.89353	0.703439	3.74305	-0.635003	10.3216	-0.82653	0.799648
PETDB-1953-SHT-41	GAO, 2008	BASALT	58.915	129.271	16.5768	67.3898	12.5376	3.52124	8.80303	1.12996	5.34694	0.873958	2.03279	0.274234	1.6371	0.240315		-0.144068	0.209838	3.60473	0.581745	-4.29307	6.06152	-1.97068	-7.38062	-0.243704	5.29617	0.137672	9.69361	-0.176714	0.131303
PETDB-1953-SHT-42	GAO, 2008	BASALT	58.6911	129.415	16.6339	67.6216	12.5272	3.50863	8.74752	1.12032	5.29499	0.865765	2.01776	0.273185	1.63898	0.242049		-0.523531	1.10511	4.61583	-0.556406	-2.89002	5.04882	-2.04343	-8.17055	0.0943377	4.309	0.386144	9.27405	-1.26629	0.853779
PETDB-1953-SHT-43	GAO, 2008	BASALT	56.6567	123.469	15.852	64.7802	12.1738	3.42792	8.57808	1.10044	5.198	0.847829	1.9688	0.265447	1.58595	0.233338		-0.602198	1.2045	2.27088	-0.338229	-3.38248	4.82929	-1.62753	-7.5264	0.347543	3.39382	0.448748	10.603	-2.10214	1.45138
PETDB-1953-SHT-44	GAO, 2008	BASALT	61.501	133.211	16.9066	68.5778	13.0251	3.71826	9.45595	1.23077	5.85658	0.94999	2.15984	0.280454	1.58912	0.218958		-0.804803	1.68784	-3.39081	-0.611856	-4.92607	6.23595	-0.148329	-5.32563	-0.90387	7.95345	-0.924693	12.1816	1.21771	-0.473438
PETDB-1953-SHT-46	GAO, 2008	BASALT	61.999	137.144	17.6045	71.3545	13.1475	3.67292	9.12354	1.16145	5.43429	0.875549	2.00052	0.26422	1.53975	0.220178		-1.58895	3.11589	0.0256105	-0.896583	-4.03293	3.17204	-1.0462	-7.08436	4.10514	10.8289	-0.964223	5.68807	-6.11304	4.84679
PETDB-1953-SHT-49	GAO, 2008	BASALT	59.6961	130.366	16.6763	67.7455	12.6192	3.54742	8.87571	1.13984	5.39343	0.880925	2.0462	0.275508	1.64078	0.240209		-0.506491	1.05862	3.57972	-0.374315	-3.66987	5.57793	-1.49048	-7.32977	-0.30622	4.87202	-0.185333	10.2032	0.047832	0.0869456
PETDB-1953-SHT-50	GAO, 2008	BASALT	58.7882	127.689	16.3358	66.5469	12.4581	3.50447	8.76252	1.12309	5.29798	0.862406	1.99692	0.268225	1.59515	0.233454		-0.358945	0.54236	4.04975	0.828674	-4.89964	5.23938	-1.10027	-7.18236	0.340485	5.1715	0.347967	11.7605	-2.13781	1.50169
PETDB-1953-SHT-51	GAO, 2008	BASALT	59.7904	128.872	16.4478	67.0113	12.555	3.53014	8.81844	1.12905	5.3231	0.867116	2.01287	0.271603	1.62594	0.239958		-0.349371	0.680938	2.79866	0.0168321	-3.42303	5.06378	-1.90833	-8.20696	0.625707	4.47178	-0.843906	8.64103	0.36637	-0.0175055
PETDB-1960-SB 43-86	IONOV, 1993	LHERZOLITE	2.26242	5.1405	0.574834	1.94303	0.302901	0.088569	0.250134	0.0390935	0.238567	0.0506498	0.149151	0.024238	0.163554	0.0253705		-1.20419	3.01605	0.848104	-3.81024	4.44869	-6.76945	8.75387	0.239803	-4.57325	-2.59662	-0.565936	0.991858	4.17436	-2.42116
PETDB-1960-SB-4	IONOV, 1993	LHERZOLITE	1.51863	1.38675	0.102527	0.328627	0.0786059	0.0304513	0.114731	0.023428	0.178961	0.0443731	0.143095	0.0241295	0.162129	0.0243398		6.19812	-12.2313	-3.27653	11.7778	0.776738	-4.83958	1.53144	-2.38348	-6.7909	0.847976	5.21719	4.91099	7.3699	-6.38545
PETDB-1960-SB-5	IONOV, 1993	LHERZOLITE	0.152944	0.192633	0.0219666	0.111632	0.0537032	0.0258363	0.113765	0.0256383	0.206277	0.0522633	0.170986	0.0295531	0.207873	0.0335037		1.96271	-3.68359	-26.778	1.48352	1.3268	3.34522	-2.76513	-5.04331	-5.37765	-1.39006	3.62768	1.9072	4.98611	-4.27513
PETDB-1960-MO-99	IONOV, 1993	PERIDOTITE	0.338867	0.796609	0.127988	0.735561	0.304741	0.125757	0.463218	0.0866745	0.583885	0.128074	0.376572	0.0606751	0.411079	0.065561		-3.18087	7.64982	-14.6747	-6.89098	-1.69639	4.79745	2.93729	-0.374163	-1.0365	-8.51863	-5.85706	-2.13696	8.17866	-3.58681
PETDB-1972-SY-94-30	KRIENITZ, 2011	HARZBURGITE	13.6605	33.9755	4.7487	21.1519	5.09594	1.68587	5.11069	0.812371	4.79954	0.955284	2.60387	0.392945	2.49824	0.372789		-0.288524	0.817473	0.395269	-1.61894	2.74077	-0.830963	-1.33795	3.09272	1.04288	-0.491262	-0.993531	4.50656	1.14339	-0.589673
PETDB-1972-SY-94-31	KRIENITZ, 2011	HARZBURGITE	12.2932	24.1486	3.09485	13.7861	3.54627	1.19192	3.59527	0.554896	3.10809	0.578912	1.47239	0.208539	1.25951	0.18134		1.59649	-3.40548	-0.166027	2.11931	10.4758	-14.8627	3.90949	8.37809	3.60294	0.157739	-1.84046	1.72645	0.760777	-0.362595
PETDB-1972-SY-94-32	KRIENITZ, 2011	HARZBURGITE	40.2326	83.3469	10.3982	42.9078	9.20499	2.8673	8.09562	1.1854	6.39553	1.16639	2.93984	0.415806	2.51776	0.363825		0.0810902	0.0562999	-0.0172405	-1.36129	4.48342	-1.46744	-3.39355	3.98219	2.65697	0.550742	-1.34758	4.21202	1.11485	-0.594184
PETDB-1972-SY-94-34	KRIENITZ, 2011	HARZBURGITE	4.55432	9.18936	1.23644	5.89315	1.76978	0.642123	2.09653	0.350398	2.12094	0.422626	1.13733	0.168547	1.05385	0.155574		-1.63458	3.71734	-6.3306	-3.86375	7.25954	-10.8163	6.96603	6.50394	1.48044	-0.792009	-1.95411	1.53405	-1.50971	1.68264
PETDB-1972-SY-94-36	KRIENITZ, 2011	HARZBURGITE	3.29892	12.8815	2.59747	15.2925	4.89099	1.69511	5.17339	0.800485	4.4844	0.836496	2.1346	0.303521	1.83837	0.264772		-0.334713	0.636944	-0.0971603	-0.698065	6.09518	-11.2508	6.2298	7.16002	2.38347	-1.12335	-2.52966	3.2383	-0.0883172	0.673624
PETDB-1972-SY-94-38	KRIENITZ, 2011	HARZBURGITE	4.37535	12.6564	2.07152	10.7455	3.23878	1.14916	3.66089	0.598026	3.54609	0.693032	1.82393	0.262637	1.5819	0.222949		-0.106163	0.447728	1.04987	-1.4175	3.14586	-1.78155	-0.248218	1.87831	-0.110206	-1.27753	-0.331689	6.7632	1.40409	-0.911755
PETDB-1978-1026V	LEE, 2005	PERIDOTITE	0.228082	0.528901	0.0698566	0.314695	0.0996842	0.0412675	0.164881	0.0357277	0.290133	0.0758486	0.253753	0.043374	0.287483	0.0414198	Ce	0.035952	-39.692	2.73023	-0.0969283	-0.315848	-1.03723	3.05047	10.6122	-1.6499	-1.11003	-2.02568	2.90389	5.3051	-2.99802
PETDB-1978-BC77	LEE, 2005	PERIDOTITE	0.264945	0.726475	0.0915525	0.342945	0.0671903	0.0222827	0.0719205	0.012756	0.0858732	0.019006	0.0544989	0.00802379	0.0458136	0.0056775		8.14078	-14.5324	20.4638	8.18452	12.1709	-4.36606	-2.94136	5.42108	-16.6279	10.4997	17.202	14.7895	9.07997	-9.8809
PETDB-1978-BC98-2	LEE, 2005	PERIDOTITE	1.09942	2.31929	0.285153	1.14364	0.23791	0.0750473	0.220033	0.0345134	0.206926	0.0431666	0.127385	0.021448	0.156052	0.0271482		-3.55964	7.87389	-3.3379	-5.48428	1.67091	-4.27639	1.86735	6.5227	10.0669	1.56849	-8.35633	-7.11148	-1.85439	3.61914
PETDB-1978-P07	LEE, 2005	PERIDOTITE	0.195845	0.589953	0.101823	0.568877	0.20868	0.0827982	0.299167	0.0560534	0.383945	0.085872	0.254995	0.0407182	0.266918	0.0401849		-2.56452	5.53728	-3.21003	-3.41641	-1.09949	-3.16002	5.3406	5.56188	4.61718	-3.18832	-7.27468	-2.91311	2.66088	0.211671
PETDB-1978-P10	LEE, 2005	PERIDOTITE	0.364472	0.459896	0.0504544	0.230194	0.0749087	0.0283183	0.0952445	0.0162166	0.0997301	0.020407	0.0577936	0.00932542	0.0659315	0.0114026		-5.0853	11.8968	-9.25472	-9.37258	7.0124	-10.9488	7.86467	7.39458	8.6385	-3.28417	-8.40948	-5.22951	-2.89912	4.6113
PETDB-1978-KI5-001b	LEE, 2005	PERIDOTITE	0.132813	0.254811	0.0346522	0.178235	0.071411	0.0309168	0.123173	0.0254649	0.19126	0.0461438	0.145559	0.0243821	0.166086	0.0258123		-0.140369	-0.464386	1.02686	3.62523	-2.70985	-9.06825	9.00252	11.2004	6.84941	-9.16579	-9.5904	-3.24571	5.78734	-1.47994
PETDB-1978-KI5-008b	LEE, 2005	PERIDOTITE	0.750952	1.59841	0.221721	1.09206	0.367753	0.144751	0.522783	0.0982341	0.675611	0.151819	0.45372	0.0731423	0.486041	0.0745076		-2.60023	5.15839	0.782268	-1.61619	0.205091	-12.8006	13.6485	12.6538	7.75297	-8.54278	-10.8605	-5.01005	3.19335	0.822244
PETDB-1978-KI5-016b	LEE, 2005	PERIDOTITE	0.0633786	0.165623	0.0242546	0.113073	0.0298392	0.0103937	0.0336183	0.0058078	0.0382132	0.00863425	0.0271942	0.00481156	0.0362287	0.0064309		-2.49448	5.49208	2.34022	-3.35625	-5.27228	4.98729	2.49475	7.15501	1.90188	-4.2766	-6.22686	-3.76875	4.70722	-1.36656
PETDB-1978-KI5-031b	LEE, 2005	PERIDOTITE	1.07663	3.7199	0.630898	3.0507	0.698274	0.215144	0.599624	0.0875392	0.480291	0.091128	0.243964	0.0372529	0.246148	0.0390043	Eu	-2.12473	5.08198	-1.88219	-5.55114	4.06463	27.3042	-2.02223	1.20138	2.62622	6.70723	-1.62729	-2.47927	-1.54069	1.5738
PETDB-1978-KI5-032b	LEE, 2005	PERIDOTITE	0.550143	1.12014	0.137967	0.593519	0.170728	0.0664845	0.246896	0.0493623	0.370204	0.0909311	0.293083	0.0497143	0.337102	0.0510881		-1.40811	2.76514	-1.45235	-0.416222	-5.67534	2.91718	2.44651	4.13984	3.40886	-8.05749	-6.66136	-2.52098	4.69001	-1.37439
PETDB-1978-KI5-045b	LEE, 2005	PERIDOTITE	0.182751	0.568366	0.093247	0.47223	0.141724	0.0523422	0.179674	0.0328195	0.225712	0.0520976	0.163031	0.0278231	0.196411	0.0319053		-3.30656	7.23879	0.698684	-4.01836	-6.14337	4.06006	3.85779	5.52899	4.01462	-8.76078	-7.89228	-3.72632	3.3742	0.0166256
PETDB-1978-KI5-110b	LEE, 2005	PERIDOTITE	0.195366	0.49916	0.0708054	0.319363	0.0805606	0.0277375	0.0890903	0.0153346	0.100646	0.0226549	0.0708298	0.0123789	0.0915736	0.0158919		-5.16234	12.1707	-2.06728	-8.75346	-4.549	7.09456	1.58526	5.75572	5.05895	-5.20965	-8.95909	-5.5046	3.12347	0.581333
PETDB-1978-OK98-3	LEE, 2005	LHERZOLITE	1.78702	4.35126	0.548938	2.17644	0.473415	0.160312	0.519252	0.0913976	0.611333	0.136775	0.408437	0.0649929	0.41693	0.060107		-1.81213	4.59765	-3.35599	-5.78176	3.14051	3.4272	-3.12469	-1.08484	1.21406	-2.99656	-3.67055	0.452763	5.28547	-2.58187
PETDB-1978-OK98-4	LEE, 2005	LHERZOLITE	0.94991	2.20364	0.304182	1.41732	0.419096	0.157472	0.549815	0.101212	0.689399	0.154316	0.458893	0.0731369	0.475879	0.0706797		-2.87218	6.45624	-4.34542	-4.87807	0.26224	-2.19118	3.7387	3.70109	4.61286	-4.15134	-7.29427	-2.48418	3.22748	-0.169946
PETDB-1978-OK98-9	LEE, 2005	LHERZOLITE	2.10266	4.03919	0.463893	1.84123	0.449537	0.161896	0.554145	0.101845	0.700758	0.158792	0.475165	0.0753437	0.480994	0.0691287		-1.74484	4.37186	-3.55651	-5.57795	5.27793	-0.677397	-1.74731	-0.152311	2.30048	-3.7624	-3.81266	0.324553	3.88641	-1.66609
PETDB-1978-CIP98-08b	LEE, 2005	PERIDOTITE	0.469132	1.27393	0.18476	0.828233	0.197514	0.0655831	0.202066	0.0331973	0.206843	0.0441187	0.130481	0.0215409	0.150402	0.0246407		-4.25876	9.82188	2.13383	-6.83544	-6.39146	11.5358	-2.38349	4.06683	4.99632	0.498096	-6.79903	-4.26271	0.940721	1.40217
PETDB-1978-CIP98-19b	LEE, 2005	PERIDOTITE	0.557933	1.0893	0.130987	0.538016	0.126528	0.042893	0.135601	0.0228716	0.146111	0.0318706	0.096357	0.016294	0.116962	0.0197852		-4.78959	11.4945	-5.0816	-9.42487	-1.14974	5.90859	-0.293149	3.49143	4.36485	-4.00424	-7.34908	-5.81481	2.59837	0.432585
PETDB-1978-CIP98-62b	LEE, 2005	PERIDOTITE	0.374678	0.893304	0.119133	0.519704	0.136314	0.0495431	0.17051	0.0316182	0.221907	0.0520591	0.163967	0.0278034	0.192372	0.0302513		-2.93303	6.72693	-2.35006	-5.33632	-1.22167	1.73126	2.10158	7.18028	3.21274	-7.86002	-6.83691	-3.12407	4.54975	-1.13958
PETDB-1978-CIP98-66b	LEE, 2005	PERIDOTITE	0.679556	1.84622	0.267883	1.20118	0.286398	0.0950645	0.29278	0.0480811	0.299496	0.0638796	0.18898	0.0312182	0.218178	0.0357885		-4.28784	9.89398	2.24548	-6.88493	-6.40598	11.5781	-2.40675	4.07172	5.08614	0.439622	-6.90625	-4.23871	1.00849	1.38378
PETDB-1978-CP120	LEE, 2005	PERIDOTITE	1.73951	2.8904	0.352818	1.51409	0.307147	0.0845569	0.198677	0.0232158	0.0989833	0.0149809	0.034016	0.00479987	0.0322885	0.00572502	Eu	-0.599409	2.49646	-14.7782	-7.11075	12.0973	30.0876	-4.57394	-8.23806	-6.70753	13.4919	9.37623	10.8515	-3.61648	0.438913
PETDB-1978-CP126	LEE, 2005	PERIDOTITE	0.519538	1.0047	0.110711	0.398472	0.071795	0.0218162	0.0624269	0.00963431	0.0568549	0.0115881	0.0329384	0.0052462	0.035437	0.00562982		-2.3424	6.09279	-3.72945	-7.76109	2.56427	10.1829	-7.51566	-5.54593	-0.254565	0.765844	-0.488078	1.67049	2.12395	-1.23126
PETDB-1978-CP713	LEE, 2005	PERIDOTITE	4.47616	8.48817	0.986099	3.77992	0.687606	0.196714	0.508945	0.0686801	0.347229	0.0612499	0.154892	0.0228282	0.149207	0.0239676	Eu	-3.11345	7.44519	-6.97175	-7.58147	5.46109	29.4171	-3.42601	-0.463587	4.90299	11.9742	-1.96708	-4.48448	-4.35438	3.75597
PETDB-1978-CPMO77	LEE, 2005	PERIDOTITE	3.73842	6.76012	0.789655	3.11051	0.578562	0.16158	0.395842	0.048818	0.21696	0.0327718	0.069713	0.00856267	0.0465825	0.00626442		-1.62046	4.64587	-9.85678	-7.42515	2.03919	14.5957	-8.79219	-11.0784	-6.88409	12.618	9.09702	11.3481	-4.15114	1.03903
PETDB-1988-MNET39K	NASIR, 2010	LHERZOLITE	2.43423	3.63999	0.381448	1.5319	0.429992	0.166214	0.606036	0.11715	0.835704	0.193583	0.58743	0.0942442	0.610085	0.0893372		-2.63089	7.0586	-2.19289	-9.88805	7.49802	10.8097	-13.4234	17.1497	4.46299	-3.20855	-2.09505	-5.7558	1.68091	-0.736492
POLARK20-2-217-007	NAURET, 2011	BASALT	5.0655	14.7462	2.41999	12.732	4.16368	1.5719	5.40971	0.966426	6.31516	1.35186	3.8512	0.590971	3.7279	0.540864		0.10866	0.0422208	-1.62622	-1.14893	1.06019	3.41476	-3.7419	-0.368504	-0.076569	2.41395	-0.228084	11.5039	2.41493	-1.66113
PETDB-1988-NJ437_3	NASIR, 2010	LHERZOLITE	50.7206	91.3647	10.5668	42.248	8.99095	2.7821	7.69284	1.07838	5.39926	0.887579	1.9638	0.238603	1.22233	0.148261		1.64445	-3.41999	-9.68539	2.04832	7.03515	-7.87764	-1.3738	-1.96535	3.83191	10.9473	-1.81021	3.74034	1.86082	-1.15959
PETDB-1988-NJ377_1	NASIR, 2010	LHERZOLITE	45.4148	82.7923	9.76195	39.9467	8.88794	2.80576	7.92199	1.13592	5.83521	0.986324	2.24975	0.282537	1.49929	0.188617		2.28565	-4.72695	-11.255	3.22144	8.38952	-12.3199	4.23674	-5.33976	-1.09816	9.59151	2.26152	4.64319	-0.0475028	-0.728128
PETDB-1988-NJ377_3	NASIR, 2010	LHERZOLITE	52.6262	98.0837	11.6322	47.3146	10.2356	3.18079	8.8346	1.24618	6.30071	1.05023	2.36652	0.294059	1.54595	0.192893		1.79143	-3.83952	-8.40748	2.85779	7.74338	-12.133	3.93645	-4.14018	0.0112369	5.02317	2.89225	1.39983	-3.37798	1.52261
PETDB-1988-NJ377_4	NASIR, 2010	LHERZOLITE	46.8349	86.2334	10.1474	41.2472	9.09719	2.87205	8.12931	1.17029	6.0348	1.02147	2.32381	0.289642	1.51769	0.187673		1.81493	-3.75732	-9.39811	2.35033	8.29992	-12.7037	5.57542	-2.47591	-1.06877	13.497	1.03502	3.44354	1.17907	-1.22476
PETDB-1994-ETR01	RAMPONE, 2004	PERIDOTITE	0.00601425	0.0364841	0.0114536	0.10542	0.074494	0.0362261	0.153765	0.0326137	0.245176	0.0584761	0.181792	0.030066	0.20301	0.0314087	Ce	0.237462	82.4204	4.12321	-1.47649	-1.98163	8.13774	-1.43276	1.60016	-6.42148	1.6975	1.84419	6.24027	6.84743	-4.82211
PETDB-1994-ETR02	RAMPONE, 2004	PERIDOTITE	0.00702356	0.0369408	0.0104116	0.0886099	0.0577666	0.0276292	0.11638	0.0246864	0.186851	0.0450843	0.142229	0.0239132	0.164279	0.0258594	Ce	0.336512	75.9088	4.11627	-2.62653	1.34487	7.9266	-4.60629	1.59008	-5.6307	0.41047	3.06431	8.20452	5.30684	-4.22444
PETDB-1994-ETR03	RAMPONE, 2004	PERIDOTITE	0.017033	0.0736918	0.0193112	0.164344	0.113809	0.0554811	0.234606	0.0490467	0.359244	0.0829754	0.249777	0.040213	0.266759	0.0410015	Ce	0.194256	93.9259	1.63766	-0.997847	-3.55211	9.43024	-1.42608	4.35466	-6.20254	-0.149984	1.53557	4.44946	6.70372	-4.6476
PETDB-1994-ETR04	RAMPONE, 2004	PERIDOTITE	0.00702179	0.0321053	0.00854552	0.0722339	0.0488231	0.0237185	0.100848	0.0214319	0.161477	0.0386853	0.121408	0.0204185	0.141395	0.0226229	Ce	0.311328	52.8824	-14.5448	-2.3866	1.7147	4.94921	-2.08953	4.54567	-5.01378	1.5363	0.337058	4.71004	8.76502	-5.73788
PETDB-1994-ETR11	RAMPONE, 2004	PERIDOTITE	0.0140454	0.0786509	0.0233476	0.206267	0.137541	0.0651852	0.268884	0.0552085	0.400023	0.0918627	0.275043	0.0438762	0.286507	0.0430151	Ce	0.324088	78.752	1.51141	-2.70405	3.41407	3.96368	-3.27914	4.56159	-4.30074	1.50576	1.49171	7.2767	6.11362	-4.41093
PETDB-1994-ETR12	RAMPONE, 2004	PERIDOTITE	0.012028	0.0688577	0.0213273	0.197672	0.141013	0.0679433	0.282601	0.0581222	0.420294	0.0963905	0.289518	0.0466588	0.310301	0.0478175	Ce	0.233358	102.523	1.55842	-1.65579	0.00920079	5.17543	-1.18832	3.42027	-5.12545	-1.54184	1.23	5.08729	6.26749	-4.36498
PETDB-1994-ETR14	RAMPONE, 2004	PERIDOTITE	0.0130395	0.0735533	0.0210914	0.176769	0.108387	0.0503547	0.206363	0.0426645	0.314878	0.0740681	0.227195	0.0369782	0.244664	0.0369185	Ce	0.303572	53.236	0.43532	-2.33775	2.25166	2.76473	0.176122	1.58213	-6.28631	1.88189	1.42647	7.80826	7.78149	-5.33712
PETDB-2018-BSK-11	YU, 2010	PYROXENITE	3.08887	5.87095	0.692811	2.83901	0.696519	0.243815	0.797463	0.138475	0.898342	0.194575	0.569237	0.0907286	0.599351	0.091532		-0.9977	1.74949	-5.0944	-0.0348078	0.944808	-6.22509	2.23886	-1.0896	8.234	-2.71269	-6.68242	13.4108	-0.108217	1.70219
PETDB-2018-BSK-12	YU, 2010	PYROXENITE	1.25841	2.58309	0.327934	1.51753	0.562796	0.255371	1.12072	0.264985	2.31159	0.631609	2.14587	0.362426	2.31759	0.316157		-0.912534	2.91183	2.47944	-5.74346	4.22157	6.40454	-5.02394	-11.6716	-3.28069	-8.46247	0.274292	9.82606	6.31156	-4.19472
PETDB-2018-BSK-13	YU, 2010	PYROXENITE	2.28	3.86328	0.492116	2.47373	1.0084	0.443217	1.78694	0.370874	2.76186	0.651602	1.98444	0.317518	2.04994	0.300572		-2.14607	4.41285	2.52409	-1.44513	-5.75714	-1.50731	10.9901	-4.90412	-2.0616	-9.49977	-3.19805	-0.775742	1.48206	0.190563
PETDB-2018-BSK-2	YU, 2010	PYROXENITE	1.40258	2.86382	0.379323	1.81426	0.625353	0.256544	0.979108	0.195654	1.42515	0.332594	1.0047	0.15876	1.00313	0.142367		-1.91718	3.76171	2.51985	-0.859875	-2.28866	-8.37722	13.8497	-2.17282	-0.339394	-2.17832	-3.39468	5.83999	-0.680497	1.69065
PETDB-2018-BSK-3	YU, 2010	PYROXENITE	1.695	3.56444	0.473869	2.19681	0.654185	0.244295	0.839216	0.150423	0.989087	0.213387	0.613729	0.095312	0.610295	0.0901548		-1.45346	3.31707	0.823298	-3.22436	5.51371	-12.7517	14.961	0.282219	-4.89544	-7.22315	0.611281	5.90217	0.048289	0.171959
PETDB-2018-BSK-4	YU, 2010	PYROXENITE	1.99395	3.97591	0.477748	1.97787	0.501977	0.179722	0.600949	0.105817	0.683143	0.14316	0.392182	0.0566014	0.328342	0.0429672	Eu	-2.73416	5.46175	-4.4504	-1.59856	-5.28744	-28.1113	3.61181	-3.80312	5.09887	-4.56018	-1.9545	13.2027	-8.79397	7.41805
PETDB-2018-YQSX-10	YU, 2010	PYROXENITE	2.52827	4.61041	0.596756	2.86567	0.935923	0.357475	1.23253	0.217514	1.38663	0.288719	0.805621	0.122931	0.786769	0.118316		0.727862	-1.48688	-2.1712	0.549758	6.35487	-10.6313	6.25223	-1.12999	-0.95524	-3.76038	-0.540625	2.44232	2.17775	-1.40365
PETDB-2018-YQSX-12	YU, 2010	PYROXENITE	1.70346	3.01551	0.342764	1.38525	0.34268	0.121088	0.400027	0.0701083	0.458364	0.0998395	0.293279	0.0468952	0.310709	0.0476005	Eu	-0.382311	1.53238	-4.78781	-3.80238	3.84243	-24.32	2.57114	0.154714	-6.45627	-9.23678	1.13077	17.238	7.14089	-4.79904
PETDB-2018-YQSX-13	YU, 2010	PYROXENITE	1.64281	3.43668	0.455898	2.17265	0.764854	0.323345	1.29181	0.274606	2.16041	0.547678	1.79819	0.307685	2.09049	0.316133		0.171286	0.19472	-5.02125	-2.13309	1.9805	1.04531	2.52461	-11.4174	-7.27861	-5.57282	2.75349	13.9575	5.58022	-4.20224
PETDB-2018-YQSX-18	YU, 2010	PYROXENITE	0.967244	2.37415	0.361252	1.88752	0.676308	0.271847	1.00308	0.192936	1.36138	0.313719	0.95963	0.157821	1.0654	0.165142		-0.284144	1.02746	-2.36421	-2.70512	7.35052	-9.38433	7.85852	-3.53218	-4.1283	-4.93374	-0.0385916	5.21419	4.45096	-2.85744
PETDB-2018-YQSX-19	YU, 2010	PYROXENITE	2.1403	4.34296	0.540037	2.3428	0.664585	0.253391	0.913986	0.176591	1.27911	0.305695	0.969764	0.164154	1.12674	0.175115		0.0139662	0.53141	-1.81141	-2.78829	5.48968	-2.542	1.55399	-1.89397	-4.54397	-1.38872	2.08043	9.43609	3.37059	-2.71374
PETDB-2018-YQSX-2	YU, 2010	PYROXENITE	1.54282	2.74725	0.333463	1.47854	0.427223	0.158018	0.536405	0.0947753	0.614058	0.131123	0.376288	0.0589248	0.384854	0.0586236	Eu	-1.7313	4.45811	-4.72498	-5.82541	4.20064	-24.7536	1.2085	-5.22467	-2.53041	-6.3407	-0.976895	17.8497	4.01461	-2.29393
PETDB-2018-YQSX-4	YU, 2010	PYROXENITE	1.25426	3.0282	0.460198	2.45491	0.968559	0.414442	1.64132	0.339966	2.57583	0.628154	1.9961	0.334221	2.25213	0.342427		-1.23914	3.35159	0.0431306	-4.84826	1.95355	3.61061	0.0807249	-8.11717	-4.95092	-6.24571	1.84208	7.81314	2.83682	-2.16373
PETDB-2018-YQSX-7	YU, 2010	PYROXENITE	1.49859	2.98113	0.410918	2.06901	0.718125	0.279553	0.976871	0.173366	1.0992	0.224677	0.607206	0.0885999	0.536283	0.075641		1.2564	-1.93646	-2.16232	-1.47593	7.18284	-3.60258	1.75735	-8.75476	-6.84731	-6.38449	2.91631	10.7499	7.25667	-5.44877
PETDB-2019-FC25-2	ZHANG, 2008	PYROXENITE	9.6084	27.8778	4.56849	22.8462	5.53481	1.67134	4.3791	0.574445	2.71077	0.432856	0.969337	0.124731	0.706769	0.0983591		1.24758	-2.52533	1.7482	1.99176	-2.2119	3.81018	-0.248397	-2.63651	-5.21783	-3.80981	4.22979	3.94217	0.967013	-1.64085
PETDB-2019-FC6-1-2	ZHANG, 2008	PYROXENITE	12.2664	33.0568	5.15536	25.2083	6.25875	1.95075	5.31925	0.728965	3.58807	0.591583	1.34951	0.174261	0.976467	0.13267		1.37552	-1.90851	0.298743	-2.29334	4.66139	4.31804	-1.49539	-2.80462	-11.6239	-4.58336	8.83184	16.1737	4.99641	-5.23594
PETDB-2019-FC6-2-2	ZHANG, 2008	PYROXENITE	15.7192	39.337	5.89384	28.1431	6.73786	2.05998	5.50107	0.739236	3.58928	0.590806	1.366	0.181741	1.06604	0.153673		0.764335	-0.664209	0.0651437	-2.95492	2.86804	5.1009	0.937032	-7.59549	-13.7192	-3.14656	11.0568	13.5879	2.50354	-3.95435
PETDB-2019-F50-9270	ZHANG, 2008	PERIDOTITE	48.6819	95.3	11.8105	47.3231	7.85661	1.9611	4.13958	0.425882	1.539	0.189222	0.331765	0.0342954	0.161154	0.0192517		0.582456	-1.3458	2.70005	1.77017	-2.15928	1.61158	-0.967002	9.20046	2.59999	-5.38924	-5.2099	14.3179	7.43584	-3.74133
PETDB-2019-L50-2003	ZHANG, 2008	PERIDOTITE	39.5142	65.6728	5.49523	13.7933	1.17949	0.255926	0.525271	0.0587833	0.255477	0.0398988	0.0901235	0.0117818	0.0671895	0.00923568		-0.216782	1.81834	4.0763	-6.80172	10.2331	2.37029	-4.49626	-2.0279	-5.37897	-20.2024	0.137237	17.8177	11.9825	-7.64325
PETDB-2019-LN-9830	ZHANG, 2008	PERIDOTITE	41.9487	94.1187	13.1308	57.0348	9.68998	2.33409	4.65882	0.448219	1.51657	0.178028	0.306705	0.0322097	0.159001	0.0205551		0.596442	-2.66942	5.89346	8.43114	-8.58511	-4.34071	3.29987	17.9524	13.1768	-1.09574	-9.79275	7.36553	-0.624082	2.77556
PETDB-2019-NY-G1	ZHANG, 2008	LHERZOLITE	0.432981	1.17779	0.183534	0.936975	0.308406	0.119403	0.426008	0.0795048	0.544632	0.121613	0.358196	0.0562005	0.358221	0.0519329		-1.59527	3.31531	1.96315	-1.37107	-6.5435	8.54836	-0.928389	-0.619016	-0.976007	1.34401	2.34178	12.4009	-5.73132	3.86572
PETDB-2019-NY-G2	ZHANG, 2008	LHERZOLITE	1.55532	3.30369	0.41061	1.71885	0.431999	0.154013	0.516704	0.0925294	0.619782	0.137606	0.407606	0.0647603	0.419397	0.0618234		-0.934745	1.9656	2.65242	-1.21578	-1.81851	2.67544	-0.633838	2.81039	-0.035133	5.85112	1.90152	7.9338	-4.68241	3.03894
PETDB-2019-NY-G3	ZHANG, 2008	LHERZOLITE	0.349272	0.881635	0.135115	0.698679	0.238251	0.0930324	0.33297	0.0621692	0.427201	0.0965554	0.291944	0.0478244	0.323812	0.0506311		-0.207968	0.185788	-3.48951	1.25787	-4.69964	3.36932	0.90015	3.61541	-0.650986	-3.44465	0.670391	-4.35112	-1.87517	1.2621
PETDB-2019-NY-G4	ZHANG, 2008	LHERZOLITE	0.368178	1.02805	0.164334	0.854488	0.282979	0.108776	0.383962	0.0708614	0.481758	0.107638	0.320585	0.051448	0.339099	0.0513021		-3.11098	7.08839	9.55594	-5.0569	-5.67369	8.77569	1.04255	1.23061	-1.68207	-2.14745	0.182888	2.89593	-3.11448	2.60428
PETDB-2021-DMP02	ZHENG, 2009	WEBSTERITE	3.04335	7.66944	1.20732	6.28473	1.87936	0.644993	1.94557	0.295933	1.62256	0.296943	0.750083	0.107082	0.662412	0.0991389		-1.50971	3.64112	-6.40904	-3.90324	-0.0338012	4.03108	-1.24	-4.53766	-0.456326	-10.0172	-1.3049	-2.65251	1.90951	-0.861121
PETDB-2021-DMP04	ZHENG, 2009	WEBSTERITE	11.9202	27.9771	3.56783	14.0965	2.62019	0.767274	2.05948	0.291342	1.54775	0.283216	0.726212	0.105402	0.65753	0.097911	Eu	3.83412	-7.87921	-6.10981	6.7108	3.56477	37.0132	-10.845	0.46274	7.4824	-2.33918	-1.86328	-4.17981	2.7391	-2.08896
PETDB-2021-DMP06	ZHENG, 2009	CLINOPYROXENITE	11.5147	46.2161	8.86541	46.0598	10.0849	2.82942	6.87756	0.84289	3.76597	0.580627	1.27735	0.163675	0.932343	0.13118		0.829583	-2.10526	0.174089	2.76612	-0.445138	2.88818	-9.62466	2.79146	12.0824	-3.22886	-6.07738	-3.72077	0.251886	0.90769
PETDB-2075-CLB05-01	XIAO, 2010	WEHRLITE	1.7123	5.74708	0.967682	4.76497	1.18744	0.383627	1.11746	0.168381	0.93127	0.172371	0.434581	0.060397	0.352552	0.048241		-0.447726	0.82595	-4.18989	0.739286	-7.23153	6.56303	2.51892	-0.952267	-1.9716	-4.23854	-3.42637	0.661648	6.83404	-3.51791
PETDB-2075-CLB05-22	XIAO, 2010	LHERZOLITE	1.10128	2.98704	0.420749	1.80268	0.391219	0.124607	0.36831	0.0579895	0.345147	0.0701671	0.197026	0.0307385	0.201929	0.0310265		-1.67134	3.00138	2.62163	1.27395	-13.0625	13.2794	-0.456671	-3.35076	1.51388	0.238748	-1.48725	2.46155	-3.84332	3.42168
PETDB-2075-CLB05-25	XIAO, 2010	LHERZOLITE	2.08738	5.31011	0.720835	3.07547	0.717361	0.241748	0.762326	0.128217	0.809232	0.17101	0.487115	0.0751245	0.476031	0.0690972		-2.00111	4.11981	4.46889	-0.791425	-11.437	9.88565	5.87865	-1.37152	-3.66287	-4.99466	-2.57707	7.32077	3.48498	-1.28977
PETDB-2075-CLB05-30	XIAO, 2010	LHERZOLITE	2.40769	6.52753	0.973036	4.52628	1.12301	0.370121	1.10839	0.172808	0.995734	0.192962	0.512304	0.0754447	0.469409	0.0687766		-1.72691	3.61166	-5.53044	-1.1729	-7.94976	5.74877	5.56108	1.65178	-2.37902	-8.11331	-3.33889	7.77817	4.31319	-1.74773
PETDB-2075-CLB05-35	XIAO, 2010	WEHRLITE	3.43521	7.53286	1.00305	4.47479	1.13457	0.381996	1.16191	0.181483	1.02594	0.190692	0.47563	0.064695	0.367288	0.048768		-0.139367	0.0379371	-1.66218	1.69972	-6.23401	3.24209	3.74188	0.823902	-1.35189	-4.65393	-2.93262	7.82501	4.93929	-2.46399
PETDB-2075-CLB05-46	XIAO, 2010	WEHRLITE	3.11883	8.68789	1.26802	5.64625	1.29445	0.416428	1.22631	0.188982	1.07694	0.20544	0.531746	0.0753763	0.445339	0.0612061		-2.5367	5.05304	-2.46035	-0.594146	-11.3391	6.77649	6.63536	-0.535734	-0.283586	-6.61811	-3.31896	-5.77968	-1.03584	2.01018
PETDB-2075-CLB05-80	XIAO, 2010	WEHRLITE	2.977	7.31106	1.0527	4.92481	1.28116	0.429394	1.29406	0.200075	1.12306	0.208741	0.525199	0.0727155	0.423685	0.0581179		0.235815	-0.799703	-1.6169	2.60028	-6.48469	2.23656	5.20837	0.037683	-2.34261	-5.11777	-2.74093	3.87935	5.92116	-3.13691
PETDB-2077-FS6-18	XU, 2010	PERIDOTITE	0.56383	1.213	0.151884	0.612985	0.123111	0.0375199	0.105311	0.0157261	0.0897203	0.0179715	0.0515996	0.00858459	0.0626979	0.0111072	Eu	0.683908	-1.38243	1.25602	0.4894	2.59258	-29.2078	-4.26281	-7.49362	1.95493	-5.4133	1.17576	-6.68921	-2.0345	0.974308
PETDB-2077-FS6-29	XU, 2010	PERIDOTITE	0.613162	1.32379	0.164276	0.620953	0.0916285	0.0228176	0.0512054	0.0061252	0.0289333	0.00518327	0.0146163	0.00263702	0.0229425	0.00524205	Eu	3.92581	-8.06996	-3.36709	7.0608	2.9534	-32.8894	-10.166	-11.229	7.1602	-10.6333	-2.55781	5.48086	4.28428	-2.92493
PETDB-2077-FS6-55	XU, 2010	PERIDOTITE	0.747356	1.98676	0.272456	1.13083	0.231216	0.071983	0.208994	0.0325668	0.193854	0.0398924	0.114711	0.0185169	0.126914	0.0204643		-1.66369	4.01884	0.909688	-4.16704	0.528899	-0.0235652	4.49681	8.55594	-3.07277	-2.70138	-1.95656	8.92318	4.88777	-2.55078
PETDB-2077-FS6-56	XU, 2010	PERIDOTITE	0.245967	0.402447	0.0439265	0.166625	0.0319793	0.0096009	0.0266487	0.00398659	0.0234406	0.00504427	0.0163582	0.00324069	0.0296133	0.00683349		2.48626	-6.40775	-0.166965	11.0834	-3.09304	-12.7191	6.59493	-0.335247	11.6218	-15.9288	-9.12118	-14.7186	2.11478	0.492554
PETDB-2077-FS7-10	XU, 2010	PERIDOTITE	0.276724	0.473874	0.0499007	0.181193	0.0361007	0.011728	0.0363101	0.00614223	0.0403669	0.00925422	0.0298871	0.00545855	0.0425796	0.00783988	Eu	-1.17009	3.01611	-2.15557	-4.63505	6.17865	-34.8445	-4.44703	7.75835	0.9172	2.82469	3.05897	13.7198	-5.37866	3.15638
PETDB-2077-FS7-9	XU, 2010	PERIDOTITE	0.478918	1.08187	0.129282	0.479771	0.0863618	0.0262795	0.0763257	0.0122155	0.0769578	0.0172012	0.0549098	0.0100089	0.0783668	0.0145181		-0.225454	0.17333	-0.552295	-0.0476988	7.9523	-9.3811	-4.59292	22.1547	14.8624	-4.43791	-6.93247	0.0892445	-3.25084	3.70043
PETDB-2080-FJ-FJ-SJ70	FUKUDA, 2008	BASALT	7.43019	19.8435	2.95601	14.0146	3.78682	1.31781	4.19369	0.696152	4.25513	0.862814	2.35654	0.35055	2.16466	0.309963		-0.26587	0.219812	-3.7129	1.55516	-4.37331	1.3697	1.54212	3.90326	2.04144	-3.05466	-3.02325	3.10296	1.15218	-0.0119506
PETDB-2080-FJ-FJ-HO-IV	FUKUDA, 2008	BASALT	7.48688	20.1744	2.98608	13.9531	3.6698	1.26851	4.03132	0.672696	4.16398	0.86022	2.40434	0.367044	2.3288	0.342573		-0.307797	0.370016	1.91407	1.10958	-3.42619	0.675068	1.80094	3.49165	1.06739	0.0256334	-1.46133	4.8696	-0.478431	0.756718
PETDB-2080-FJ-FJ-JB3	FUKUDA, 2008	BASALT	7.46963	19.7803	2.90994	13.5876	3.57032	1.23023	3.8885	0.644033	3.95169	0.809694	2.2486	0.341959	2.16792	0.319608		-0.669781	1.43759	0.690094	-0.820372	-3.5048	6.97667	-3.74996	0.630085	1.8478	1.21169	-1.80774	6.86216	0.833296	-0.122384
PETDB-2080-FJ-FJ-SJ77	FUKUDA, 2008	BASALT	7.84878	20.7582	3.05741	14.3054	3.7668	1.29716	4.0927	0.675801	4.12924	0.842056	2.32703	0.352226	2.22354	0.326623		-1.39722	2.76357	-0.0845374	-0.6572	-5.11827	3.77256	1.05423	0.865783	1.7054	0.244746	-1.81287	3.59581	-2.04653	2.06969
PETDB-2080-NJ-NJ-NIJ	FUKUDA, 2008	BASALT	3.41362	9.17238	1.42531	7.21709	2.25217	0.836857	2.84106	0.502242	3.26342	0.699507	2.01089	0.313845	2.02831	0.3033		-0.18642	0.244586	1.0856	0.0983069	3.31071	-8.03766	4.83617	4.63367	1.66413	-2.84627	-1.42694	4.61496	-1.05826	1.0999
PETDB-2080-TK-TK-TKN-102	FUKUDA, 2008	BASALT	2.67335	7.17766	1.11893	5.6702	1.73945	0.635481	2.10914	0.362786	2.28638	0.476045	1.33417	0.204052	1.2999	0.192737		0.501718	-1.4058	-0.979863	2.16571	2.32048	-7.90129	3.3894	3.65305	3.4563	3.48808	-1.89895	7.39556	-1.52252	1.44029
PETDB-2080-TM-TM-OTN5-1	FUKUDA, 2008	GABBRO	1.09708	3.57231	0.696758	4.45854	1.99639	0.83371	3.08296	0.573718	3.78828	0.799137	2.20909	0.326653	1.9849	0.278578		-1.16362	2.65261	-9.51201	-2.43885	-0.180584	1.67196	-0.549642	2.44958	1.56241	-1.34116	-2.68313	2.07917	1.78985	-0.507917
PETDB-2093-53-1047	WOODHEAD, 2011	BASALT	1.20258	2.89097	0.452856	2.48117	0.945535	0.381326	1.38808	0.259421	1.75968	0.389698	1.15387	0.186012	1.24998	0.195927		0.215159	-0.311223	-9.42874	-0.753379	5.05948	-4.66856	-0.851779	-13.5265	3.51073	-2.57547	-3.84445	-6.9938	4.16537	-2.0363
PETDB-2093-53-2526	WOODHEAD, 2011	BASALT	6.58392	16.4341	2.36419	11.2171	3.31327	1.23767	4.29833	0.789233	5.38761	1.21531	3.66076	0.593507	3.9405	0.598254		-1.73261	4.01331	-1.49205	-3.30109	-5.33509	12.5152	-4.48164	-1.34584	-0.229359	-6.5144	-1.0606	-1.08215	1.03855	-0.291072
PETDB-2093-AN12D	WOODHEAD, 2011	BASALT	14.121	32.5031	4.45592	20.3827	5.56187	1.97927	6.48906	1.1172	7.13399	1.51829	4.37356	0.689429	4.52961	0.691936		-1.93722	4.51165	-3.13226	-3.85499	-4.10566	9.9594	-3.14831	1.56349	0.478699	-5.10676	-2.80985	-1.51018	2.94557	-1.15197
PETDB-2093-AN3	WOODHEAD, 2011	BASALT	3.87431	8.93972	1.31855	6.67446	2.13011	0.788342	2.6317	0.452707	2.85104	0.597087	1.70529	0.270402	1.81956	0.289924		-0.658815	1.58773	-5.81789	-1.84614	1.43394	-1.45726	1.2194	13.1766	1.82287	-0.485507	-5.26184	-9.86607	7.03296	-3.35873
PETDB-2093-GU7I	WOODHEAD, 2011	GABBRO	0.595609	1.52458	0.255651	1.48283	0.589524	0.235517	0.835962	0.150426	0.974851	0.206768	0.591383	0.0932506	0.621771	0.0980731	Eu	-0.731901	1.63838	-14.783	-1.14462	-1.74594	-21.4942	4.49521	-24.7871	-2.51491	3.38417	-1.43614	-6.74943	3.62857	-1.92689
PETDB-2093-GU7II	WOODHEAD, 2011	GABBRO	1.20305	3.28855	0.557621	3.18461	1.22483	0.487371	1.73757	0.316138	2.07645	0.444273	1.26896	0.19714	1.27611	0.192726		0.253985	-0.346941	-7.06324	-0.481036	2.06925	-2.52571	2.20992	5.37934	-1.12149	-11.1453	-2.38738	-1.42989	6.34228	-3.63709
PETDB-2093-SA4I	WOODHEAD, 2011	GABBRO	0.80444	1.67838	0.239447	1.21645	0.399149	0.148282	0.492066	0.0833101	0.512363	0.104648	0.292648	0.0458042	0.307413	0.0493909	Eu	0.555042	-1.27163	-20.1844	1.37125	-0.212825	-25.8592	-1.58675	-16.6899	2.47266	4.64839	-2.45058	-8.39166	2.47102	-1.21812
PETDB-2093-SA4II	WOODHEAD, 2011	GABBRO	2.67128	6.40389	0.976506	5.12802	1.77659	0.684191	2.37173	0.42052	2.69088	0.56057	1.5559	0.234304	1.46681	0.213921		-1.06373	1.64905	-2.34942	0.549374	4.5052	-14.4761	7.80603	5.12988	7.63524	-6.57161	-2.75646	17.1519	-8.32433	6.96069
PETDB-2093-SAN	WOODHEAD, 2011	GABBRO	2.89785	6.54823	0.945456	4.6752	1.42311	0.515357	1.68457	0.284376	1.76484	0.366715	1.04677	0.167086	1.13913	0.184855		-0.0742219	0.742056	-5.45443	-2.6001	1.6509	3.0714	-0.907744	-5.20811	-1.95309	-8.32128	-4.8392	-16.4571	13.9127	-7.57273
PETDB-2220-UV001_04	AGASHEV, 2013	PERIDOTITE	1.58063	2.60175	0.292579	1.18251	0.272869	0.0897254	0.269892	0.0425633	0.251387	0.0509574	0.145407	0.0237422	0.168964	0.0290896		0.0399972	0.0674955	4.49244	-0.629791	1.06254	-0.305131	-0.0400116	6.40827	0.55496	1.91474	-3.06215	18.7108	5.60242	-3.03452
PETDB-2220-UV003_01	AGASHEV, 2013	PERIDOTITE	1.06629	2.01335	0.232958	0.926728	0.211992	0.0715921	0.225216	0.0374919	0.232325	0.0480488	0.134216	0.0204323	0.129033	0.0188688		0.593865	-0.329153	1.28619	-3.46585	5.99593	2.27438	-2.07992	-6.27017	-7.07008	-3.90244	3.24331	2.16145	7.52784	-5.65625
PETDB-2220-UV003_02	AGASHEV, 2013	PERIDOTITE	0.970618	2.17861	0.272222	1.12366	0.280019	0.101424	0.350424	0.0653444	0.458418	0.106031	0.323202	0.051959	0.334152	0.0480389		0.0637393	0.861653	0.823013	-4.77441	7.6996	1.42439	-2.65994	-6.65084	-6.44532	-3.60829	4.25874	3.91791	4.4226	-3.92223
PETDB-2220-UV003_05	AGASHEV, 2013	PERIDOTITE	1.49106	3.40177	0.434871	1.7803	0.379418	0.120523	0.35326	0.0545855	0.314415	0.0611153	0.162507	0.0238543	0.14699	0.021188		-2.54522	5.64505	-1.16561	-4.2851	-0.153221	0.435479	0.931515	9.17103	1.42411	1.85885	1.56668	19.2713	-8.13111	5.93979
PETDB-2220-UV024_05	AGASHEV, 2013	PERIDOTITE	1.74194	3.31432	0.379802	1.49865	0.350204	0.121402	0.394766	0.0680285	0.433578	0.0906981	0.250699	0.0368644	0.219663	0.0297064		0.111746	0.433798	-0.0520784	-3.31292	6.12253	1.16873	-3.71555	-2.81643	-3.64943	0.775658	4.45774	22.8813	-0.153332	-0.978825
PETDB-2220-UV027_01	AGASHEV, 2013	PERIDOTITE	1.12748	2.53557	0.332134	1.43797	0.357931	0.123469	0.395108	0.0668438	0.421737	0.0890262	0.254599	0.0397929	0.258532	0.0389307		-0.222582	1.0188	0.646712	-2.83955	2.26587	2.89092	-1.22303	-4.50889	-4.15064	-1.08197	1.83951	-0.51763	3.41285	-2.67317
PETDB-2220-UV032_04	AGASHEV, 2013	PERIDOTITE	1.25332	2.26731	0.237409	0.824479	0.143912	0.0435015	0.124076	0.0190715	0.111642	0.0224335	0.0624038	0.00965404	0.0629162	0.00959429		-0.529962	2.13118	3.22147	-5.23227	2.79452	8.75378	-4.55708	-4.64266	-6.96493	12.1673	4.0063	-3.45955	4.8604	-4.05706
PETDB-2220-UV033_04	AGASHEV, 2013	PERIDOTITE	0.578581	1.14299	0.133796	0.531915	0.122817	0.0420748	0.134935	0.0229214	0.144156	0.029856	0.0820278	0.0120377	0.0718519	0.00976411		-0.244619	1.14933	2.92013	-3.28817	2.34731	5.18698	-3.61802	14.6071	-3.89567	-0.479945	2.53476	20.3769	2.64555	-2.35892
PETDB-2220-UV208_02	AGASHEV, 2013	PERIDOTITE	0.827791	1.47661	0.171788	0.723516	0.197505	0.072416	0.24398	0.0423132	0.261607	0.0511953	0.128314	0.0166953	0.0865614	0.010097		0.950147	-1.55963	1.05186	-0.88816	3.95015	3.45149	-6.16156	5.78304	-3.10851	2.39061	6.92821	-16.5235	-3.82065	0.969885
PETDB-2220-UV257_02	AGASHEV, 2013	PERIDOTITE	0.659103	1.24328	0.147557	0.617725	0.163951	0.0603196	0.209102	0.0387544	0.269769	0.0625332	0.194811	0.0328431	0.227731	0.0362139		2.9848	-5.0934	-1.6284	-0.366966	9.30076	0.532732	-4.95349	-3.11399	-6.97638	4.22198	2.53187	9.47684	13.8656	-9.46521
PETDB-2220-UV268_02	AGASHEV, 2013	PERIDOTITE	1.371	2.91333	0.354545	1.40852	0.298434	0.0966392	0.293561	0.0479544	0.299112	0.0641969	0.191759	0.0320645	0.227258	0.0378525		-1.36685	4.04737	1.29848	-6.72029	2.90823	7.37687	-2.14619	-4.09118	-6.52742	-8.29021	0.925734	6.88181	8.21807	-5.36882
PETDB-2220-UV285_02	AGASHEV, 2013	PERIDOTITE	0.603933	1.03066	0.115434	0.463231	0.111739	0.0385631	0.123222	0.0206859	0.128434	0.026519	0.0739795	0.011287	0.0718326	0.0106521		-0.994585	2.04542	4.93987	-1.44022	1.58085	-3.59232	2.68517	3.42946	-1.2049	-11.6033	5.68507	12.8699	-10.2093	6.52121
PETDB-2303-BRP-MB65B	PERINELLI, 2011	BASALT	40.611	82.6756	10.0497	40.5125	8.54202	2.6675	7.57457	1.11442	6.00167	1.07957	2.64361	0.357443	2.0378	0.273808		1.02227	-2.00832	-3.18197	0.427516	4.68161	-0.0935201	-6.94626	6.1351	3.29891	11.2963	1.67718	11.701	-2.96196	1.41037
POLARK20-2-217-008	NAURET, 2011	BASALT	4.98716	14.6362	2.41101	12.7039	4.15998	1.57181	5.41486	0.968277	6.33019	1.35431	3.85067	0.588839	3.69601	0.532886		-0.0569553	0.247787	-1.59147	-0.673023	-0.00043638	2.73238	-2.7853	0.862192	1.12126	3.38223	-1.51745	9.04424	2.38249	-1.31733
POLARK20-2-217-009	NAURET, 2011	BASALT	5.06244	14.9292	2.46349	12.9795	4.2443	1.60315	5.52336	0.98823	6.46692	1.38513	3.94259	0.603409	3.78936	0.546402		-0.14914	0.465402	-1.46054	-0.919781	-0.134007	3.42887	-3.09901	0.83982	0.574133	3.36824	-0.439659	9.71066	1.04952	-0.654092
POLARK20-2-219-001	NAURET, 2011	BASALT	4.80116	14.129	2.32692	12.2384	3.99309	1.50776	5.19613	0.930675	6.103	1.31118	3.74683	0.576146	3.63724	0.527415		0.0241379	0.134906	-1.40154	-0.903593	0.835544	2.56873	-3.05734	0.0725663	0.0491093	4.06195	0.451105	10.7974	0.476341	-0.487696
POLARK20-2-219-002	NAURET, 2011	BASALT	5.93478	16.1703	2.51709	12.6157	3.76258	1.35774	4.45414	0.757671	4.72134	0.971579	2.68772	0.404971	2.53634	0.369051		0.249597	-0.490189	-1.67621	-0.112925	3.65242	-4.38461	0.318537	2.38797	1.75307	3.35945	-1.18691	9.45155	0.648289	-0.256455
PETDB-2334-80-438	ALARD, 2011	LHERZOLITE	0.0120149	0.0480313	0.0127015	0.115144	0.0938107	0.0489869	0.219896	0.048234	0.366179	0.0865993	0.264949	0.0432208	0.290583	0.0453677	Ce	0.124395	45.5493	27.0152	-0.737849	-1.25191	4.22753	-0.499343	3.50646	-3.38276	-1.92604	0.359576	3.15232	4.5262	-3.06051
PETDB-2334-80-441	ALARD, 2011	LHERZOLITE	0.564951	0.994466	0.134758	0.713581	0.292871	0.123811	0.469625	0.0903598	0.621662	0.13769	0.404268	0.0644304	0.428713	0.0668444		-0.711638	1.99652	2.08933	-3.30874	3.48788	-1.73764	2.31485	4.70428	-2.40784	-3.03508	-1.63797	1.46517	5.85515	-3.40398
PETDB-2334-80-442	ALARD, 2011	LHERZOLITE	4.23984	3.04573	0.211575	0.699352	0.183677	0.0719558	0.266141	0.0518157	0.369144	0.0851537	0.258865	0.0421837	0.282637	0.0437121		4.94645	-9.88963	11.3552	8.93334	0.921234	-1.43042	-2.86842	-0.162351	-2.85688	0.0630914	2.31816	5.72361	7.05959	-5.58948
PETDB-2334-MTF-10	ALARD, 2011	LHERZOLITE	1.24888	1.84597	0.208823	0.939603	0.316019	0.127844	0.475586	0.0916048	0.63977	0.144338	0.429272	0.0684952	0.449588	0.0681174		0.716452	-1.28488	5.46641	0.170858	1.94163	-2.40884	2.94068	2.46625	-3.5038	-1.13848	-0.169212	4.25443	5.78552	-3.78905
PETDB-2334-MTF-15	ALARD, 2011	LHERZOLITE	0.273425	0.660135	0.11174	0.683664	0.313442	0.133488	0.502258	0.0949723	0.640013	0.139372	0.405239	0.0645144	0.432499	0.0684471		-5.71546	14.4082	-16.6117	-13.0198	4.13346	-1.11979	8.24532	9.03825	-2.28809	-2.53672	-5.75846	0.803816	5.74536	-1.79759
PETDB-2334-MTF-37	ALARD, 2011	LHERZOLITE	0.271371	0.66785	0.113221	0.685567	0.304403	0.127795	0.475029	0.0890596	0.597968	0.130458	0.381882	0.0614485	0.41756	0.0671002		-4.44689	11.1231	-19.1279	-10.9653	4.60585	0.626073	3.04309	3.67828	-0.834469	-5.46514	-4.29032	0.735317	4.12965	-1.32322
PETDB-2334-MTF-F	ALARD, 2011	LHERZOLITE	0.235795	0.463536	0.0716352	0.430619	0.207346	0.0906122	0.347224	0.066115	0.443034	0.0950056	0.270717	0.0422299	0.27836	0.0435627		-5.30339	13.6118	-13.6925	-13.3562	4.1941	4.152	3.03379	8.92088	-3.89717	-2.55839	-2.61975	1.2708	4.25476	-1.66428
PETDB-2334-PG	ALARD, 2011	LHERZOLITE	1.75312	2.3566	0.240984	0.989789	0.298813	0.118276	0.436458	0.0842638	0.592962	0.134531	0.399325	0.0628904	0.402414	0.0587437		5.60968	-10.7349	-0.829575	7.46897	6.33911	-0.60828	-8.49945	-2.01885	-2.95224	1.91769	5.64165	7.32145	5.06887	-5.25207
PETDB-2334-PG-01	ALARD, 2011	LHERZOLITE	1.20722	1.99346	0.224882	0.945439	0.269253	0.102428	0.364077	0.0682326	0.4716	0.106562	0.318676	0.0509913	0.333198	0.0497817		2.3067	-4.16056	-4.7109	0.365037	9.00948	-4.27262	-2.39235	-1.68213	-3.36068	-1.33176	1.81351	6.8999	7.13753	-5.35798
PETDB-2334-PG-02	ALARD, 2011	LHERZOLITE	0.279223	0.66301	0.110813	0.6721	0.30613	0.13039	0.491317	0.0931245	0.629333	0.137393	0.400208	0.0637697	0.427455	0.0675779		-3.38288	8.51235	-13.4272	-9.42055	6.66554	-1.96215	3.00138	4.86998	-1.82005	-5.89542	-2.14972	1.38265	3.00122	-1.20185
PETDB-2334-PG-03	ALARD, 2011	LHERZOLITE	3.80959	9.21051	1.07227	3.76018	0.640815	0.197409	0.590894	0.0980318	0.631813	0.139376	0.417634	0.0674895	0.442768	0.0654702		0.516981	-0.211193	-0.531089	-3.63459	8.61268	-1.78677	-1.35319	-0.475309	-4.70386	-3.21078	1.12211	6.95634	7.99209	-5.52636
PETDB-2334-PG-05	ALARD, 2011	LHERZOLITE	0.268387	0.607431	0.101562	0.631893	0.304107	0.131603	0.499919	0.0948231	0.638015	0.138595	0.40318	0.0645967	0.43906	0.0709841		-5.16356	13.1156	-13.9303	-12.7219	4.86454	1.23334	4.58553	4.08683	-3.18431	-5.71795	-2.84816	-1.52937	3.30814	-0.998474
PETDB-2334-PG-06	ALARD, 2011	LHERZOLITE	3.96638	2.79407	0.218766	0.870387	0.315395	0.136136	0.534487	0.106353	0.749285	0.167656	0.492581	0.078267	0.520087	0.0814328	Ce	0.160992	-51.7432	-24.8227	-1.42838	2.73459	0.099764	-1.02084	-0.231344	-1.14973	-2.52546	-0.889071	3.52775	4.64521	-2.9407
PETDB-2334-PG-2N	ALARD, 2011	LHERZOLITE	0.266919	0.555048	0.0827752	0.460003	0.193823	0.0822747	0.313964	0.0610521	0.426977	0.0965053	0.289636	0.0471612	0.319854	0.0506509		-4.67178	11.9048	-11.9412	-11.8769	2.55179	5.48036	2.60247	0.580029	-4.47935	-1.42466	-2.14992	2.97216	4.87	-2.21832
PETDB-2334-PG-41	ALARD, 2011	LHERZOLITE	3.32832	4.59588	0.402486	1.30378	0.264386	0.093671	0.325819	0.062426	0.455348	0.109512	0.344769	0.0566488	0.367981	0.0528352		6.67688	-12.2923	-2.30927	7.1309	11.0864	-3.43199	-7.43767	-8.06183	-7.07192	-0.443805	8.07813	15.1399	8.87	-8.11266
PETDB-2334-PG-42	ALARD, 2011	LHERZOLITE	0.245702	0.742912	0.134469	0.805531	0.335593	0.13915	0.51977	0.0995132	0.688952	0.154412	0.457565	0.0728763	0.477508	0.0721165		-0.926521	2.61212	-2.55861	-4.33123	3.57822	1.56948	-0.996166	2.16962	-2.27632	-1.64823	-0.529298	6.54434	4.48744	-2.80793
PETDB-2334-PG-43	ALARD, 2011	LHERZOLITE	0.222788	0.726472	0.134375	0.79643	0.316477	0.128818	0.475093	0.0904441	0.6269	0.141319	0.421798	0.0675775	0.443974	0.0669499		0.808967	-1.2946	6.64661	-0.694545	3.08695	0.639256	-1.63698	0.270653	-2.65526	-1.86146	0.428033	4.44742	5.45707	-3.80762
PETDB-2334-PG-45	ALARD, 2011	LHERZOLITE	0.0712791	0.362258	0.0845136	0.551468	0.222754	0.0901017	0.333068	0.0644186	0.459798	0.107317	0.330614	0.0541038	0.357539	0.0533042		0.393151	0.0713768	-17.948	-3.75776	6.07319	3.56514	-4.83785	-5.95823	-3.80799	-0.632611	0.490639	7.13629	8.67434	-5.82294
PETDB-2334-PG-46	ALARD, 2011	LHERZOLITE	0.964467	1.57613	0.181484	0.795967	0.251379	0.100355	0.373671	0.0730631	0.523679	0.121536	0.36999	0.0597997	0.392206	0.0585318		3.48358	-6.73815	-0.283265	3.91217	5.17932	-1.61269	-3.94074	-0.594467	-3.20174	0.443024	2.77488	7.5535	6.28901	-5.13488
PETDB-2341-08RDCRB022	BACON, 2012	GABBRO	3.56026	9.4108	1.49987	7.88363	2.54233	0.933451	3.07608	0.519661	3.19224	0.647698	1.77825	0.268875	1.71243	0.256742		-0.27293	0.43544	-2.60581	0.173165	2.10148	-8.48523	7.9325	6.05319	0.385026	-3.32871	-3.35582	-0.416536	3.15826	-1.2529
PETDB-2341-08RDMLC021B	BACON, 2012	GABBRO	2.82555	6.84431	1.02976	5.20373	1.59594	0.574358	1.85443	0.306873	1.84821	0.369158	1.00321	0.151097	0.964845	0.145914	Eu	-1.20464	3.07697	-1.92714	-3.99026	2.30398	-34.7321	1.89168	2.29086	-2.21127	-2.85318	-1.64624	0.731368	4.87447	-2.72407
PETDB-2349-HIR-B-9	ACKERMAN, 2013	BASANITE	51.7321	102.585	12.3358	49.1818	9.86944	2.96812	8.04616	1.12376	5.74027	0.988206	2.34731	0.312837	1.78734	0.244371		-0.515169	1.56926	2.79795	-3.56512	6.12299	2.34902	-9.59376	-6.35304	8.30699	9.80063	-6.10745	11.7275	5.13739	-2.2515
PETDB-2349-HIR03	ACKERMAN, 2013	LHERZOLITE	0.54536	1.42686	0.185134	0.709436	0.123067	0.0357054	0.0970238	0.014232	0.0802532	0.0157946	0.04376	0.00684312	0.0456094	0.00717062		3.09268	-6.741	8.26549	6.52194	3.41799	2.01553	-17.0736	1.65685	18.0195	12.8182	-4.86965	-2.2412	-2.95881	2.43741
PETDB-2349-HIR04	ACKERMAN, 2013	PERIDOTITE	1.88533	3.3515	0.371102	1.39421	0.26493	0.0793546	0.216991	0.0309985	0.164522	0.0298111	0.0753557	0.0107807	0.0665141	0.0098496		2.35231	-4.51557	3.08391	1.03005	10.8493	-0.806751	-14.9057	-3.12961	11.1637	14.6582	-3.39017	7.80692	2.32943	-1.50399
PETDB-2349-HIR05	ACKERMAN, 2013	LHERZOLITE	0.493747	1.36433	0.178712	0.671989	0.109872	0.031173	0.0835205	0.0122208	0.0697326	0.0140766	0.0404447	0.00661134	0.0462832	0.00765659		0.970855	-1.13524	2.12097	-3.72643	9.87214	11.332	-21.9434	-12.7087	12.4719	8.28166	-5.94245	10.1889	7.63544	-4.2926
PETDB-2349-HIR06	ACKERMAN, 2013	LHERZOLITE	3.00744	6.37011	0.786224	3.13842	0.617445	0.184673	0.501452	0.0708502	0.37054	0.0659711	0.163322	0.0228014	0.136793	0.0196377		1.19263	-2.1488	1.18707	-0.68281	8.32364	1.4686	-13.6916	-4.2565	10.94	11.8155	-5.04551	14.0071	3.63092	-1.81174
PETDB-2349-HIR16	ACKERMAN, 2013	PERIDOTITE	2.63605	5.48996	0.663942	2.57964	0.474647	0.137034	0.358533	0.0488336	0.247035	0.0429106	0.104688	0.0145539	0.0878068	0.0127843		3.45547	-6.79179	17.0974	2.77467	17.487	-8.64386	-15.8374	-2.33279	17.6355	15.9746	-6.52886	11.9532	3.30216	-1.65908
PETDB-2349-TEI-B-11	ACKERMAN, 2013	BASANITE	65.7577	124.564	14.4389	55.8733	10.764	3.19207	8.54992	1.18236	5.99453	1.0275	2.43732	0.325281	1.86543	0.256496		-0.367139	1.27166	-3.74036	-3.6668	7.63952	2.97012	-12.7559	-1.47012	11.0098	14.1666	-6.25675	12.1659	3.63497	-1.34788
PETDB-2349-TEI2B	ACKERMAN, 2013	PERIDOTITE	0.674818	1.51378	0.205292	0.907284	0.204872	0.063207	0.173765	0.0244632	0.126147	0.0221175	0.0542857	0.0076061	0.046483	0.00689966		0.569004	-1.06031	5.27809	-0.298471	4.52642	0.3285	-8.06101	-5.91095	7.81798	10.5875	-4.76188	8.65857	3.29562	-1.43347
PETDB-2349-10ZIN2	ACKERMAN, 2013	LHERZOLITE	0.211253	0.736146	0.125406	0.600289	0.128172	0.0375293	0.0984374	0.0134465	0.0690081	0.0123808	0.0318236	0.00474836	0.0312099	0.00500027		1.56371	-3.51948	10.0054	3.49812	1.72341	-1.23868	-6.2501	-3.95325	7.82518	12.5529	-3.56479	-5.03283	0.677202	0.00544353
PETDB-2349-10ZIN3	ACKERMAN, 2013	HARZBURGITE	0.708046	1.3583	0.160096	0.634623	0.130818	0.0404069	0.113528	0.0165805	0.0893305	0.016272	0.0409404	0.00577499	0.0348399	0.00501175		3.06349	-6.32417	6.0239	4.20735	11.8106	-10.207	-7.70083	-2.46771	10.2846	8.47979	-2.52288	-3.75024	-0.457293	0.23495
PETDB-2349-10ZIN4	ACKERMAN, 2013	LHERZOLITE	1.30717	2.98362	0.39124	1.63434	0.335401	0.100666	0.271987	0.0379371	0.194466	0.0337982	0.0815186	0.0110846	0.0648325	0.00909131		0.551669	-1.20468	5.74064	0.266131	5.47189	-1.30744	-9.63883	-5.15736	11.7623	12.6607	-5.21096	10.8455	-0.257659	1.0146
PETDB-2349-10ZIN5	ACKERMAN, 2013	PERIDOTITE	0.497933	1.0182	0.121199	0.467088	0.0877234	0.0260583	0.0712123	0.0103071	0.0564915	0.0107692	0.0291158	0.0045138	0.0304467	0.00495051		2.0354	-3.94297	7.25571	1.10133	6.97972	4.23317	-16.2209	-6.29893	10.7677	19.6573	-2.94721	12.845	1.48883	-0.98975
PETDB-2349-10ZIN6	ACKERMAN, 2013	LHERZOLITE	1.58231	2.7197	0.297179	1.11066	0.207858	0.0613877	0.164669	0.0229859	0.119012	0.0211102	0.0525628	0.00746673	0.0461392	0.00689926		2.08476	-3.89751	2.47558	0.0596679	11.7517	0.635591	-17.2519	-4.22525	13.3452	17.2788	-4.43124	6.66764	2.53167	-1.43921
PETDB-2349-TEI-B-10	ACKERMAN, 2013	BASANITE	41.9731	82.2571	9.83331	39.2956	8.09702	2.48326	6.88973	0.986928	5.17167	0.909873	2.19712	0.295895	1.69794	0.231873		-0.0640154	0.313508	-1.66686	-1.761	6.53979	-0.669781	-9.34572	-1.3072	10.0355	13.7341	-4.47324	13.8056	-0.121464	0.814534
PETDB-2349-ZIN09	ACKERMAN, 2013	LHERZOLITE	0.525358	1.35955	0.204298	0.974033	0.244488	0.0790636	0.229405	0.0344518	0.192186	0.0367807	0.0992468	0.0153576	0.103815	0.0170174		-1.06257	2.2215	5.30829	-1.61279	1.86997	-3.58094	0.616422	-1.56625	5.59677	8.17849	-5.47921	2.38402	1.77924	0.102126
PETDB-2349-ZIN11	ACKERMAN, 2013	LHERZOLITE	3.15531	6.03607	0.706644	2.78631	0.577667	0.180406	0.515396	0.0769503	0.425791	0.079737	0.206073	0.0297895	0.183569	0.0268699		1.13169	-2.17072	1.67538	-0.132386	8.99387	-3.00732	-10.053	-2.59453	10.0235	10.7459	-4.15192	10.3315	1.41922	-0.481831
PETDB-2349-ZIN14	ACKERMAN, 2013	LHERZOLITE	0.388641	0.877428	0.118752	0.529173	0.12879	0.0422629	0.125633	0.0193732	0.110219	0.0211552	0.0560295	0.00831466	0.0527305	0.00796253		1.47287	-3.26047	6.98351	2.7521	5.56568	-8.12417	-1.07625	-3.13386	5.9794	5.77615	-3.39735	18.7809	1.40489	-0.468323
PETDB-2349-ZIN19	ACKERMAN, 2013	PERIDOTITE	1.18894	2.43361	0.301307	1.23754	0.263796	0.0818115	0.22941	0.0332401	0.176596	0.0315771	0.077721	0.0106991	0.0629044	0.00881524		2.49478	-4.93706	4.98494	2.27618	8.11312	-1.43194	-11.4247	-7.66632	8.3413	12.7753	-2.84869	6.99101	3.12192	-2.05284
PETDB2357-BR05	CHOI, 2012	LHERZOLITE	3.38445	7.59847	1.02924	4.78311	1.46025	0.561732	2.01029	0.378021	2.60683	0.582263	1.69971	0.261598	1.61963	0.226228		-1.61486	3.66263	-1.03446	-2.97946	-0.663374	-1.45052	5.80473	-3.07158	-1.62896	2.15141	-2.87352	4.63907	3.82257	-1.6399
PETDB2357-BR08	CHOI, 2012	LHERZOLITE	0.904089	2.53666	0.434694	2.55681	1.1501	0.513146	2.09749	0.442921	3.3692	0.810683	2.49983	0.400106	2.54521	0.36201		-1.7295	3.96138	-1.20601	-3.151	-1.70111	-1.31813	8.6781	-5.76157	-4.55525	-1.13626	-1.58131	8.1368	4.31176	-2.15951
PETDB2357-BR09	CHOI, 2012	LHERZOLITE	3.45417	7.67566	1.0378	4.82717	1.46925	0.562364	1.99828	0.372651	2.5493	0.566397	1.65129	0.255036	1.59229	0.225262		-2.14825	5.00215	-2.09402	-4.41245	-0.0510776	-1.33961	6.29143	-1.93394	-1.94987	-0.632172	-3.43348	6.26484	4.75565	-2.05987
PETDB2357-BR11	CHOI, 2012	LHERZOLITE	3.48398	9.25126	1.25078	5.27506	1.27827	0.454197	1.54253	0.283709	1.96825	0.450458	1.35471	0.213669	1.33857	0.186116		-1.85984	4.53396	0.0620517	-4.61004	-2.42216	8.14215	-1.11965	-5.43043	-2.56189	2.37675	-1.11614	6.83442	3.76544	-2.04417
PETDB2357-BR12	CHOI, 2012	LHERZOLITE	3.98877	8.87387	1.19116	5.48442	1.64613	0.628604	2.23384	0.417377	2.86277	0.637087	1.85624	0.285637	1.77086	0.247998		-1.99577	4.64468	-0.736849	-4.28581	0.989853	-1.78061	4.87527	-2.93565	-1.28395	1.12492	-2.30317	5.7915	2.36191	-0.800975
PETDB-2359-XIP-28	CORREALE, 2012	PYROXENITE	3.60594	11.0038	1.86053	9.72591	2.78519	0.942854	2.8284	0.430339	2.3576	0.426538	1.04528	0.141347	0.807513	0.10908		-1.74544	3.8093	6.92676	-2.74087	-0.172577	-1.78602	2.85093	4.96068	3.4033	1.55663	-5.83098	8.7282	3.52737	-0.836588
PETDB-2359-XIP-4	CORREALE, 2012	PYROXENITE	2.11931	6.30541	1.11771	6.37572	2.17337	0.783282	2.46334	0.385944	2.13769	0.384914	0.929735	0.123399	0.692041	0.0920504		0.91944	-1.78497	-11.2931	1.20196	-1.21065	1.72492	0.135808	16.9528	0.361234	1.29307	-7.0265	2.83218	15.3401	-7.94964
PETDB-2410-UV-101_03	DOUCET, 2012	HARZBURGITE	0.453384	0.70871	0.0772978	0.292995	0.0517909	0.0143837	0.0361806	0.00485592	0.0257631	0.00516083	0.0162725	0.00329468	0.0323454	0.00838234		1.42819	-3.18167	1.7077	2.44594	5.69565	-4.10899	-7.22919	-2.88159	7.34642	29.0207	1.70325	9.82254	-7.58448	4.77928
PETDB-2410-UV-105_03	DOUCET, 2012	HARZBURGITE	0.8193	1.44609	0.158049	0.562489	0.0845119	0.0218501	0.0511178	0.00632735	0.0303044	0.00533388	0.0142699	0.00236011	0.0182643	0.00362694		1.65014	-2.2915	0.668346	-3.01914	9.75574	-0.68128	-1.69651	5.45587	-8.1685	6.67764	1.92783	18.0054	14.1517	-9.32662
PETDB-2410-UV-402_09	DOUCET, 2012	HARZBURGITE	3.74123	5.38542	0.50242	1.65011	0.265063	0.074972	0.19365	0.0259369	0.126963	0.0208596	0.0469041	0.00586036	0.0311021	0.00392253		-1.02575	2.77528	1.70439	-4.61796	7.31308	-3.88202	-0.1806	3.74768	0.764052	-0.668591	-2.28317	17.2073	3.67367	-1.93663
PETDB-2410-UV-487_09	DOUCET, 2012	HARZBURGITE	4.80509	7.579	0.724056	2.31385	0.327963	0.0866702	0.209292	0.0263774	0.122971	0.0196116	0.0436212	0.0054844	0.0297117	0.00386666		-0.515686	1.59513	1.12515	-3.50919	7.88256	-6.80624	2.59428	5.50964	-0.0239311	8.9535	-3.06411	9.68803	6.11308	-3.33356
PETDB-2410-UV-504_09	DOUCET, 2012	HARZBURGITE	0.883393	1.51784	0.162101	0.573447	0.0896645	0.0238713	0.0573156	0.00717524	0.0337631	0.00561341	0.0135826	0.00194657	0.0125691	0.00202317	Eu	0.0444543	0.519057	1.31302	-3.46015	8.02954	-29.7904	-6.04001	2.5035	-0.696723	12.2683	4.48158	-2.67166	-3.3146	1.15842
PETDB-2410-UV-585_09(1)	DOUCET, 2012	HARZBURGITE	1.31746	2.09432	0.243144	0.991036	0.18577	0.0499678	0.115919	0.013554	0.0587823	0.00919545	0.0218882	0.00327541	0.0235641	0.00449046		2.92633	-5.23457	0.889515	0.715071	8.00606	1.97506	-9.43793	12.95	1.34878	2.17164	-4.83411	9.18018	17.8203	-10.1909
PETDB-2410-UV-585_09(2)	DOUCET, 2012	HARZBURGITE	1.4287	2.26292	0.261488	1.0614	0.197866	0.0530572	0.122454	0.0141908	0.0606384	0.00928765	0.0215049	0.00311127	0.0215312	0.00393309		2.04966	-4.11348	2.94803	2.05752	6.37967	-1.74593	-8.61668	9.15975	6.38309	16.0956	-2.25041	3.70889	2.52941	-1.67279
PETDB-2410-UV-590_09	DOUCET, 2012	HARZBURGITE	1.51079	2.58195	0.261639	0.852549	0.111168	0.0271532	0.0595831	0.00677861	0.0287251	0.00428217	0.00923529	0.00117229	0.00667	0.00094351		0.719123	-1.0749	4.65544	-1.6668	10.0672	-6.36815	-3.89822	12.9768	6.38911	7.05429	-7.64711	17.2295	11.1666	-5.64904
PETDB-2410-UV-600_09	DOUCET, 2012	HARZBURGITE	0.729922	1.34978	0.162267	0.648052	0.117495	0.0322442	0.0786724	0.00997714	0.0481929	0.00846106	0.0224837	0.00369808	0.0286009	0.00571455	Eu	1.51912	-2.18979	1.41662	-2.98622	11.9004	-26.7176	-8.52048	-0.22864	-1.64715	5.76323	2.19872	23.2693	5.92911	-4.75743
PETDB-2410-UV-90_03	DOUCET, 2012	HARZBURGITE	3.57524	6.52043	0.696712	2.35755	0.317081	0.0777611	0.171187	0.0196181	0.0845854	0.0130058	0.0293862	0.00396945	0.0243676	0.00375814		1.28145	-2.09571	2.00759	-1.35789	8.96244	-1.56818	-7.4667	8.98939	4.42645	18.2348	-5.20579	-0.763854	10.7618	-6.04646
PETDB-2410-UV-KC-137_08	DOUCET, 2012	HARZBURGITE	1.73522	2.74206	0.267612	0.876178	0.126772	0.0333982	0.0799982	0.00999315	0.0464311	0.00747137	0.0170451	0.00223855	0.0128935	0.00181074		0.885138	-1.00877	0.606181	-2.86276	8.35235	-1.77015	-2.44117	-0.0685018	-1.21039	6.73382	-5.30513	11.9277	17.2135	-9.4629
PETDB-2410-UV-KC-150(2)_08	DOUCET, 2012	HARZBURGITE	1.24047	2.02694	0.204211	0.684626	0.100655	0.0264985	0.063388	0.00793877	0.0373416	0.00616716	0.0146722	0.00204211	0.012647	0.00193132		0.851013	-1.1248	1.59741	-2.61363	10.61	-1.85741	-8.13335	13.411	3.72666	2.78598	-2.18508	2.10572	5.39135	-3.43407
PETDB-2514-06DK1	ACKERMAN, 2014	HARZBURGITE	2.28331	5.09819	0.655744	2.70536	0.557079	0.169439	0.467372	0.0670239	0.355481	0.0640571	0.160179	0.0225412	0.136036	0.0196081		-0.725784	1.9639	-0.644888	-3.37992	3.16272	5.89917	-10.1207	-5.60015	7.72144	10.4433	-5.77682	12.7061	4.64286	-1.95952
PETDB-2514-06DK3	ACKERMAN, 2014	HARZBURGITE	0.502132	0.866451	0.0925865	0.334012	0.0589479	0.0171928	0.046156	0.00655567	0.0352106	0.00658544	0.0175161	0.00268266	0.0179674	0.0029163		2.47592	-4.78556	-0.444583	1.21568	11.2225	1.13435	-19.0246	-6.34754	17.3686	31.7088	-7.81014	34.1329	5.69066	-2.78994
PETDB-2514-DOB03	ACKERMAN, 2014	HARZBURGITE	1.77145	4.05245	0.526789	2.17806	0.445897	0.135065	0.370775	0.0528575	0.27812	0.0495993	0.122382	0.0169399	0.10026	0.0141395		-1.58596	3.90899	1.30555	-5.30152	6.16606	3.8962	-11.7203	-3.89553	11.2481	12.7256	-5.86034	12.9329	0.260244	0.996554
PETDB-2514-DOB04	ACKERMAN, 2014	HARZBURGITE	1.49639	3.23154	0.414957	1.73669	0.368464	0.112831	0.311556	0.0444863	0.234043	0.0418226	0.103993	0.014624	0.0887299	0.0129378		-0.240385	0.985621	-1.20071	-3.51737	8.37176	2.57323	-13.4567	-7.32013	11.4489	10.0594	-5.46114	12.492	1.98841	-0.478768
PETDB-2514-DOB14	ACKERMAN, 2014	HARZBURGITE	2.22714	4.50391	0.523715	1.95822	0.345715	0.0996544	0.263351	0.0366536	0.191546	0.0345722	0.0878347	0.0127061	0.0795224	0.0119561		1.23345	-2.089	-1.18576	-2.08917	15.2384	-0.345604	-20.1966	-8.36604	19.7164	19.2144	-7.54244	15.5099	1.95178	-0.366006
PETDB-2514-09PRL3	ACKERMAN, 2014	HARZBURGITE	4.66941	9.14562	1.06206	4.04525	0.752716	0.221772	0.596277	0.0838644	0.439109	0.0787078	0.197131	0.0279575	0.170925	0.0250592		1.50899	-2.70613	-3.44895	-1.33535	14.0479	0.80542	-20.4965	-9.82326	18.6781	17.4744	-6.1281	11.83	0.544359	0.236813
PETDB-2418-03LG09	YING, 2013	PYROXENITE	7.5384	21.5527	3.21936	14.4605	3.21062	1.00345	2.86361	0.429787	2.42051	0.467492	1.2601	0.191468	1.24508	0.192389	Eu	-0.810521	1.6636	-2.4435	-0.955715	-0.599881	41.3308	0.126106	-2.32106	2.13118	-0.533708	-1.55491	-4.26622	-1.18418	1.25728
PETDB-2418-05LG53	YING, 2013	PYROXENITE	4.54313	15.6929	2.6518	12.8662	3.0653	0.975038	2.82387	0.429713	2.45314	0.479474	1.30452	0.19937	1.2986	0.200132	Eu	-0.369997	0.59529	-3.21895	0.516825	-2.37907	39.2911	1.9449	-0.0667199	0.952067	-2.14816	-1.91568	-0.314774	0.666349	0.0658002
PETDB-2418-LG06	YING, 2013	PYROXENITE	10.7715	30.7926	4.65749	21.3741	4.96442	1.57619	4.53904	0.680513	3.77548	0.70781	1.82624	0.262418	1.59858	0.229982	Eu	-0.723317	1.62564	-1.74078	-1.50172	0.291266	51.557	0.421322	1.56912	0.679524	-1.69301	-1.28408	0.929862	0.539789	-0.00795825
PETDB-2418-LG08-05	YING, 2013	PYROXENITE	4.96352	9.24209	1.04445	4.02552	0.855776	0.27801	0.837266	0.132701	0.777847	0.151795	0.399343	0.0572005	0.33993	0.0468455		2.34069	-4.72076	4.44485	4.0185	-3.84539	6.92698	-2.64348	-5.21353	-3.96949	-5.1284	-0.164309	14.401	9.65477	-6.30897
PETDB-2418-LG08-08	YING, 2013	PYROXENITE	3.28918	6.60291	0.799732	3.29976	0.793027	0.271539	0.859376	0.142274	0.862484	0.171373	0.45159	0.0637679	0.368322	0.0487717		3.10917	-6.47437	12.6384	6.10155	-0.871618	0.570044	-2.34364	-5.15058	-1.99049	0.807888	2.63415	6.27987	2.3116	-2.45653
PETDB-2418-LG08-11	YING, 2013	PYROXENITE	4.33252	12.2479	1.95601	9.89643	2.86023	0.998118	3.13116	0.504337	2.95258	0.570897	1.48904	0.212787	1.27332	0.178452		-3.07551	7.43779	0.308053	-6.63745	-5.6029	14.7262	-2.15136	-1.1104	-3.82477	-3.23775	-0.064331	1.32733	1.86574	-0.860142
PETDB-2418-LG08-12	YING, 2013	PYROXENITE	31.9784	67.2772	8.2103	32.615	6.59217	2.02824	5.71566	0.843386	4.61768	0.855719	2.18388	0.310585	1.87428	0.267463	Eu	-0.0676214	0.413681	5.53085	-1.76201	4.14169	23.6731	-4.57992	1.61273	3.3037	-3.85178	-2.06799	3.52833	1.86296	-0.939676
PETDB-2418-LG08-15	YING, 2013	PYROXENITE	18.4238	38.4896	4.87484	20.7892	5.03509	1.69868	5.27265	0.859061	5.19777	1.05599	2.92973	0.449147	2.89795	0.438673		-0.947189	2.09441	4.61038	-1.47298	-2.79751	4.21326	-0.139123	3.50132	-0.425832	-4.00118	-1.02264	2.07877	0.973931	-0.301519
POLARK20-2-249-067	LASSITER, 2014	PERIDOTITE	0.0311431	0.0639437	0.00872497	0.0447131	0.0194741	0.00920013	0.0410746	0.00966025	0.0822926	0.0217784	0.0717724	0.0118634	0.0752499	0.0103372		3.81021	-8.65191	-12.7503	11.7828	-2.62927	-7.99869	2.68654	-3.39746	2.86572	8.89218	2.53195	18.6342	-5.93759	3.37215
PETDB-2421-08KL-01	ZHANG, 2011	LHERZOLITE	0.402706	0.995005	0.140048	0.630989	0.154975	0.0517526	0.159077	0.0258762	0.158885	0.0334455	0.0982566	0.0162765	0.115392	0.0194209		0.676567	-1.48463	0.0343535	1.77248	-3.14063	3.5052	-0.577066	-13.7459	-0.696869	-16.3862	-1.74343	-18.6175	4.90198	-2.89565
PETDB-2421-08KL-03	ZHANG, 2011	LHERZOLITE	0.583276	1.59591	0.252048	1.28398	0.390615	0.14163	0.466842	0.0800453	0.506611	0.106995	0.307532	0.0487582	0.325037	0.0507929		-2.78733	6.39406	5.02009	-4.89005	-4.72809	8.94618	-0.671885	0.0566261	-0.664589	-2.7317	-0.796108	-2.4837	-1.50395	1.58582
PETDB-2421-08KL-04	ZHANG, 2011	LHERZOLITE	0.496405	1.11813	0.154423	0.718517	0.199502	0.0707985	0.230349	0.0393172	0.250151	0.0536717	0.158383	0.0260421	0.181645	0.0299045		-0.719039	1.64857	-3.48537	-1.57307	-0.248994	1.14077	0.151956	-1.70707	0.0602258	-10.5472	-1.01077	-13.1928	0.913978	-0.318374
PETDB-2421-08KL-05	ZHANG, 2011	LHERZOLITE	0.694381	1.40033	0.170147	0.707431	0.177716	0.0633029	0.212033	0.0379359	0.254764	0.0570747	0.172036	0.028077	0.1885	0.0290306		-0.802681	2.21399	-5.4741	-3.09171	-1.2688	5.50482	0.967877	-5.16029	-5.64297	-4.87548	1.19775	-6.4101	4.72238	-3.23145
PETDB-2421-08KL-07	ZHANG, 2011	WEHRLITE	1.65846	5.46685	0.971882	5.13102	1.34354	0.422723	1.16657	0.163455	0.83741	0.146533	0.361731	0.0514248	0.321501	0.0491417		-2.44329	5.94672	-4.71746	-6.0252	-0.47829	5.68072	-0.293015	-3.85024	-1.48123	-2.3114	-2.23476	2.84963	3.70996	-1.71651
PETDB-2421-08KL-09	ZHANG, 2011	LHERZOLITE	1.17815	2.49703	0.327679	1.47519	0.407653	0.147118	0.490194	0.0858489	0.557802	0.120665	0.353045	0.0565117	0.377044	0.0584993		-1.82051	4.4784	-0.703215	-4.82663	-0.572407	5.08401	0.039606	-4.61231	-2.13992	-7.18072	-1.93201	13.0235	4.73449	-2.5012
PETDB-2421-08KL-10	ZHANG, 2011	LHERZOLITE	0.402353	1.05611	0.165439	0.862805	0.291985	0.11298	0.399882	0.0737466	0.500286	0.111743	0.334316	0.0542631	0.364507	0.0566115		0.588126	-0.36685	-8.08933	-3.05561	4.28046	2.70906	-0.0295017	-7.81679	-9.03893	-6.8809	4.47363	8.5261	7.20802	-5.64745
PETDB-2421-08KL-11	ZHANG, 2011	LHERZOLITE	1.81782	5.43186	0.901835	4.49848	1.05267	0.310879	0.796056	0.102313	0.47599	0.075703	0.170763	0.0223793	0.130432	0.0188165		0.989799	-1.23899	-5.06997	-2.63033	6.33054	3.62648	-6.3464	-6.98811	-2.85908	-5.37126	0.448576	11.8966	8.69374	-5.91732
PETDB-2421-08KL-12	ZHANG, 2011	LHERZOLITE	2.52936	3.61076	0.373968	1.43105	0.299511	0.092999	0.261141	0.0380898	0.207193	0.0390476	0.105268	0.0165734	0.116267	0.0201545		1.17438	-2.14739	-4.11071	0.0734445	3.27966	3.33223	-6.73529	-4.77555	-1.33685	-2.3811	5.26806	-17.133	-3.11073	0.772721
PETDB-2421-08KL-13	ZHANG, 2011	DUNITE	1.0178	1.58039	0.170777	0.677761	0.158374	0.0528061	0.160507	0.0252822	0.145969	0.0281464	0.0741934	0.0108796	0.0678665	0.0100593		1.78008	-3.63471	-5.12369	2.69104	-1.01648	5.61222	-5.58412	-15.726	-2.68714	-6.1787	5.99062	8.79568	-3.04784	0.592769
PETDB-2421-KL3-24	ZHANG, 2011	HARZBURGITE	1.72791	3.56402	0.421613	1.59493	0.282841	0.0812799	0.213915	0.0296867	0.155313	0.028246	0.0728658	0.0107877	0.0695988	0.010849		1.64186	-3.67521	5.40317	2.89853	4.75584	1.59994	-14.4339	-1.04448	10.9378	-5.84667	4.09398	7.87712	-13.0015	8.49008
PETDB-2421-KL3-26	ZHANG, 2011	LHERZOLITE	1.40825	2.54834	0.310226	1.34915	0.353845	0.122875	0.38889	0.0640298	0.389605	0.0797439	0.22487	0.0355252	0.240016	0.0386374		0.589438	-0.842792	-3.05448	-0.797442	1.09864	2.39622	-0.284574	6.71627	-4.97451	-0.320077	2.21358	18.4172	4.35479	-3.40653
PETDB-2421-KL3-27-1	ZHANG, 2011	LHERZOLITE	1.20332	3.46765	0.574348	2.99658	0.865138	0.293723	0.884266	0.135561	0.755291	0.140819	0.36137	0.0520422	0.321653	0.0476023		0.276633	-0.0675912	-2.65295	-1.75149	0.597408	4.90113	-1.74823	-3.17071	-4.3936	-6.12037	0.380655	4.08443	7.21753	-4.79538
PETDB-2421-KL3-28	ZHANG, 2011	LHERZOLITE	0.591688	1.51646	0.228449	1.1305	0.340476	0.124608	0.417124	0.0729336	0.471565	0.101503	0.296071	0.0473842	0.317085	0.049482		-1.38527	3.16079	-4.81298	-2.54278	-2.72123	3.83987	1.73753	-8.83299	-1.7573	-7.72468	-1.30974	-5.23154	2.28552	-1.036
PETDB-2421-KL3-31	ZHANG, 2011	LHERZOLITE	1.49522	2.33465	0.242668	0.916639	0.206497	0.0704515	0.225543	0.0385305	0.247908	0.0538987	0.160517	0.0264331	0.182977	0.0296329		-0.318637	1.06704	-2.9327	-2.48523	3.24855	0.645008	-1.93778	-3.67371	-0.836752	-10.1688	0.323243	-11.8897	1.65378	-1.2238
PETDB-2421-KL3-41	ZHANG, 2011	HARZBURGITE	1.5861	4.34508	0.675043	3.34367	0.953235	0.334912	1.0681	0.176859	1.078	0.219092	0.605263	0.0921138	0.588844	0.0882144		-0.868555	2.23725	-3.56523	-2.80032	-1.72831	8.03621	-3.77506	-1.7449	-1.10096	-4.74277	-0.776522	2.34868	3.30603	-1.98401
PETDB-2443-RV07-02	GREAU, 2011	ECLOGITE	0.987337	4.56356	0.846815	4.11608	0.991509	0.335338	1.0822	0.1918	1.3179	0.309351	0.986368	0.169599	1.18235	0.185237		0.3391	-1.22161	8.56602	3.4192	-4.66263	-2.23375	6.09825	3.6758	-0.909757	-3.92826	-0.467356	5.34103	-0.642813	0.672386
PETDB-2443-RV07-09A	GREAU, 2011	ECLOGITE	1.49282	6.7447	1.19494	5.44619	1.14398	0.364534	1.11479	0.189168	1.26367	0.294292	0.949683	0.168267	1.22708	0.203353		-2.43009	5.22148	9.62733	-3.09277	-1.38132	-4.57235	9.2931	6.87483	-0.49873	-4.75977	-2.09456	9.26431	-1.83321	2.18734
PETDB-2443-RV07-09B	GREAU, 2011	ECLOGITE	1.77468	7.15022	1.22379	5.72885	1.37723	0.470133	1.52736	0.270139	1.82498	0.413967	1.2539	0.201728	1.30021	0.186862		-0.298953	0.991826	3.71064	-2.2381	3.55124	-2.86506	3.20021	-3.8652	-4.45143	-3.27872	3.03237	11.4518	0.0164164	-0.605134
PETDB-2443-RV07-13	GREAU, 2011	ECLOGITE	0.80519	3.68888	0.719797	3.83234	1.13626	0.42059	1.47137	0.278217	1.99526	0.475449	1.50004	0.249663	1.65586	0.243831		-0.470956	1.34294	-2.06847	-2.48501	4.24389	-4.19352	3.61771	7.41968	-3.14281	0.305763	1.3538	14.0015	0.967201	-0.881841
PETDB-2443-RV07-14	GREAU, 2011	ECLOGITE	0.356479	1.35799	0.275842	1.73138	0.739688	0.312018	1.20206	0.24129	1.77952	0.427474	1.3562	0.229584	1.58039	0.247296		1.56086	-3.68852	2.54356	4.93219	-0.4457	-8.76672	9.27813	-1.11053	-2.75869	-3.50482	1.20885	9.8487	0.0245252	-0.284039
PETDB-2443-RV07-17	GREAU, 2011	ECLOGITE	0.954385	3.79217	0.678614	3.39582	0.902436	0.315547	1.0383	0.184885	1.26127	0.29264	0.925698	0.15948	1.12923	0.182314		-0.68831	0.855643	5.21149	2.28372	-3.99618	-9.06421	16.1413	4.45469	-2.97958	-6.20514	-1.10067	1.57936	-0.944586	1.28565
PETDB-2443-RV07-22	GREAU, 2011	ECLOGITE	0.519734	2.32766	0.46121	2.52987	0.779256	0.288518	0.998	0.184743	1.289	0.299307	0.926706	0.153016	1.01962	0.152743		-1.75162	3.91325	0.0454955	-3.07014	0.161453	-3.50567	7.31184	5.56749	-2.34819	-2.50601	-0.674604	7.75748	-0.037172	0.488668
PETDB-2443-RV07-41	GREAU, 2011	ECLOGITE	1.32597	5.70093	1.05121	5.14107	1.16017	0.363046	1.05214	0.163701	0.977533	0.202887	0.590356	0.0964729	0.667862	0.108323	Eu	-2.50207	5.37767	4.08015	-3.36326	-1.6807	-22.7562	2.1495	9.86616	2.57427	1.44343	-0.613408	0.492587	-6.46187	5.16802
PETDB-2443-XRV6CLEAN	GREAU, 2011	ECLOGITE	0.580826	2.56163	0.571714	3.77769	1.62984	0.673198	2.50799	0.481378	3.35907	0.759738	2.26285	0.359189	2.31917	0.341007		3.53412	-7.18743	2.45769	5.22825	9.38505	-11.3046	0.319716	-0.335799	-1.78169	1.56928	7.24423	10.1806	-4.95222	1.4901
PETDB-2443-XRV6DUSTY	GREAU, 2011	ECLOGITE	0.844376	3.12877	0.594109	3.42878	1.27465	0.513561	1.91016	0.373706	2.70294	0.638356	1.98577	0.327539	2.17913	0.326914		1.24409	-2.8332	6.85421	2.96638	2.79432	-8.78131	6.12	-3.684	-2.06754	-1.64002	2.88983	8.45646	-2.7172	1.21191
PETDB-2444-AV20-BIS	BENARD, 2012	HARZBURGITE	0.074036	0.205405	0.0326503	0.167042	0.051811	0.01916	0.0651117	0.011668	0.0784699	0.0178342	0.0557514	0.00969023	0.0711543	0.0122631	Eu	-1.93913	4.26651	-1.05957	-2.31451	-5.79822	26.8871	14.2311	2.35095	-9.80475	1.33048	3.2434	5.32857	0.217339	-0.299618
PETDB-2444-AV20TER	BENARD, 2012	HARZBURGITE	0.0750427	0.213192	0.0331528	0.162834	0.0475212	0.0174057	0.0593186	0.0107774	0.0740089	0.0171645	0.0543946	0.00948124	0.0689257	0.0116112		-3.17077	7.13158	0.463175	-3.64868	-13.5979	14.511	9.84918	-4.62503	-10.8327	0.376962	2.63139	7.74141	1.36127	-0.758892
PETDB-2447-W005	MILLER, 2012	LHERZOLITE	0.424768	0.962758	0.131976	0.615273	0.18203	0.0681224	0.236117	0.0430288	0.289705	0.0641845	0.189505	0.0301177	0.19637	0.0293639		1.13513	-2.75172	1.51979	4.28364	-4.19499	-2.6823	7.32609	7.57192	-3.43157	-8.30784	-0.260732	0.392209	3.35249	-2.12041
PETDB-2447-W013	MILLER, 2012	LHERZOLITE	0.528813	1.09163	0.143677	0.665467	0.202579	0.0771185	0.271674	0.0502343	0.342758	0.0769103	0.23029	0.037224	0.247756	0.037959		1.69488	-3.3958	-10.2019	2.37953	1.28959	-3.60187	4.48999	0.468554	-4.78948	-3.86211	0.126169	24.08	7.72007	-5.10256
PETDB-2447-WAU 1	MILLER, 2012	BASANITE	62.7298	123.778	14.7604	58.1993	11.3535	3.35397	8.88326	1.20341	5.90593	0.969396	2.17984	0.273384	1.46357	0.187113		1.34058	-2.53677	-0.937023	0.516874	4.16011	1.3284	-6.78639	-0.544993	1.82633	-7.67658	0.453434	1.25333	1.63652	-1.51957
PETDB-2447-WAU 2	MILLER, 2012	LHERZOLITE	0.269101	0.637722	0.0894417	0.418237	0.119751	0.0437657	0.147888	0.0263187	0.174012	0.038242	0.113267	0.0182614	0.122006	0.0188454		-0.332897	1.22575	11.8022	-2.73568	-0.207096	9.41422	-7.56999	-12.271	2.36008	-4.39504	-5.61102	-8.69284	10.9147	-5.77279
PETDB-2450-LS0907	LU, 2013	LHERZOLITE	0.180415	0.478202	0.0808077	0.47094	0.196518	0.0821068	0.309016	0.0595501	0.414795	0.0936217	0.280229	0.0452924	0.302798	0.0469053		0.230568	-0.374598	1.00959	0.199938	-1.74115	2.63346	-0.317509	-0.749907	1.16941	-6.37828	-6.59037	-9.4151	12.1475	-6.18935
PETDB-2450-LS0909	LU, 2013	LHERZOLITE	0.0860115	0.308421	0.0613255	0.381289	0.156144	0.0633786	0.232076	0.0438904	0.304199	0.0693814	0.212553	0.0354797	0.246211	0.039648		0.0133972	-0.50935	2.20913	3.05117	-8.15079	5.63102	0.902658	-12.2191	1.39961	-0.883774	-3.38508	-11.3006	2.58776	-0.880054
PETDB-2450-LS0920	LU, 2013	LHERZOLITE	0.129924	0.288172	0.0465303	0.281556	0.136611	0.0610221	0.242903	0.0487846	0.348697	0.0796595	0.239589	0.0388578	0.26147	0.0409951		-0.0586462	-0.630267	16.3257	4.2799	-8.92622	1.70357	5.60985	-2.43087	-0.372342	-0.425573	-0.171111	-22.2845	-3.15918	2.48763
PETDB-2450-LS0922	LU, 2013	LHERZOLITE	0.239651	0.609553	0.100749	0.582339	0.243909	0.10223	0.385124	0.0739658	0.510156	0.113245	0.33125	0.0520367	0.336756	0.0503743		-0.145495	-0.0732958	-8.40971	2.16474	-6.18891	2.23043	4.0875	5.6654	-1.89317	-5.62875	0.378747	-13.2722	-0.95399	0.748546
PETDB-2450-LS0927	LU, 2013	LHERZOLITE	0.143263	0.532481	0.108685	0.69122	0.294724	0.121749	0.452876	0.0866247	0.602487	0.136389	0.409758	0.0662829	0.441038	0.0675328		2.33098	-4.91418	-1.19507	4.73036	-1.75856	1.4573	-1.54864	-3.75035	-1.23166	-2.57954	-0.0591281	-5.31016	5.00914	-3.52457
PETDB-2460-08BC10	CHIN, 2014	PERIDOTITE	0.77833	1.47881	0.182711	0.793212	0.206925	0.072261	0.231588	0.0388653	0.242188	0.0507465	0.145929	0.0233596	0.158676	0.0254782	Ce, Eu	0.042451	318.927	-3.83628	-0.724421	2.94789	34.0649	-5.08702	5.04132	5.75903	2.7257	-3.99427	-7.66954	2.37181	-0.863138
PETDB-2460-BC10-4	CHIN, 2014	PERIDOTITE	0.136453	0.465308	0.080501	0.405648	0.102722	0.0332844	0.0979103	0.0151596	0.0888463	0.0180837	0.0522018	0.0086392	0.0621278	0.0107396	Ce	-0.399454	94.6897	35.9815	4.54856	-10.6764	-0.0468824	9.88816	0.394765	2.23972	-0.0901511	-8.89743	-8.77293	8.61498	-3.24649
PETDB-2460-BC10-6	CHIN, 2014	PERIDOTITE	1.35495	1.91471	0.204963	0.841664	0.213098	0.0728353	0.225004	0.0358278	0.209447	0.0412901	0.113175	0.0176269	0.119404	0.0196018		-3.2181	7.5682	-5.98043	-6.99849	2.45098	3.16616	-5.06171	13.0216	8.52192	2.71162	-7.23401	15.9664	1.18959	1.04041
PETDB-2460-BCPL10-5	CHIN, 2014	PERIDOTITE	0.659687	1.27749	0.161106	0.715722	0.195458	0.0696281	0.227198	0.0386721	0.242919	0.050877	0.144969	0.0228047	0.151141	0.0235485		-1.97818	3.86101	-3.52926	-0.731984	-3.23866	-6.41381	10.8284	8.32514	3.36987	-2.53442	-7.66319	8.07893	3.52148	-0.218196
PETDB-2460-O8BC01	CHIN, 2014	PERIDOTITE	0.185685	0.350633	0.0443746	0.202753	0.0609717	0.0229541	0.079571	0.0144338	0.0967185	0.0214801	0.0644311	0.0105863	0.0727122	0.0116543		-1.75383	4.04527	-5.18244	-3.45103	0.117661	-3.55409	8.25981	-1.81078	-1.20689	-4.10682	-6.35018	-5.47908	9.67156	-4.47327
PETDB-2473-CB03	THANH, 2014	BASALT	19.6661	39.7306	4.83693	20.0555	4.90461	1.70786	5.55251	0.957662	6.16146	1.32076	3.81246	0.597391	3.86545	0.576395	Eu	0.59389	-1.21678	4.92266	0.933485	-0.312882	36.6286	0.771551	-2.27936	-1.25873	-1.43601	-0.71717	-5.17607	3.63148	-2.30588
PETDB-2473-CB04	THANH, 2014	BASALT	16.9074	35.1501	4.25741	17.3368	4.15448	1.45309	4.78803	0.8429	5.55313	1.21408	3.54343	0.554835	3.54142	0.514574		-0.310313	0.890057	3.83935	-0.932471	-5.14892	10.9228	-2.87967	-6.34442	-3.25558	-2.08999	0.0970278	-5.96022	4.46669	-2.91062
PETDB-2473-CB05	THANH, 2014	BASALT	27.5006	55.5345	6.71093	27.4653	6.5045	2.22971	7.13645	1.21272	7.70042	1.63436	4.68673	0.73188	4.7328	0.706926	Eu	-0.71994	1.50705	2.61367	-0.775692	-1.59614	51.6807	2.68273	-1.40457	-0.382631	-1.54482	-1.53938	-12.8715	1.34472	-0.432999
PETDB-2473-CB07	THANH, 2014	BASALT	30.618	61.7439	7.45865	30.4784	7.15127	2.43455	7.72842	1.3018	8.19668	1.72869	4.9398	0.771124	5.00052	0.7511	Eu	-0.944744	1.95494	2.03354	-0.947672	-1.903	62.3034	2.77152	-1.37867	0.203869	-1.77895	-1.79328	-13.3569	0.614116	0.146712
PETDB-2473-CB08	THANH, 2014	BASALT	27.5818	56.3531	6.77911	27.3854	6.31597	2.14623	6.82839	1.15666	7.33672	1.557	4.46229	0.695339	4.47707	0.664294	Eu	0.260979	-0.629378	5.59368	0.904248	-1.00365	63.8341	0.713741	-1.1399	-0.0446272	-1.45555	-0.8379	0.773702	1.52092	-0.851668
PETDB-2473-CB10	THANH, 2014	BASALT	21.2368	42.9288	5.25276	21.8977	5.3673	1.86274	6.02033	1.03016	6.56898	1.39702	4.00958	0.626526	4.05572	0.606891	Eu	-0.94769	2.01704	1.01462	-1.18373	-1.69782	41.117	3.08786	-1.88994	-0.319014	-1.61828	-1.96621	-15.3343	1.647	-0.50971
PETDB-2473-HQ1089	THANH, 2014	DIABASE	17.5307	36.7688	4.5204	18.7032	4.57316	1.60518	5.2902	0.928858	6.09223	1.32602	3.8583	0.603721	3.86176	0.56392		-0.506594	1.29156	4.39717	-1.14564	-4.924	9.1958	-1.11779	-5.21853	-3.60394	-1.77659	-0.0440311	-18.416	4.3719	-2.77236
PETDB-2473-HQ1090	THANH, 2014	GABBRO	22.0721	43.6879	5.20465	21.1749	5.07795	1.76471	5.74655	0.995454	6.44203	1.38809	4.01935	0.629899	4.06278	0.601959	Eu	0.832098	-1.64808	4.30165	0.977119	0.354782	45.8438	0.288756	-3.35397	-1.64844	-2.2471	-0.51102	1.59659	4.44158	-2.90982
PETDB-2473-HQ1101	THANH, 2014	GABBRO	11.3877	23.7682	2.97484	12.6514	3.22964	1.14493	3.78522	0.662435	4.30919	0.928784	2.67996	0.417371	2.67033	0.392077	Eu	0.0680027	-0.133786	0.162952	0.248636	-0.931428	25.8166	1.75325	-2.58306	-0.938195	-2.2333	-1.47188	-0.625915	3.50119	-1.98066
PETDB-2473-HQ1107_1	THANH, 2014	DIABASE	14.4799	30.5048	3.81496	16.092	4.00508	1.40135	4.57149	0.789663	5.07404	1.08233	3.09641	0.478909	3.04727	0.445494	Eu	0.137372	-0.44141	2.00436	1.08035	-1.5951	29.7547	0.693625	-1.29207	1.27818	-1.60628	-2.32141	-4.21829	2.25727	-1.00123
PETDB-2473-HQ1502	THANH, 2014	DIABASE	12.7308	26.5665	3.34313	14.3248	3.70007	1.3163	4.36373	0.7657	4.99883	1.08323	3.15039	0.495942	3.2163	0.479795	Eu	0.321701	-0.648729	8.19183	0.524713	-0.535834	30.3268	1.24675	-0.558424	-1.20896	1.23643	-0.931126	1.21259	3.41803	-2.0826
PETDB-2473-HQ2474	THANH, 2014	OLIVINITE	5.14221	10.7184	1.35821	5.86821	1.52354	0.540086	1.77858	0.309426	2.00298	0.431678	1.25463	0.198521	1.30178	0.197408	Eu	1.02576	-2.29336	2.89473	2.59115	-1.70687	28.5919	1.05554	-0.185315	-1.33083	-1.89139	0.370554	-0.739533	1.70173	-1.29609
PETDB-2473-HQ2545	THANH, 2014	LHERZOLITE	4.67089	10.3706	1.3173	5.56695	1.41152	0.505997	1.71027	0.308999	2.08826	0.46657	1.38479	0.219276	1.40729	0.204511		0.883261	-2.07191	13.5601	3.28289	-7.74352	9.99933	-2.82577	-3.43796	-1.03021	1.42821	-1.08654	-18.7868	4.24402	-2.61375
PETDB-2473-HQ8222	THANH, 2014	BASALT	26.2093	52.4161	6.30992	25.7851	6.08023	2.07599	6.60874	1.11583	7.03705	1.48501	4.24203	0.661442	4.28172	0.641736	Eu	0.843788	-1.84257	4.99037	1.75666	-0.324171	59.6915	-0.769657	-2.12016	0.38583	-1.65466	-0.655012	0.21854	1.94576	-1.27142
PETDB-2473-HQTTD02	THANH, 2014	BASALT	28.9286	60.3675	7.25363	28.961	6.53855	2.21306	7.04302	1.19771	7.64247	1.63007	4.67992	0.726976	4.64017	0.678842	Eu	-0.314885	0.579023	6.20245	0.107114	-1.67595	67.6564	2.07281	-0.190508	-0.358909	-1.20779	-0.849142	0.968873	0.654451	-0.170321
PETDB-2473-HQTTD05	THANH, 2014	LHERZOLITE	4.88268	10.6729	1.34493	5.65216	1.41376	0.502402	1.68129	0.300716	2.01511	0.448237	1.33144	0.212213	1.37861	0.203772		0.466729	-0.993644	8.46217	1.65755	-8.19723	14.1822	-4.47221	-6.02625	-2.65168	-0.391779	0.108357	-11.5778	4.44019	-2.96571
PETDB-2475-BJK3	CHOI, 2014	TRACHYBASALT	24.8597	50.5191	6.24057	25.9329	5.93068	1.93701	5.78633	0.901271	5.17548	0.995109	2.60924	0.378077	2.30908	0.331795		-0.561063	1.03816	2.30437	-0.258241	0.520037	-3.14947	1.51459	8.58683	3.50964	2.58857	-3.36155	-0.506037	0.394857	0.543817
PETDB-2475-BJK7-1	CHOI, 2014	TRACHYBASALT	24.8388	49.8346	6.11843	25.3368	5.75263	1.87015	5.55728	0.861222	4.92774	0.946958	2.49123	0.363703	2.24714	0.327773		-0.644923	1.70332	1.97385	-2.5506	2.7255	-1.57127	1.04143	3.76175	0.566083	-2.37551	-4.18329	1.02869	7.00643	-3.59631
PETDB-2475-BJK7-2	CHOI, 2014	TRACHYBASALT	20.7318	43.2829	5.36717	22.2118	5.1044	1.68941	5.15254	0.824412	4.87928	0.964045	2.58036	0.378231	2.31338	0.329665		-1.27722	3.0545	3.21477	-3.42706	2.08808	-0.622792	1.03024	5.69382	-0.422766	7.11615	-0.755211	8.06595	0.58186	-0.101443
PETDB-2475-BJK7-3	CHOI, 2014	TRACHYBASALT	23.8558	48.7908	5.95068	24.2659	5.43064	1.77441	5.33628	0.840883	4.89621	0.952273	2.51167	0.363312	2.19659	0.309985		-0.600919	1.64741	-0.821969	-2.93636	4.43535	-1.42164	-1.18001	5.11043	-0.0774048	-0.804889	0.46679	10.0946	-0.155133	-0.00476404
PETDB-2475-BJK8-1	CHOI, 2014	TRACHYBASALT	22.7356	46.2172	5.65913	23.2759	5.28545	1.73272	5.21539	0.820618	4.76271	0.922883	2.42684	0.350528	2.12048	0.30005		-1.14948	2.70483	4.79867	-3.0171	1.6433	1.92482	-3.41879	3.87572	3.53711	3.69477	-2.92647	9.53992	0.975258	0.0166094
PETDB-2475-BJK8-2	CHOI, 2014	TRACHYBASALT	22.6834	46.4347	5.6764	23.2031	5.20643	1.70214	5.1225	0.808325	4.72025	0.92251	2.45049	0.357797	2.18803	0.312803		-1.3764	3.18827	5.11848	-3.32059	2.08691	0.125841	-1.49042	2.31968	2.61414	2.50108	-1.98052	8.42329	-0.544097	0.904285
PETDB-2484-ML-02	HONG, 2012	PERIDOTITE	0.0808448	0.207195	0.0311127	0.156155	0.0522799	0.0208038	0.0773681	0.0152952	0.113089	0.0276258	0.0900371	0.0157677	0.11278	0.0183768		1.05602	-1.33554	3.7091	-2.40302	4.55985	4.01904	-3.28985	-23.524	-5.75901	-7.91408	0.0412114	-21.1616	12.7801	-8.11608
PETDB-2484-ML-03	HONG, 2012	PERIDOTITE	1.98338	4.52751	0.588949	2.45177	0.520879	0.162526	0.464339	0.069704	0.391298	0.0750402	0.200252	0.030081	0.193389	0.029579		0.679103	-1.14607	-5.00825	-0.738141	6.30192	-4.39624	-1.20455	-0.422825	0.332846	-6.19978	0.125942	0.269985	1.78394	-1.40335
PETDB-2484-ML-04	HONG, 2012	PERIDOTITE	0.972902	1.96127	0.246323	1.08316	0.308742	0.116362	0.410992	0.0770765	0.53812	0.123847	0.37937	0.0623446	0.418384	0.0640591		3.50023	-6.60628	-8.76925	3.15793	6.46267	-3.03178	-2.14469	-3.65433	-3.90716	-4.73331	-0.165677	3.90759	13.0768	-8.48702
PETDB-2484-ML-05	HONG, 2012	PERIDOTITE	0.291092	0.815647	0.138986	0.798626	0.323701	0.134671	0.507713	0.0983508	0.687712	0.154635	0.455453	0.0713556	0.455298	0.066391		0.376626	-0.530875	-0.724629	-0.171697	-1.90886	3.59295	1.54264	-1.64918	-4.4845	-3.35335	-0.988478	1.93652	8.40428	-5.15577
PETDB-2484-ML-09	HONG, 2012	PERIDOTITE	0.385699	0.701837	0.0734809	0.265836	0.0598023	0.021865	0.0786283	0.0156838	0.120383	0.0307007	0.10307	0.0181111	0.125798	0.0192593		-1.10277	3.2113	-8.14892	-5.05866	-0.329555	9.32479	-1.71461	-21.5812	-7.39799	2.33554	3.0703	-9.4443	4.83208	-3.70336
PETDB-2484-ML-11	HONG, 2012	PERIDOTITE	2.05211	3.75375	0.391376	1.3286	0.212877	0.0610853	0.164477	0.0238185	0.131678	0.0252663	0.0680373	0.0103398	0.0671455	0.010332		0.103023	-0.430987	0.352763	0.65124	1.37015	1.80888	-8.62394	19.0924	9.73131	26.3314	-2.80392	3.39756	-4.07782	3.31965
PETDB-2515-111657	GONZALEZ-JIMENEZ, 2014	WEHRLITE	4.47088	14.296	2.33241	11.146	2.57191	0.793158	2.19135	0.312276	1.63721	0.290807	0.715182	0.0987522	0.58332	0.0821053		1.84233	-4.05388	-4.40939	4.16867	0.465421	-3.50877	0.983795	-5.37095	-0.775141	3.85955	2.16886	2.86685	-1.13214	0.128399
PETDB-2515-111658	GONZALEZ-JIMENEZ, 2014	LHERZOLITE	8.79967	21.2561	2.50639	8.76601	1.35728	0.38396	1.0304	0.15055	0.847299	0.165493	0.449689	0.0679149	0.43011	0.0633209		-1.67969	4.19658	-0.540272	-4.92398	1.28933	2.93836	0.0392131	0.366553	-1.4769	3.4333	-2.24159	1.36548	4.90484	-2.58327
PETDB-2515-111659	GONZALEZ-JIMENEZ, 2014	WEHRLITE	9.79838	24.5212	3.43296	15.0597	3.30206	1.01557	2.80479	0.398396	2.06722	0.360405	0.8633	0.115408	0.657457	0.0891084		0.702772	-1.52147	-0.493829	1.75499	-1.72448	-1.4008	4.26733	-5.14375	-1.56072	-2.59333	-4.07773	5.8788	9.57615	-5.20382
PETDB-2515-111660	GONZALEZ-JIMENEZ, 2014	LHERZOLITE	0.146898	0.375013	0.064266	0.390588	0.178411	0.0770959	0.298251	0.0587486	0.416978	0.0958627	0.293334	0.0487819	0.338165	0.0547226		4.92742	-10.7112	-8.19147	14.8789	-10.7945	4.18361	-0.583017	-2.08574	-0.719409	6.51412	1.14962	3.79117	2.47425	-2.2811
PETDB-2515-111663	GONZALEZ-JIMENEZ, 2014	LHERZOLITE	5.43817	9.73047	0.933207	2.93012	0.47176	0.146609	0.446988	0.0757814	0.497935	0.111115	0.333727	0.0535776	0.346574	0.0502455		2.22119	-4.60319	2.55018	4.2748	-3.72252	7.01401	-4.89619	-5.27323	-0.413096	1.01347	-1.84503	7.15511	8.3045	-5.19715
PETDB-2516-65290	VILLASECA, 2010	LHERZOLITE	1.57503	4.14485	0.629304	3.0507	0.816215	0.275079	0.835493	0.13125	0.759956	0.148353	0.399721	0.0603797	0.389947	0.0599666		1.61499	-3.83185	1.50071	5.19668	-1.66084	-5.14522	4.43667	0.961301	-0.00583636	5.96667	-0.0697228	0.6328	-0.0137172	-0.0556731
PETDB-2516-65294	VILLASECA, 2010	LHERZOLITE	3.82632	7.19361	0.90603	4.00908	1.01344	0.335294	0.990373	0.149187	0.815685	0.149237	0.376459	0.053501	0.328162	0.048513		-0.615023	1.46129	-4.62844	-1.4968	0.340974	-1.38415	3.16382	-0.542137	-0.526261	-0.50871	-3.47214	7.002	5.85864	-2.97391
PETDB-2516-72691	VILLASECA, 2010	LHERZOLITE	6.66409	11.9864	1.35673	5.25768	1.07378	0.333476	0.947076	0.140623	0.775492	0.145394	0.378489	0.0554923	0.349205	0.0525109		-1.12627	1.57957	-0.968746	2.48894	-6.62802	-1.91892	5.23065	0.445091	4.79615	3.8529	-2.95149	-7.51285	-5.62032	5.02171
PETDB-2523-03S76M1	MANGAN, 2009	BASALT	7.94956	19.1579	2.77314	13.3553	3.86485	1.38483	4.51353	0.762856	4.72738	0.970319	2.68964	0.40841	2.5936	0.38484		-0.506126	1.09704	1.58009	-0.556361	-2.40283	1.8255	2.11607	1.71416	-1.51299	-3.92882	-1.11628	2.10241	2.51366	-1.32316
PETDB-2523-05NYEL20	MANGAN, 2009	BASALT	10.1056	21.722	2.91196	13.3027	3.61013	1.26408	4.03178	0.668119	4.07377	0.828308	2.29287	0.350733	2.26291	0.343679		-0.925821	1.83766	1.46214	-0.27928	-3.98586	0.323547	5.26852	2.7876	-0.639667	-2.55196	-3.66081	0.209321	4.28171	-1.80607
PETDB-2527-BF00-1958F	FINNEY, 2008	BASALT	5.06056	11.6589	1.68394	8.30423	2.56392	0.943139	3.13986	0.538612	3.3652	0.692358	1.91732	0.290555	1.84276	0.273561		1.2111	-2.84247	0.234284	3.80291	-2.14047	-2.76913	3.62573	-0.256958	-0.142579	-2.48476	-2.17752	3.76959	4.11083	-2.29978
PETDB-2529-SB87-39	JICHA, 2006	BASALT	6.73155	16.2808	2.27873	10.4854	2.86964	1.02536	3.3831	0.586732	3.76786	0.802176	2.29383	0.355726	2.2784	0.336581		-1.0066	1.75522	5.49696	0.820709	-6.52635	3.57221	1.90049	-3.81442	2.38757	2.84305	-3.62064	-1.18723	0.370085	0.772808
PETDB-2529-SEG 03 29	JICHA, 2006	BASALT	3.52813	8.27904	1.18795	5.75409	1.7256	0.632083	2.11041	0.365687	2.32226	0.486844	1.37314	0.211347	1.35553	0.202489		-0.895252	1.4588	4.20615	0.595923	0.325594	-8.39376	6.58623	4.48192	5.55723	1.42592	-5.94904	-3.93301	0.409571	1.24447
POLARK20-2-254-011	LASSITER, 2014	PERIDOTITE	1.15619	2.24675	0.315825	1.64872	0.603426	0.237362	0.832607	0.148007	0.944774	0.196903	0.552607	0.0855183	0.560577	0.0871719	Eu	-5.23003	13.4725	-19.0192	-13.6798	7.75465	24.9274	2.79103	-1.32856	-0.550099	-6.23668	-6.33775	-4.97966	7.80327	-3.14231
PETDB-2529-SEG 03 74	JICHA, 2006	BASALT	3.18014	7.45991	1.08567	5.36548	1.66067	0.613188	2.0549	0.355977	2.25352	0.470588	1.32366	0.203699	1.31065	0.197094		-0.620702	0.809575	3.39721	1.23541	1.26045	-11.1322	9.30337	1.70783	3.84871	4.57519	-4.08252	-3.00045	-1.45469	2.12146
PETDB-2529-SEG 04 02	JICHA, 2006	BASALT	4.23399	9.67005	1.3538	6.40852	1.85145	0.66831	2.20186	0.377187	2.37393	0.495014	1.39364	0.214818	1.38377	0.208077		-0.141828	0.207733	0.281241	-0.0230416	3.43276	-8.4507	5.85868	10.9373	1.44996	3.12797	-3.21913	7.40918	2.50152	-0.915949
PETDB-2529-SEG 04 09	JICHA, 2006	BASALT	4.12665	9.46705	1.33174	6.32409	1.82493	0.656726	2.15522	0.367756	2.30829	0.481242	1.35898	0.210834	1.37139	0.208801		0.161425	-0.451632	0.889687	0.541951	3.10334	-7.50331	4.62254	11.4413	1.2406	0.258662	-2.2318	5.41712	1.58458	-0.570942
PETDB-2529-SEG 04 43	JICHA, 2006	BASALT	3.67856	9.10875	1.34878	6.65799	2.04619	0.758717	2.57019	0.452847	2.92795	0.623942	1.7831	0.276872	1.78279	0.266085		-0.579356	1.20836	1.41197	-0.627073	-1.15024	-0.168876	1.99168	7.82066	0.272425	2.28561	-2.02748	6.48933	1.87365	-0.714677
PETDB-2534-SEG 03 08	JICHA, 2005	BASALT	3.56666	8.51286	1.2359	6.02565	1.8094	0.661544	2.20432	0.38158	2.4266	0.511161	1.4541	0.226562	1.47574	0.224427		-1.47336	3.56272	3.85717	-4.05021	5.19772	-9.37755	11.3292	-2.15895	-4.08684	-1.69979	-1.75001	2.98258	4.66244	-2.42322
PETDB-2534-SEG 03 19	JICHA, 2005	BASALT	4.38656	10.2165	1.44864	6.93409	2.0539	0.751923	2.5161	0.437855	2.79498	0.588388	1.66265	0.255596	1.63185	0.241891		-0.531603	0.654833	4.21885	1.3756	-0.295947	-8.3021	7.52579	1.8268	3.9025	3.22604	-4.99129	-1.69374	0.731428	0.787774
[truncated: 12,670 more rows]

## Sheet: Tab. S3
sample	data source	sample type	La	Ce	Pr	Nd	Sm	Eu	Gd	Tb	Dy	Ho	Er	Tm	Yb	Lu	excluded	La	Ce	Pr	Nd	Sm	Eu	Gd	Tb	Dy	Ho	Er	Tm	Yb	Lu
[truncated: 13,267 more rows]

[truncated: 4 more sheets: Tab. S4, Tab. S5, Tab. S6, Tab. S7]
